# Supplementary material for: Circulating miR-22 Early Predicts TACE Non-Response and Targets WEE1 in Hepatocellular Carcinoma
Source: Cells. 2026 Apr 19;15(8):722. doi: 10.3390/cells15080722 (PMC13114291; doi:10.3390/cells15080722)
Supplement: Supplementary file 1 [file cells-15-00722-s001.zip]

Archive with 7 entries (7 files):
- Figure S1 - Validation cohorts -REV.tif
- Figure S2 - target WEE1.tif
- S1_Supplementary Tables.pdf
- S2_Supplementary Material.pdf
- S3_Supplementary Figure legends REV_UNTRACKED.pdf
- Supplementary Data 1.xlsx
- Supplementary Data 2.xlsx
