# Supplementary material for: Circulating miR-22 Early Predicts TACE Non-Response and Targets WEE1 in Hepatocellular Carcinoma
Source: Cells. 2026 Apr 19;15(8):722. doi: 10.3390/cells15080722 (PMC13114291; doi:10.3390/cells15080722)
Supplement: Supplementary file 1 [file cells-15-00722-s001.zip › Supplementary Data 1.xlsx]

## Sheet: DEA_HvsL
pathway	pval	padj	ES	NES	size	leadingEdge
GOBP_PROTEIN_CONTAINING_COMPLEX_ORGANIZATION	0.00102459	0.0659062	-0.253601	-1.2876	1596	c("NDUFA13", "NDUFB7", "NDUFB10", "ELOB", "NDUFS7", "CRYAB", "NDUFA8", "MRPS11", "NDUFA1", "NDUFA3", "NDUFS8", "NDUFC1", "ATP5F1D", "NDUFB9", "MCOLN1", "PREB", "PARK7", "CLTB", "TACO1", "MSRB2", "CHMP2A", "COX14", "COG4", "CHCHD10", "ZNHIT1", "NDUFAB1", "ATPAF2", "NDUFB1", "NDUFS5", "PRMT7", "VPS4A", "APOA4", "STUB1", "COA3", "NDUFA2", "MTLN", "MLST8", "POMP", "TRAPPC12", "NDUFA9", "UQCC3", "NR1H…
GOBP_CELLULAR_LIPID_METABOLIC_PROCESS	0.00105485	0.0659062	-0.26046	-1.30549	975	c("ECI1", "MECR", "SLC22A4", "DPM3", "HTR2B", "NDUFAB1", "HEXA", "APOA4", "MCAT", "PIGQ", "MTLN", "ALG1", "ILVBL", "NR1H2", "NUDT8", "ETFB", "LAMTOR1", "DECR2", "ABHD1", "CDIPT", "HSD17B10", "RBP1", "VAC14", "ACSF3", "PLA2G15", "MPDU1", "GPX1", "GPAA1", "PGP", "PLA2G2A", "ALKBH7", "INPP5K", "CBR1", "HACD1", "PTGES2", "TECR", "GALR2", "LMF1", "DHRS4L1", "SLC27A4", "PRDX6", "DAGLB", "DPM2", "ST8SIA…
GOCC_ENDOSOME	0.00106383	0.0659062	-0.264184	-1.32238	969	c("TMEM163", "LAMTOR2", "CLVS1", "ATP6V0E1", "ATP6V0C", "MCOLN1", "TRAPPC5", "CHMP2A", "VPS4A", "APOA4", "ATP6V0D1", "VPS28", "PSENEN", "CCDC22", "DERL2", "ATP6V0A1", "CD63", "PHB", "LAMTOR4", "LAMTOR1", "STX8", "RABEP2", "LY96", "LAMTOR5", "MVB12A", "DYSF", "ATP6V0E2", "VAC14", "CHMP1A", "VAMP5", "LRPAP1", "COMMD1", "SNF8", "RILP", "AP2S1", "ATP6V0B", "AP2M1", "ATP1A2", "MAP2K2", "UBA52", "STS",…
GOCC_CATALYTIC_COMPLEX	0.00103306	0.0659062	-0.262499	-1.33002	1390	c("NDUFA13", "UQCRC1", "NDUFB7", "NDUFB10", "ELOB", "NDUFA7", "UQCRQ", "DPM3", "UQCR11", "NDUFS7", "NDUFA8", "NDUFA1", "NAA38", "PSMB6", "NDUFA3", "NDUFS8", "IDH3G", "NDUFC1", "RABGGTA", "BABAM2", "FBXL8", "NDUFB9", "CAPNS1", "ZNHIT1", "NDUFAB1", "NSMCE1", "NDUFB1", "NDUFS5", "DDA1", "HEXA", "EXOSC4", "STUB1", "UQCRB", "POP4", "PIGQ", "NDUFA2", "UQCR10", "PSMB3", "NDUFA4", "ILVBL", "NDUFA9", "POL…
GOCC_VESICLE_MEMBRANE	0.00104603	0.0659062	-0.265553	-1.33763	1155	c("AQP6", "TMEM163", "LAMTOR2", "CLVS1", "TRARG1", "HMOX2", "ATP6V0E1", "ATP6V0C", "MCOLN1", "CLTB", "CHMP2A", "VPS4A", "ATP6V0D1", "VPS28", "PSENEN", "COPE", "ATP6V0A1", "CD63", "SYT2", "CYB5R1", "LAMTOR4", "LAMTOR1", "STX8", "SERPINB6", "PEF1", "LY96", "LAMTOR5", "MVB12A", "DYSF", "ATP6V0E2", "VAC14", "CHMP1A", "VAMP5", "CNIH3", "DYNLL1", "MLEC", "COMMD1", "SNF8", "RILP", "ASPSCR1", "AP2S1", "A…
GOBP_LIPID_METABOLIC_PROCESS	0.00103627	0.0659062	-0.264848	-1.34009	1338	c("ALDH3A1", "SULT2B1", "ECI1", "MECR", "SLC22A4", "DPM3", "HTR2B", "TSPO", "NDUFAB1", "MGST3", "HEXA", "APOA4", "MCAT", "STUB1", "PIGQ", "MTLN", "ALG1", "ILVBL", "NR1H2", "HINT2", "NUDT8", "ETFB", "GPS2", "CYB5R1", "LAMTOR1", "DECR2", "ABHD1", "HSD17B1", "CDIPT", "SLC16A11", "HSD17B10", "RBP1", "VAC14", "ACSF3", "EDF1", "PLA2G15", "MPDU1", "GPX1", "ATP5F1B", "VLDLR", "GPAA1", "PGP", "PLA2G2A", "…
GOBP_ORGANONITROGEN_COMPOUND_CATABOLIC_PROCESS	0.00103734	0.0659062	-0.271834	-1.37461	1290	c("UCHL1", "NDUFA13", "LYPLAL1", "ELOB", "HMOX2", "PSMB6", "FBXL8", "CLPP", "PARK7", "GABARAPL2", "CHMP2A", "DDA1", "HEXA", "VPS4A", "STUB1", "GABARAP", "VPS28", "PSMB3", "OAT", "CCDC22", "DERL2", "NUDT8", "ETFB", "LONP1", "NEDD8", "PHB", "BCAP31", "ADRM1", "FBXL15", "PSMD7", "PSMB10", "PSME2", "PSMD8", "PSMD9", "PSMC1", "GPT", "SEC61B", "MVB12A", "GLUL", "HSD17B10", "PSMB5", "USE1", "CHMP1A", "S…
GOBP_INTRACELLULAR_PROTEIN_TRANSPORT	0.00108108	0.0659062	-0.278679	-1.38293	828	c("NDUFA13", "TIMM17A", "SIL1", "TRARG1", "PRR5L", "PREB", "TSPO", "PARK7", "CLTB", "VPS4A", "GABARAP", "VPS28", "PAM16", "DERL2", "CABP1", "GRPEL1", "TIMM22", "BCAP31", "FIS1", "STX8", "AIFM1", "CIB1", "BCS1L", "SEC61B", "NUTF2", "ATP5IF1", "NAPA", "UBL5", "TIMM10", "CDC37", "SNF8", "OAZ1", "DNLZ", "ASPSCR1", "AP2S1", "AP2M1", "TMED1", "INPP5K", "SEC61G", "ROMO1", "TIMM44", "PINK1", "VPS18", "TI…
GOCC_ORGANELLE_SUBCOMPARTMENT	0.00103413	0.0659062	-0.278624	-1.41179	1413	c("PCSK1", "UCHL1", "DPM3", "CLVS1", "MMP24", "HMOX2", "TMEM208", "EMC6", "PREB", "GABARAPL2", "CLTB", "COG4", "FKBP2", "MGST3", "PIGQ", "WDR83OS", "EMC8", "PSKH1", "PSENEN", "APOO", "ALG1", "ILVBL", "G6PC3", "DERL2", "COPE", "DAD1", "EMC9", "TEX264", "CYB5R1", "BCAP31", "CARD19", "OST4", "STX8", "KRTCAP2", "SEC61B", "CDIPT", "SLC16A11", "USE1", "EMC3", "LMAN2", "CNIH3", "MLEC", "MPDU1", "GPR108"…
GOBP_CELLULAR_HOMEOSTASIS	0.00107181	0.0659062	-0.288819	-1.43756	869	c("C1QTNF3", "CALCA", "ISCU", "HTR2B", "ATP6V0E1", "RNASEK", "MCOLN1", "PRDX2", "ENDOG", "ATP6V0D1", "MTLN", "ADRA1D", "MCUR1", "CCDC22", "ATP6V0A1", "BCAP31", "PRDX5", "FIS1", "ATOX1", "NOL3", "SLC22A12", "SLC12A1", "ALDOA", "ATP6V0E2", "BOLA2", "GPX1", "ATP5F1B", "GRINA", "LETM1", "RAP1GDS1", "DISC1", "ATP1A2", "CKB", "SLC6A2", "TXN2", "SCO2", "LCN2", "NOX1", "SLC30A2", "PINK1", "ATP6V1H", "DNA…
GOBP_ION_HOMEOSTASIS	0.00109529	0.0659062	-0.292124	-1.44677	763	c("CALCA", "ISCU", "HMOX2", "HTR2B", "ATP6V0E1", "RNASEK", "MCOLN1", "TSPO", "ATP6V0D1", "MTLN", "ADRA1D", "MCUR1", "CCDC22", "ATP6V0A1", "BCAP31", "FIS1", "ATOX1", "NOL3", "SLC12A1", "ATP6V0E2", "SCN1B", "BOLA2", "COMMD1", "ATP5F1B", "GRINA", "LETM1", "RAP1GDS1", "DISC1", "ATP1A2", "CKB", "SCO2", "LCN2", "NOX1", "SLC30A2", "ATP6V1H", "GALR2", "TMEM175", "SLC25A23", "CDK5", "BMP6", "SLC25A28", "T…
GOCC_SECRETORY_GRANULE	0.00107991	0.0659062	-0.292814	-1.45353	829	c("PCSK1", "LAMTOR2", "VEGFD", "HMOX2", "ATP6V0C", "APRT", "HEXA", "SLIRP", "TRAPPC1", "ATP6V0A1", "NME2", "CD63", "TEX264", "SYT2", "CYB5R1", "PSMD7", "LAMTOR1", "SERPINB6", "ALDOA", "SPACA9", "COMMD9", "DYNLL1", "PDXK", "MLEC", "ATG7", "PSMB7", "CST3", "PLA2G2A", "ACTN2", "PPIA", "LCN2", "DPP7", "GPI", "KLK4", "ATP6V1D", "PTGES2", "RAB3A", "NAPRT", "BRI3", "PGAM1", "EXOC3", "VCP", "RAB4B", "RAB…
GOCC_SECRETORY_VESICLE	0.00105708	0.0659062	-0.290149	-1.45485	988	c("PCSK1", "TMEM163", "LAMTOR2", "SEPTIN4", "VEGFD", "HMOX2", "ATP6V0C", "APRT", "CLTB", "HEXA", "ATP6V0D1", "SLIRP", "TRAPPC1", "RABAC1", "ATP6V0A1", "NME2", "CD63", "TEX264", "SYT2", "CYB5R1", "PSMD7", "LAMTOR1", "SERPINB6", "ALDOA", "SPACA9", "COMMD9", "DYNLL1", "PDXK", "MLEC", "ATG7", "PSMB7", "CST3", "DISC1", "PLA2G2A", "ACTN2", "PPIA", "LCN2", "DPP7", "GPI", "KLK4", "ATP6V1D", "PTGES2", "RA…
GOBP_PROCESS_UTILIZING_AUTOPHAGIC_MECHANISM	0.00114679	0.0659062	-0.300546	-1.45946	532	c("UCHL1", "TMEM208", "HTR2B", "ATP6V0E1", "ATP6V0C", "EMC6", "MCOLN1", "CAPNS1", "WDR45", "TSPO", "PARK7", "GABARAPL2", "CHMP2A", "ENDOG", "VPS4A", "STUB1", "ATP6V0D1", "GABARAP", "SLC25A4", "VPS28", "ATP6V0A1", "TEX264", "FIS1", "GAPDH", "MVB12A", "ATP6V0E2", "CHMP1A", "ATP5IF1", "IKBKG", "CDC37", "SNF8", "WDR24", "ATG7", "ATP6V0B", "NPRL3", "PINK1", "VPS18", "ATP6V1H", "ATP6V1D", "HAX1", "ATG1…
GOBP_CARBOHYDRATE_DERIVATIVE_BIOSYNTHETIC_PROCESS	0.00112867	0.0659062	-0.302475	-1.48023	584	c("DPM3", "ATP5ME", "GUK1", "ATP6V0C", "APRT", "ATP5F1D", "VPS9D1", "ATP5MF", "CHST8", "NANS", "NME3", "HEXA", "PIGQ", "ATP5MC1", "ALG1", "UQCC3", "DAD1", "NME2", "DNAJC30", "OST4", "AK1", "KRTCAP2", "FCSK", "ATP5MG", "ALDOA", "ATP5PD", "ACSF3", "COASY", "ATP5F1E", "ATP5MC3", "UST", "MLEC", "MPDU1", "ATP5F1B", "GPAA1", "ATP5F1C", "NME2P1", "PINK1", "HACD1", "MPI", "PDHA1", "TECR", "ATP5PO", "AMDH…
GOCC_CATION_CHANNEL_COMPLEX	0.00130039	0.0659062	-0.335001	-1.49055	207	c("CACNA1I", "KCNMB4", "ORAI1", "LRRC52", "CATSPERZ", "SCN1B", "KCNE2", "CNIH3", "CACNA2D3", "PTPA", "PKD2L1", "ABCB8", "SMDT1", "KCNQ1", "HCN2", "CPT1C", "PRKACA", "SCN4A", "STAC3", "RYR1", "MICU1", "CALM3", "GRIN2D", "KCNK4", "CCDC51", "TRPM4", "PDE4D", "KCNG1", "LRRC26", "CACNG1", "KCNK6", "PORCN", "KCNAB2", "FKBP1A", "KCNJ6", "CACNA1H", "KCNMA1", "GRIA3", "KCNC2", "HTR3A", "GRIN2C", "GRIN3B",…
GOBP_ORGANIC_HYDROXY_COMPOUND_METABOLIC_PROCESS	0.00115207	0.0659062	-0.307697	-1.49314	531	c("TG", "SULT2B1", "IDH3G", "PARK7", "APOA4", "CYB5R1", "HSD17B1", "SPR", "HSD17B10", "PDXK", "QDPR", "VLDLR", "PGP", "ACO2", "INPP5K", "EBPL", "GALR2", "LDHD", "MFSD12", "BMP6", "DPM2", "PMVK", "AKR7A2", "ACOT8", "FDXR", "GIPC1", "CYP21A2", "AMACR", "SOD1", "RDH13", "DHDDS", "OPN3", "CPQ", "CYP1A1", "RDH5", "TPI1", "ASAH1", "WNT4", "ACADVL", "PLPP1", "MVD", "SNX17", "DDT", "NSDHL", "TM7SF2", "SU…
GOBP_CELLULAR_ION_HOMEOSTASIS	0.00111732	0.0659062	-0.303749	-1.49352	644	c("CALCA", "ISCU", "HTR2B", "ATP6V0E1", "RNASEK", "MCOLN1", "ATP6V0D1", "MTLN", "ADRA1D", "MCUR1", "CCDC22", "ATP6V0A1", "BCAP31", "FIS1", "ATOX1", "NOL3", "ATP6V0E2", "BOLA2", "ATP5F1B", "GRINA", "LETM1", "RAP1GDS1", "DISC1", "ATP1A2", "CKB", "SCO2", "LCN2", "NOX1", "SLC30A2", "ATP6V1H", "GALR2", "TMEM175", "SLC25A23", "CDK5", "BMP6", "THADA", "GSTO1", "CCR10", "SLC4A3", "SMDT1", "KCNQ1", "PTGER…
GOMF_ION_TRANSMEMBRANE_TRANSPORTER_ACTIVITY	0.00107991	0.0659062	-0.302328	-1.50088	827	c("AQP6", "COX4I1", "CACNA1I", "SLC25A11", "UQCRC1", "SLC22A4", "ATP5ME", "COX7B", "ANO2", "COX8A", "ATP6V0E1", "ATP6V0C", "ATP5F1D", "COX5B", "MCOLN1", "COX6A1", "KCNMB4", "ATP5MF", "ORAI1", "COX6B1", "ATP6V0D1", "SLC6A13", "SLC25A4", "UQCR10", "ATP5MC1", "SURF1", "SLC22A11", "ATP6V0A1", "LRRC52", "ATP6V1F", "COX4I2", "MFSD5", "ATP5MG", "COX5A", "SLC12A1", "MFSD3", "SLC16A11", "ATP6V0E2", "ATP5P…
GOBP_HORMONE_METABOLIC_PROCESS	0.00128205	0.0659062	-0.333949	-1.5028	228	c("TG", "PCSK1", "TSPO", "CHST8", "STUB1", "HSD17B1", "HSD17B10", "RBP1", "SELENOM", "BMP6", "ACE2", "CYP17A1", "CYP21A2", "DISP1", "RDH13", "CPQ", "CYP1A1", "RDH5", "PCSK7", "WNT4", "DHRS11", "SULT1A1", "DHRS3", "CYP27B1", "DKK3", "LIPE", "PNPLA4", "AKR1C2", "DHRS4", "DGAT1", "SULT1B1", "RDH14", "DHRS13", "LHB", "HPN", "AKR1C1", "CTSG", "HSD17B4", "CYP3A4", "HSD17B8", "SPP1", "CYP46A1", "SLCO1C1…
GOBP_AMIDE_BIOSYNTHETIC_PROCESS	0.0010929	0.0659062	-0.304114	-1.50572	750	c("PCSK1", "MRPS34", "NDUFA7", "MRPL41", "MRPL28", "MRPS11", "MRPS12", "MRPL55", "MRPS24", "TUFM", "MRPL52", "MRPS21", "MRPL27", "TACO1", "PDF", "TRUB2", "MRPL24", "COA3", "MRPL34", "GATB", "MRPS5", "MTIF3", "MRPL36", "EIF3K", "MRPS15", "MPV17L2", "MRPL2", "RPL26L1", "GAPDH", "FARSA", "MRPL58", "ACSF3", "EIF4EBP3", "MRPL43", "TRAP1", "MRPS2", "NANOS3", "LINC00324", "EIF5A", "MRPL57", "RCC1L", "RP…
GOBP_CARBOHYDRATE_DERIVATIVE_METABOLIC_PROCESS	0.00105597	0.0659062	-0.301144	-1.50998	981	c("SULT2B1", "JMJD8", "DPM3", "ATP5ME", "GUK1", "ATP6V0C", "APRT", "ATP5F1D", "VPS9D1", "PARK7", "ATP5MF", "PGLS", "CHST8", "NANS", "NME3", "HEXA", "PIGQ", "ATP5MC1", "ALG1", "UQCC3", "G6PC3", "DAD1", "NUDT8", "NME2", "DNAJC30", "OST4", "AK1", "KRTCAP2", "FCSK", "GAPDH", "ABHD14B", "ATP5MG", "ALDOA", "ATP5PD", "SIRT6", "ACSF3", "COASY", "ATP5F1E", "ATP5MC3", "NAGLU", "UST", "MLEC", "NUDT18", "MPD…
GOBP_ORGANOPHOSPHATE_METABOLIC_PROCESS	0.00106496	0.0659062	-0.303009	-1.51273	905	c("SULT2B1", "JMJD8", "DPM3", "ATP5ME", "GUK1", "HTR2B", "ATP6V0C", "APRT", "ATP5F1D", "VPS9D1", "AK8", "MOCS2", "PARK7", "ATP5MF", "PGLS", "NME3", "APOA4", "PIGQ", "ATP5MC1", "CKMT2", "UQCC3", "NR1H2", "G6PC3", "NUDT8", "NME2", "DNAJC30", "GMPR", "AK1", "FCSK", "GAPDH", "ABHD14B", "ATP5MG", "ALDOA", "CDIPT", "ATP5PD", "VAC14", "SIRT6", "ACSF3", "COASY", "ATP5F1E", "ATP5MC3", "PLA2G15", "PDXK", "…
GOCC_ENDOCYTIC_VESICLE_MEMBRANE	0.00133869	0.0659062	-0.345764	-1.52327	191	c("ATP6V0E1", "ATP6V0C", "MCOLN1", "ATP6V0D1", "ATP6V0A1", "SYT2", "ATP6V0E2", "RILP", "AP2S1", "ATP6V0B", "AP2M1", "UBA52", "HLA-A", "ACE2", "STX4", "COLEC12", "VAMP2", "CALR", "UBB", "UBC", "HLA-H", "AVPR2", "HLA-B", "WNT4", "HLA-DRB1", "CD74", "HLA-DQB1", "NOSTRIN", "TAPBP", "APOE", "PICK1", "RAB8A", "CAMK2B", "VAMP8", "WNT3A", "DNM2", "STAB1", "VAMP3", "SLC11A1", "B2M", "HLA-E", "CD36", "HLA-…
GOBP_ORGANOPHOSPHATE_BIOSYNTHETIC_PROCESS	0.00114679	0.0659062	-0.314347	-1.52648	532	c("DPM3", "ATP5ME", "GUK1", "HTR2B", "ATP6V0C", "APRT", "ATP5F1D", "VPS9D1", "AK8", "MOCS2", "ATP5MF", "NME3", "PIGQ", "ATP5MC1", "CKMT2", "UQCC3", "NME2", "DNAJC30", "AK1", "FCSK", "ATP5MG", "ALDOA", "CDIPT", "ATP5PD", "VAC14", "ACSF3", "COASY", "ATP5F1E", "ATP5MC3", "PDXK", "ATP5F1B", "GPAA1", "CKB", "INPP5K", "ATP5F1C", "NME2P1", "PINK1", "HACD1", "PDHA1", "NAPRT", "TECR", "ATP5PO", "NMNAT1", …
GOCC_NUCLEAR_OUTER_MEMBRANE_ENDOPLASMIC_RETICULUM_MEMBRANE_NETWORK	0.00104822	0.0659062	-0.303371	-1.52697	1129	c("UCHL1", "DPM3", "HMOX2", "TMEM208", "EMC6", "PREB", "GABARAPL2", "FKBP2", "MGST3", "PIGQ", "WDR83OS", "EMC8", "PSKH1", "APOO", "ALG1", "ILVBL", "G6PC3", "DERL2", "COPE", "DAD1", "EMC9", "TEX264", "CYB5R1", "BCAP31", "CARD19", "OST4", "KRTCAP2", "SEC61B", "CDIPT", "SLC16A11", "NUTF2", "USE1", "EMC3", "LMAN2", "CNIH3", "MLEC", "MPDU1", "EIF5A", "RHOC", "GPAA1", "PLA2G2A", "BSCL2", "EIF5AL1", "TM…
GOBP_ALPHA_AMINO_ACID_METABOLIC_PROCESS	0.00130719	0.0659062	-0.344577	-1.52826	197	c("PARK7", "ILVBL", "OAT", "PYCR3", "GPT", "GLUL", "HSD17B10", "QDPR", "ALDH4A1", "TST", "ADI1", "HIBADH", "HGD", "PYCR2", "THAP4", "RIDA", "ASS1", "HMGCL", "HPD", "AFMID", "NOX4", "GCDH", "PCBD1", "NIT2", "CLN3", "SRR", "ARG2", "DGLUCY", "BCAT2", "SHMT1", "FAH", "SDSL", "MSRA", "ATP2B4", "FPGS", "MPST", "KYAT3", "HAAO", "MTHFD1", "SEPHS2", "DPEP1", "ADHFE1", "SHMT2", "PLOD3", "MCCC2", "GPT2", "S…
GOMF_CATION_TRANSMEMBRANE_TRANSPORTER_ACTIVITY	0.00111857	0.0659062	-0.311907	-1.53294	625	c("COX4I1", "CACNA1I", "UQCRC1", "SLC22A4", "ATP5ME", "COX7B", "COX8A", "ATP6V0E1", "ATP6V0C", "ATP5F1D", "COX5B", "MCOLN1", "COX6A1", "KCNMB4", "ATP5MF", "ORAI1", "COX6B1", "ATP6V0D1", "SLC6A13", "SLC25A4", "UQCR10", "ATP5MC1", "SURF1", "ATP6V0A1", "LRRC52", "ATP6V1F", "COX4I2", "ATP5MG", "COX5A", "SLC12A1", "MFSD3", "ATP6V0E2", "ATP5PD", "UQCRFS1", "SCN1B", "ATP5F1E", "ATP5MC3", "KCNE2", "ATP5F…
GOCC_ENDOPLASMIC_RETICULUM	0.00101523	0.0659062	-0.301202	-1.53431	1921	c("ALDH3A1", "PCSK1", "SULT2B1", "UCHL1", "TRAPPC2L", "JMJD8", "DPM3", "SIL1", "COL7A1", "HMOX2", "TMEM208", "EMC6", "DUS2", "PREB", "TSPO", "TRAPPC5", "PARK7", "GABARAPL2", "FKBP2", "SPARCL1", "MGST3", "NUCB1", "APOA4", "STUB1", "TRAPPC3", "PIGQ", "WDR83OS", "GABARAP", "POMP", "EMC8", "PSKH1", "TRAPPC1", "PSENEN", "APOO", "ALG1", "ILVBL", "G6PC3", "DERL2", "COPE", "DAD1", "COL23A1", "RER1", "EMC…
GOBP_HUMORAL_IMMUNE_RESPONSE	0.0012987	0.0659062	-0.346671	-1.54248	206	c("PHB", "PSMB10", "GAPDH", "GNLY", "FAM3A", "ROMO1", "C8G", "GPI", "RBPJ", "HLA-A", "SPNS2", "TFEB", "REG3A", "ZP3", "CRP", "APCS", "ANG", "C1QBP", "HLA-DRB1", "RARRES2", "RGCC", "HLA-DQB1", "C1QA", "PGC", "PF4V1", "C4BPB", "REG1A", "RPL39", "CFD", "CD81", "PI3", "CD59", "S100A9", "PHB2", "FGA", "C4BPA", "MASP2", "SLC11A1", "CTSG", "HLA-E", "CCL13", "RPL30", "KLK3", "C4A", "CFI", "PF4", "C1QB", …
GOBP_ION_TRANSPORT	0.00102459	0.0659062	-0.304092	-1.54314	1484	c("TG", "AQP6", "TMEM163", "COX4I1", "ISCU", "CACNA1I", "SLC25A11", "UQCRC1", "SLC22A4", "NDUFS7", "ATP5ME", "COX7B", "ANO2", "COX8A", "HTR2B", "ATP6V0E1", "RNASEK", "ATP6V0C", "ATP5F1D", "VPS9D1", "COX5B", "MCOLN1", "SNCG", "TSPO", "PARK7", "TACO1", "COX6A1", "KCNMB4", "ATP5MF", "ORAI1", "COX6B1", "ATP6V0D1", "SLC6A13", "SLC25A4", "UQCR10", "ATP5MC1", "NDUFA4", "MCUR1", "NDUFA9", "SURF1", "SLC22…
GOMF_INORGANIC_MOLECULAR_ENTITY_TRANSMEMBRANE_TRANSPORTER_ACTIVITY	0.00110497	0.0659062	-0.313294	-1.54635	710	c("AQP6", "COX4I1", "CACNA1I", "SLC25A11", "UQCRC1", "ATP5ME", "COX7B", "ANO2", "COX8A", "ATP6V0E1", "ATP6V0C", "ATP5F1D", "COX5B", "MCOLN1", "COX6A1", "KCNMB4", "ATP5MF", "ORAI1", "COX6B1", "ATP6V0D1", "SLC6A13", "SLC25A4", "UQCR10", "ATP5MC1", "SURF1", "SLC22A11", "ATP6V0A1", "LRRC52", "ATP6V1F", "COX4I2", "MFSD5", "ATP5MG", "COX5A", "SLC12A1", "MFSD3", "ATP6V0E2", "ATP5PD", "SLC14A1", "UQCRFS1…
GOBP_TRANSMEMBRANE_TRANSPORT	0.00102881	0.0659062	-0.305477	-1.54937	1449	c("AQP6", "TMEM163", "COX4I1", "ISCU", "CACNA1I", "TIMM17A", "SLC25A11", "UQCRC1", "SLC22A4", "NDUFS7", "TRARG1", "ATP5ME", "COX7B", "ANO2", "COX8A", "HTR2B", "ATP6V0E1", "RNASEK", "ATP6V0C", "ATP5F1D", "VPS9D1", "COX5B", "MCOLN1", "PARK7", "TACO1", "COX6A1", "KCNMB4", "ATP5MF", "ORAI1", "COX6B1", "ATP6V0D1", "SLC6A13", "SLC14A2", "SLC25A4", "UQCR10", "ATP5MC1", "PAM16", "NDUFA4", "MCUR1", "SURF1…
GOBP_STEROID_BIOSYNTHETIC_PROCESS	0.00133511	0.0659062	-0.362073	-1.57262	166	c("TSPO", "APOA4", "HINT2", "CYB5R1", "HSD17B1", "HSD17B10", "BMP6", "PMVK", "ACOT8", "FDXR", "CYP17A1", "CYP21A2", "AMACR", "SOD1", "CYP1A1", "ASAH1", "WNT4", "DHRS11", "MVD", "NSDHL", "TM7SF2", "CYP27B1", "DKK3", "SNAI2", "ARMC5", "APOE", "CYB5R3", "CES1", "EBP", "LHB", "ARV1", "SEC14L2", "SLC27A5", "MBTPS1", "CYP3A4", "HSD17B8", "MVK", "CYP46A1", "HSD3B7", "CYP11A1", "ABCG4", "CACNA1H", "DGKQ"…
GOBP_ION_TRANSMEMBRANE_TRANSPORT	0.00104712	0.0659062	-0.31346	-1.57545	1070	c("TMEM163", "COX4I1", "ISCU", "CACNA1I", "SLC25A11", "UQCRC1", "SLC22A4", "NDUFS7", "ATP5ME", "COX7B", "ANO2", "COX8A", "HTR2B", "ATP6V0E1", "RNASEK", "ATP6V0C", "ATP5F1D", "VPS9D1", "COX5B", "MCOLN1", "PARK7", "TACO1", "COX6A1", "KCNMB4", "ATP5MF", "ORAI1", "COX6B1", "ATP6V0D1", "SLC6A13", "SLC25A4", "UQCR10", "ATP5MC1", "NDUFA4", "MCUR1", "SURF1", "LRRC52", "CD63", "DNAJC30", "ATP6V1F", "COX4I…
GOMF_STRUCTURAL_MOLECULE_ACTIVITY	0.00111982	0.0659062	-0.320796	-1.57727	649	c("SEPTIN4", "MRPS34", "NDUFA7", "MRPL41", "COL7A1", "CRYAB", "MRPL28", "MRPS11", "MRPS12", "MRPL55", "MRPS24", "MRPL52", "MRPS21", "MRPL27", "CLTB", "MYL5", "MRPL24", "MRPL34", "MRPS5", "MRPL54", "MRPL36", "COPE", "COL23A1", "SBSPON", "MRPS15", "MRPL2", "RPL26L1", "MRPL12", "CLDN2", "NUTF2", "MRPL14", "MYL6", "MRPS25", "CHADL", "MRPL43", "MRPS2", "MRPL4", "MRPL57", "RPL36AL", "UBA52", "MRPS18C",…
GOBP_REACTIVE_OXYGEN_SPECIES_METABOLIC_PROCESS	0.00128041	0.0659062	-0.352872	-1.58236	219	c("NDUFA13", "GPX3", "CRYAB", "TSPO", "PRDX2", "PARK7", "APOA4", "PRDX5", "NDUFS3", "COA8", "ATP5IF1", "TRAP1", "GPX1", "ROMO1", "NOX1", "CBR1", "PINK1", "NDUFS4", "IMMP2L", "CCS", "ACE2", "DCXR", "SOD1", "IFI6", "PRDX4", "SIRT2", "CRP", "CYP1A1", "MPV17", "ZNF205", "PRKN", "NCF4", "NOX4", "SESN2", "DHRS4", "CTNS", "PRDX1", "COQ7", "EIF6", "RAC1", "PAX2", "HBA2", "ARG2", "BNIP3", "AATF", "TUSC2",…
GOBP_CELLULAR_MODIFIED_AMINO_ACID_METABOLIC_PROCESS	0.00133511	0.0659062	-0.359755	-1.5825	185	c("TG", "SLC22A4", "PARK7", "CKMT2", "PLA2G15", "GPX1", "ALDH4A1", "CKB", "PTGES2", "GSS", "GSTO1", "GPX4", "GLRX2", "CPT1C", "ASS1", "GSTK1", "SOD1", "GAMT", "MGST2", "CPQ", "GSTM3", "GGH", "HAGH", "PLA2G3", "CTNS", "ARL6IP5", "ALDH1L1", "SULT1B1", "GSTM4", "OPLAH", "GSTM2", "ABHD16B", "SHMT1", "HPN", "SLC27A1", "CRAT", "PTDSS1", "SLC1A2", "FPGS", "SERINC2", "MTHFD1", "GGACT", "SLC6A8", "SLCO1C1…
GOBP_CELLULAR_AMIDE_METABOLIC_PROCESS	0.00104275	0.0659062	-0.31713	-1.59459	1046	c("PCSK1", "MRPS34", "NDUFA7", "MRPL41", "MRPL28", "MRPS11", "MRPS12", "MRPL55", "MRPS24", "TUFM", "MRPL52", "MRPS21", "MRPL27", "PARK7", "TACO1", "PDF", "TRUB2", "MRPL24", "HEXA", "COA3", "MRPL34", "GATB", "MRPS5", "MTIF3", "PSENEN", "MRPL36", "EIF3K", "NUDT8", "MRPS15", "MPV17L2", "MRPL2", "RPL26L1", "GAPDH", "FARSA", "MRPL58", "ACSF3", "EIF4EBP3", "MRPL43", "TRAP1", "PLA2G15", "MRPS2", "GPX1",…
GOCC_VESICLE_LUMEN	0.00124844	0.0659062	-0.343974	-1.59509	320	c("PCSK1", "VEGFD", "APRT", "TRAPPC1", "NME2", "TEX264", "PSMD7", "ALDOA", "COMMD9", "PDXK", "ATG7", "PSMB7", "ACTN2", "PPIA", "LCN2", "DPP7", "GPI", "PTGES2", "NAPRT", "PGAM1", "VCP", "PRDX6", "CLEC3B", "VTI1B", "GMFG", "POMC", "CHI3L1", "GLA", "GSDMD", "MVP", "CPPED1", "PRDX4", "MIF", "DBNL", "PSMD13", "PSMD3", "RARRES2", "PSMA2", "GGH", "FTL", "S100A11", "CTSA", "PSMA5", "VWF", "GRN", "ARSA", …
GOBP_CELLULAR_LIPID_CATABOLIC_PROCESS	0.00129366	0.0659062	-0.356922	-1.59711	218	c("ECI1", "HEXA", "APOA4", "MCAT", "MTLN", "ILVBL", "NUDT8", "ETFB", "DECR2", "ABHD1", "HSD17B10", "PLA2G15", "SLC27A4", "PRDX6", "DAGLB", "DECR1", "LYPLA2", "ACOT8", "GLA", "LPIN1", "CPT1C", "MCEE", "AMACR", "ECHS1", "SIRT2", "HADH", "MGST2", "MLYCD", "APOC1", "ASAH1", "ACADVL", "ACAD10", "LIPE", "PNPLA4", "NUDT7", "SESN2", "ACER1", "ACADS", "GCDH", "PNPLA7", "GDE1", "GPIHBP1", "ECH1", "PCCB", "…
GOBP_PEPTIDE_BIOSYNTHETIC_PROCESS	0.00111982	0.0659062	-0.325818	-1.60063	622	c("PCSK1", "MRPS34", "NDUFA7", "MRPL41", "MRPL28", "MRPS11", "MRPS12", "MRPL55", "MRPS24", "TUFM", "MRPL52", "MRPS21", "MRPL27", "TACO1", "PDF", "TRUB2", "MRPL24", "COA3", "MRPL34", "GATB", "MRPS5", "MTIF3", "MRPL36", "EIF3K", "MRPS15", "MPV17L2", "MRPL2", "RPL26L1", "GAPDH", "FARSA", "MRPL58", "EIF4EBP3", "MRPL43", "TRAP1", "MRPS2", "NANOS3", "LINC00324", "EIF5A", "MRPL57", "RCC1L", "RPL36AL", "…
GOBP_SMALL_MOLECULE_BIOSYNTHETIC_PROCESS	0.00113895	0.0659062	-0.33087	-1.60937	537	c("C1QTNF3", "MECR", "COQ4", "APRT", "COQ9", "PARK7", "NDUFAB1", "MGST3", "APOA4", "MCAT", "COQ8A", "ILVBL", "NDUFA9", "OAT", "NR1H2", "G6PC3", "PYCR3", "DECR2", "ABHD1", "HSD17B1", "GPT", "SPR", "GLUL", "HSD17B10", "RBP1", "ACSF3", "PDXK", "QDPR", "PGP", "FAM3A", "CBR1", "UROS", "GPI", "HACD1", "PTGES2", "TECR", "ADI1", "BMP6", "DAGLB", "PMVK", "PYCR2", "ACOT8", "FDXR", "COQ6", "GPX4", "COQ8B", …
GOBP_PEPTIDE_METABOLIC_PROCESS	0.00109529	0.0659062	-0.325617	-1.61128	779	c("PCSK1", "MRPS34", "NDUFA7", "MRPL41", "MRPL28", "MRPS11", "MRPS12", "MRPL55", "MRPS24", "TUFM", "MRPL52", "MRPS21", "MRPL27", "PARK7", "TACO1", "PDF", "TRUB2", "MRPL24", "COA3", "MRPL34", "GATB", "MRPS5", "MTIF3", "PSENEN", "MRPL36", "EIF3K", "MRPS15", "MPV17L2", "MRPL2", "RPL26L1", "GAPDH", "FARSA", "MRPL58", "EIF4EBP3", "MRPL43", "TRAP1", "MRPS2", "GPX1", "NANOS3", "LINC00324", "THOP1", "EIF…
GOBP_NCRNA_PROCESSING	0.00120192	0.0659062	-0.340882	-1.61205	381	c("MRPS11", "TSR3", "DUS2", "EXOSC4", "MRM3", "POP4", "TBL3", "NOP10", "RPUSD1", "CTU2", "HSD17B10", "IMP4", "PUSL1", "RPP25L", "NOC4L", "LAGE3", "IMP3", "RNF113A", "POP5", "NHP2", "PPAN", "THADA", "RPP25", "MRM1", "NSUN5P1", "GTF2H5", "POP7", "ERI3", "RPUSD2", "NSUN5", "POLR3K", "TRMU", "DDX49", "ZBTB8OS", "QTRT1", "DUS1L", "ADAT3", "BUD23", "ELP5", "PIN4", "MRPL1", "DDX56", "RRP36", "PIH1D1", "…
GOBP_CATION_TRANSPORT	0.00104822	0.0659062	-0.322231	-1.62227	1123	c("TMEM163", "COX4I1", "ISCU", "CACNA1I", "UQCRC1", "SLC22A4", "NDUFS7", "ATP5ME", "COX7B", "COX8A", "HTR2B", "ATP6V0E1", "RNASEK", "ATP6V0C", "ATP5F1D", "VPS9D1", "COX5B", "MCOLN1", "SNCG", "TSPO", "PARK7", "TACO1", "COX6A1", "KCNMB4", "ATP5MF", "ORAI1", "COX6B1", "ATP6V0D1", "SLC6A13", "SLC25A4", "UQCR10", "ATP5MC1", "NDUFA4", "MCUR1", "NDUFA9", "SURF1", "LRRC52", "CD63", "SYT2", "DNAJC30", "AT…
GOBP_MEMBRANE_ORGANIZATION	0.00110254	0.0659062	-0.32887	-1.62405	724	c("MICOS10", "NDUFA13", "TRARG1", "MICOS13", "EMC6", "PREB", "TSPO", "CHMP2A", "CHCHD10", "VPS4A", "APOA4", "WDR83OS", "SLC25A4", "MTX1", "EMC8", "APOO", "UQCC3", "RER1", "EMC9", "TIMM22", "STX8", "NOL3", "PEF1", "BCS1L", "DYSF", "USE1", "CHMP1A", "ATP5IF1", "NAPA", "EMC3", "TIMM10", "ALKBH4", "NRXN2", "RILP", "ADCK1", "LETM1", "AP2M1", "RCC1L", "ALKBH7", "REEP5", "ROMO1", "NOX1", "PINK1", "GHITM…
GOBP_ORGANONITROGEN_COMPOUND_BIOSYNTHETIC_PROCESS	0.00102564	0.0659062	-0.32041	-1.62526	1555	c("PCSK1", "MRPS34", "NDUFA7", "MRPL41", "DPM3", "MRPL28", "ATP5ME", "GUK1", "MRPS11", "ATP6V0C", "MRPS12", "MRPL55", "APRT", "ATP5F1D", "VPS9D1", "MRPS24", "TUFM", "MRPL52", "MRPS21", "MOCS2", "MRPL27", "WDR45", "TSPO", "PARK7", "TACO1", "ATP5MF", "PDF", "TRUB2", "CHST8", "MRPL24", "NME3", "HEXA", "COA3", "MRPL34", "GATB", "MRPS5", "MTIF3", "PIGQ", "ATP5MC1", "ALG1", "CKMT2", "ILVBL", "OAT", "UQ…
GOBP_LIPID_CATABOLIC_PROCESS	0.00124844	0.0659062	-0.350565	-1.6258	321	c("ECI1", "HEXA", "APOA4", "MCAT", "MTLN", "ILVBL", "HINT2", "NUDT8", "ETFB", "DECR2", "ABHD1", "HSD17B10", "PLA2G15", "PLA2G2A", "BSCL2", "STS", "PLCD3", "SLC27A4", "PRDX6", "DAGLB", "DECR1", "FMC1", "LYPLA2", "ACOT8", "GLA", "ABHD4", "LPIN1", "CPT1C", "MCEE", "AMACR", "ECHS1", "SIRT2", "HADH", "MGST2", "MLYCD", "APOC1", "ASAH1", "ACADVL", "PLAAT4", "SNX17", "PLAAT3", "RARRES2", "ACAD10", "CYP27…
GOBP_CELLULAR_KETONE_METABOLIC_PROCESS	0.0013089	0.0659062	-0.367594	-1.63001	199	c("COQ4", "COQ9", "PARK7", "APOA4", "MTLN", "COQ8A", "NDUFA9", "NR1H2", "HSD17B1", "NQO2", "HSD17B10", "CBR1", "BMP6", "AKR7A2", "TREX1", "FDXR", "CYP17A1", "BCKDK", "COQ6", "COQ8B", "FABP3", "TPI1", "AIFM2", "MLYCD", "APOC1", "WNT4", "ACADVL", "AFMID", "CD74", "DKK3", "AKR1C2", "HAGH", "PLA2G3", "DHRS4", "COQ7", "CLN3", "NMT1", "EIF6", "CES1", "LHB", "AKR1C1", "ATP2B4", "PDK1", "KYAT3", "CYP46A1…
GOBP_OLEFINIC_COMPOUND_METABOLIC_PROCESS	0.00134409	0.0659062	-0.38141	-1.64938	154	c("HSD17B1", "GPX1", "CBR1", "PTGES2", "DHRS4L1", "BMP6", "DAGLB", "ACOT8", "CYP17A1", "GPX4", "RDH13", "CYP1A1", "RDH5", "DHRS4L2", "WNT4", "PTGDS", "DHRS3", "DKK3", "LIPE", "PNPLA4", "AKR1C2", "DHRS4", "EPHX1", "DGAT1", "RDH14", "GSTM2", "DHRS13", "LHB", "AKR1C1", "CYP3A4", "CYP46A1", "PLA2G4A", "CYP2E1", "RBP4", "CYP11A1", "CACNA1H", "DGKQ", "ELOVL1", "ADH6", "FAAH", "CYP4F11", "PLA2G4C", "PLB…
GOBP_TRNA_PROCESSING	0.00136612	0.0659062	-0.394143	-1.65437	122	c("DUS2", "POP4", "CTU2", "HSD17B10", "PUSL1", "RPP25L", "LAGE3", "POP5", "THADA", "RPP25", "POP7", "POLR3K", "TRMU", "ZBTB8OS", "QTRT1", "DUS1L", "ADAT3", "ELP5", "FARS2", "URM1", "ELAC2", "RTRAF", "TRMT61A", "FTSJ1", "RPP21", "TRPT1", "TRMT112", "TRMT12", "OSGEP", "CDK5RAP1", "RPP38", "DUS3L", "BCDIN3D", "MTFMT", "TP53RK", "CTU1", "PTCD1", "PUS1", "METTL1", "TRMT1", "DTWD1", "GRSF1", "LSM6", "R…
GOBP_ESTABLISHMENT_OF_PROTEIN_LOCALIZATION_TO_MEMBRANE	0.00127226	0.0659062	-0.36617	-1.65518	245	c("NDUFA13", "SIL1", "TRARG1", "EMC6", "WDR83OS", "EMC8", "EMC9", "TIMM22", "FIS1", "CIB1", "BCS1L", "SEC61B", "VAMP5", "EMC3", "TIMM10", "INPP5K", "SEC61G", "ROMO1", "TIMM13", "TIMM8A", "CDK5", "ZDHHC24", "SEC61A1", "EMC7", "TIMM29", "VAMP2", "OXA1L", "RAB26", "YIF1B", "SAMM50", "RILPL1", "COX18", "TIMM8B", "TAOK2", "EMC4", "PEX16", "ZFAND2B", "CALM3", "EMC10", "HRAS", "CLN3", "GOLGA7B", "ARFRP1…
GOBP_TRNA_METABOLIC_PROCESS	0.00133511	0.0659062	-0.381374	-1.65645	166	c("DUS2", "GATB", "POP4", "POLR2L", "FARSA", "CTU2", "HSD17B10", "PUSL1", "RPP25L", "LAGE3", "EARS2", "POP5", "THADA", "RPP25", "AARSD1", "POP7", "POLR3K", "TRMU", "ZBTB8OS", "QTRT1", "DUS1L", "ADAT3", "ELP5", "ANG", "FARS2", "URM1", "ELAC2", "EXOSC7", "RTRAF", "TRMT61A", "FTSJ1", "RPP21", "TRPT1", "TRMT112", "SARS2", "TRMT12", "GTF3C5", "OSGEP", "VARS2", "CDK5RAP1", "HARS2", "RPP38", "DUS3L", "B…
HALLMARK_DNA_REPAIR	0.00135685	0.0659062	-0.38636	-1.66161	149	c("GUK1", "APRT", "NME3", "VPS28", "POLR2C", "SURF1", "MPG", "DAD1", "POLR2J", "BCAP31", "ADRM1", "AK1", "BOLA2", "EDF1", "POLD4", "NT5C", "MRPL40", "TAF10", "POLR2I", "COX17", "SEC61A1", "NME4", "POLE4", "GTF2H5", "GPX4", "POLR2G", "NME1", "TK2", "ITPA", "POLR2F", "POLR1C", "POLR2E", "CETN2", "RBX1", "NUDT9", "POLR2K", "DGUOK", "GTF2A2", "GTF3C5", "ERCC1", "GMPR2", "SAC3D1", "CCNO", "POLR2H", "D…
GOCC_LATE_ENDOSOME	0.00126263	0.0659062	-0.364371	-1.6661	271	c("LAMTOR2", "MCOLN1", "CHMP2A", "VPS4A", "VPS28", "DERL2", "CD63", "LAMTOR4", "LAMTOR1", "STX8", "LAMTOR5", "MVB12A", "DYSF", "VAC14", "CHMP1A", "VAMP5", "SNF8", "RILP", "MAP2K2", "HLA-DMA", "SLC30A2", "VPS18", "MFSD12", "STOML1", "IFITM2", "VTI1B", "KCNQ1", "SDF4", "CDIP1", "SLC2A4", "DERL1", "ASTN2", "CHMP6", "BST2", "ABCB6", "MON1B", "HLA-DRB1", "ABCA3", "CD74", "CYB561A3", "IFITM3", "PLEKHM1…
GOBP_MONOCARBOXYLIC_ACID_METABOLIC_PROCESS	0.00112613	0.0659062	-0.341835	-1.67293	581	c("ECI1", "JMJD8", "MECR", "PARK7", "NDUFAB1", "APOA4", "MCAT", "MTLN", "ILVBL", "NR1H2", "NUDT8", "ETFB", "DECR2", "ABHD1", "GAPDH", "ALDOA", "HSD17B10", "RBP1", "SIRT6", "ACSF3", "PLA2G15", "GPX1", "ALKBH7", "CBR1", "ABHD10", "GPI", "HACD1", "PDHA1", "PTGES2", "TECR", "PGAM1", "LDHD", "SLC27A4", "NUPR1", "DAGLB", "DECR1", "GPAT4", "LYPLA2", "TREX1", "ACOT8", "OGDH", "GPX4", "LPIN1", "CPT1C", "M…
GOCC_AZUROPHIL_GRANULE	0.00135501	0.0659062	-0.390469	-1.68289	151	c("ATP6V0C", "HEXA", "TRAPPC1", "CD63", "LAMTOR1", "DPP7", "PTGES2", "NAPRT", "BRI3", "VCP", "PRDX6", "GLA", "CPPED1", "SYNGR1", "HLA-H", "BST2", "GAA", "DDOST", "GGH", "FTL", "CTSA", "GRN", "ARSA", "NPC2", "TOM1", "LPCAT1", "NDUFC2", "CYB5R3", "PYCARD", "VAMP8", "TMEM179B", "UNC13D", "GM2A", "CTSG", "BPI", "PSAP", "MGST1", "IMPDH1", "GALNS", "MAN2B1", "RNASET2", "GNS", "ARL8A", "S100A7", "CD68",…
GOMF_ACTIVE_ION_TRANSMEMBRANE_TRANSPORTER_ACTIVITY	0.00126422	0.0659062	-0.370931	-1.68401	258	c("COX4I1", "SLC25A11", "UQCRC1", "SLC22A4", "COX7B", "COX8A", "ATP6V0E1", "ATP6V0C", "COX5B", "COX6A1", "COX6B1", "ATP6V0D1", "SLC6A13", "SLC25A4", "UQCR10", "SURF1", "SLC22A11", "ATP6V1F", "COX4I2", "COX5A", "SLC12A1", "MFSD3", "ATP6V0E2", "UQCRFS1", "ATP5F1B", "LETM1", "SLC5A6", "ATP1A2", "SLC6A2", "COX7A1", "CYC1", "ATP6V1H", "ATP6V1D", "ATP6V1E1", "SLC4A3", "CLCN7", "SLC22A18", "SLC13A3", "S…
GOBP_RRNA_METABOLIC_PROCESS	0.00126103	0.0659062	-0.371805	-1.68752	255	c("MRPS11", "TSR3", "EXOSC4", "MRM3", "POP4", "TBL3", "NOP10", "RPUSD1", "IMP4", "TRIR", "NOC4L", "IMP3", "POP5", "NHP2", "PPAN", "RPP25", "MRM1", "NSUN5P1", "GTF2H5", "POP7", "ERI3", "RPUSD2", "NSUN5", "DDX49", "BUD23", "PIN4", "MRPL1", "DDX56", "RRP36", "ANG", "PIH1D1", "SIRT7", "EXOSC5", "RMRP", "GTF3A", "EXOSC7", "RRP7A", "RPS15", "WDR46", "CAVIN1", "NSUN5P2", "FRG1", "RPL35", "ISG20", "TRMT1…
GOBP_CELLULAR_AMINO_ACID_METABOLIC_PROCESS	0.00126263	0.0659062	-0.372136	-1.69286	260	c("PARK7", "GATB", "ILVBL", "OAT", "ETFB", "PYCR3", "GPT", "FARSA", "GLUL", "HSD17B10", "QDPR", "ALDH4A1", "EARS2", "TST", "BCKDHA", "GSS", "ADI1", "HIBADH", "HGD", "PYCR2", "THAP4", "AARSD1", "BCKDK", "RIDA", "ASS1", "HMGCL", "ECHS1", "HPD", "FARS2", "AFMID", "ACCS", "NOX4", "GCDH", "PCBD1", "CTNS", "SARS2", "NIT2", "CLN3", "PTS", "SRR", "ARG2", "VARS2", "DGLUCY", "FN3K", "ACY1", "BCAT2", "HARS2…
GOCC_RIBONUCLEOPROTEIN_COMPLEX	0.00110988	0.0659062	-0.343484	-1.6933	669	c("MRPS34", "MRPL41", "MRPL28", "LSM10", "MRPS11", "MRPS12", "MRPL55", "MRPL53", "MRPS24", "MRPL52", "MRPS21", "MRPL27", "MRPL24", "MRPL38", "MRPL34", "POP4", "MRPS5", "SLIRP", "MRPL54", "MRPL36", "TBL3", "EIF3K", "BUD31", "MRPS15", "MPV17L2", "NOP10", "SNRNP25", "MRPL2", "RPL26L1", "GAPDH", "SRA1", "MRPL12", "MRPL58", "HSD17B10", "MRPL14", "MRPL43", "SUGP1", "MRPS2", "IMP4", "MRPL4", "RPP25L", "…
GOMF_TRANSPORTER_ACTIVITY	0.00104384	0.0659062	-0.335726	-1.69425	1190	c("AQP6", "COX4I1", "CACNA1I", "NDUFA13", "TIMM17A", "SLC25A11", "UQCRC1", "SLC22A4", "NDUFB7", "NDUFB10", "NDUFA7", "NDUFS7", "ATP5ME", "NDUFA8", "COX7B", "ANO2", "COX8A", "NDUFA1", "ATP6V0E1", "ATP6V0C", "NDUFA3", "NDUFS8", "NDUFC1", "ATP5F1D", "VPS9D1", "COX5B", "NDUFB9", "MCOLN1", "TSPO", "COX6A1", "KCNMB4", "ATP5MF", "ORAI1", "NDUFB1", "NDUFS5", "COX6B1", "APOA4", "ATP6V0D1", "NDUFA2", "SLC6…
GOMF_CALCIUM_DEPENDENT_PROTEIN_BINDING	0.00144509	0.0659062	-0.428152	-1.696	80	c("CABP1", "PEF1", "SPACA9", "S100A1", "VLDLR", "S100A4", "CPLX2", "VAMP2", "WFS1", "PDCD6", "PLSCR3", "S100A3", "S100A11", "CALM3", "S100A13", "S100A6", "CLN3", "TNNC2", "S100A9", "S100A16", "MASP2", "ATP2B4", "NSMF", "S100A7", "TNNT3", "S100A5", "ANXA6", "S100A2", "CHP1", "ANXA1", "ANXA2")
GOMF_UNFOLDED_PROTEIN_BINDING	0.00140056	0.0659062	-0.408447	-1.697	112	c("SIL1", "CRYAB", "GRPEL1", "TRAP1", "CDC37", "PPIB", "NDUFAF1", "TTC1", "PPIA", "PFDN5", "DNAJB2", "NUDC", "PFDN6", "RUVBL2", "PFDN2", "CALR", "SPG7", "PFDN1", "AIP", "APCS", "NUDCD3", "UGGT1", "TAPBP", "HSPE1", "HSPB6", "CCT7", "CCT6B", "CCT3", "DNAJB6", "NACA2", "CCDC115", "CALR3", "HSPA5", "TUBB4B", "HTRA2", "DNAJA2", "AHSP", "DNAJA3", "HYOU1", "DNAJB11", "NUDCD2", "HSPA9", "DNAJB1")
GOBP_CATION_TRANSMEMBRANE_TRANSPORT	0.00108225	0.0659062	-0.342422	-1.70131	853	c("TMEM163", "COX4I1", "ISCU", "CACNA1I", "UQCRC1", "SLC22A4", "NDUFS7", "ATP5ME", "COX7B", "COX8A", "HTR2B", "ATP6V0E1", "RNASEK", "ATP6V0C", "ATP5F1D", "VPS9D1", "COX5B", "MCOLN1", "PARK7", "TACO1", "COX6A1", "KCNMB4", "ATP5MF", "ORAI1", "COX6B1", "ATP6V0D1", "SLC6A13", "SLC25A4", "UQCR10", "ATP5MC1", "NDUFA4", "MCUR1", "SURF1", "LRRC52", "CD63", "DNAJC30", "ATP6V1F", "COX4I2", "NOL3", "ATP5MG"…
GOBP_INORGANIC_ION_TRANSMEMBRANE_TRANSPORT	0.00108932	0.0659062	-0.343953	-1.70498	813	c("TMEM163", "COX4I1", "ISCU", "CACNA1I", "SLC25A11", "UQCRC1", "NDUFS7", "ATP5ME", "COX7B", "ANO2", "COX8A", "HTR2B", "ATP6V0E1", "RNASEK", "ATP6V0C", "ATP5F1D", "VPS9D1", "COX5B", "MCOLN1", "PARK7", "TACO1", "COX6A1", "KCNMB4", "ATP5MF", "ORAI1", "COX6B1", "ATP6V0D1", "SLC6A13", "SLC25A4", "UQCR10", "ATP5MC1", "NDUFA4", "MCUR1", "SURF1", "LRRC52", "CD63", "DNAJC30", "ATP6V1F", "COX4I2", "NOL3",…
GOBP_CELLULAR_AMINO_ACID_CATABOLIC_PROCESS	0.00139082	0.0659062	-0.410757	-1.70559	110	c("OAT", "ETFB", "GPT", "GLUL", "HSD17B10", "QDPR", "ALDH4A1", "BCKDHA", "HIBADH", "HGD", "BCKDK", "RIDA", "HMGCL", "ECHS1", "HPD", "AFMID", "ARG2", "BCAT2", "SHMT1", "FAH", "SDSL", "ATP2B4", "KYAT3", "HAAO", "ADHFE1", "SHMT2", "MCCC2", "GPT2", "AUH", "PRODH", "HIBCH", "GCAT", "IDO1", "GOT2", "IVD", "KYNU", "DLD", "MCCC1", "HOGA1", "HDC", "CRYM", "CSAD", "IL4I1", "ACAT1", "GSTZ1", "GAD1", "FTCD",…
GOMF_CARBOXYLIC_ESTER_HYDROLASE_ACTIVITY	0.00136426	0.0659062	-0.402778	-1.71422	138	c("LYPLAL1", "PGLS", "PTRH1", "ABHD1", "MRPL58", "PLA2G15", "PLA2G2A", "ABHD10", "PTRHD1", "PRDX6", "DAGLB", "LYPLA2", "ACOT8", "AARSD1", "ABHD4", "PLAAT4", "PLAAT3", "LIPE", "PNPLA4", "PLA2G3", "PTRH2", "PNPLA7", "SIAE", "PAFAH2", "ABHD8", "GDE1", "CES1", "VARS2", "CES5A", "CES2", "ABHD16B", "PNPLA6", "ACOT6", "NOTUM", "PLA2G4A", "PNLIPRP3", "ACOT9", "CEL", "FAAH", "ALDH2", "ASPG", "PLA2G4C", "A…
GOCC_FICOLIN_1_RICH_GRANULE	0.00132626	0.0659062	-0.390096	-1.71679	183	c("ATP6V0C", "ATP6V0A1", "NME2", "PSMD7", "LAMTOR1", "SERPINB6", "ALDOA", "COMMD9", "DYNLL1", "ATG7", "PSMB7", "CST3", "PPIA", "GPI", "PGAM1", "VCP", "GMFG", "COMMD3", "FTH1", "GSDMD", "MVP", "PRDX4", "MIF", "DBNL", "APEH", "GAA", "ASAH1", "PDAP1", "PSMD13", "PSMD3", "PSMA2", "PSMA5", "PSMC3", "PSMD2", "RAC1", "CFD", "PSMB1", "TMEM179B", "SLC11A1", "PPIE", "CSTB", "LRG1", "CSNK2B", "PSMD14", "IMP…
GOCC_VACUOLAR_LUMEN	0.00132979	0.0659062	-0.394779	-1.72025	170	c("HEXA", "TRAPPC1", "NAGLU", "DPP7", "PTGES2", "NAPRT", "IFI30", "VCP", "PRDX6", "GLA", "CPPED1", "GAA", "ASAH1", "CD74", "GGH", "FTL", "CTSA", "GRN", "ARSA", "HYAL1", "NPC2", "CYB5R3", "CHID1", "GBA", "PYCARD", "UNC13D", "GM2A", "CTSG", "TCN2", "ATP13A2", "BPI", "BCAN", "PSAP", "NAAA", "IMPDH1", "GALNS", "CTSD", "MAN2B1", "RNASET2", "GNS", "SGSH", "S100A7", "VAT1", "NCAN", "AGA", "CTSC", "IST1"…
GOCC_VACUOLE	0.00108342	0.0659062	-0.349081	-1.73079	798	c("LAMTOR2", "BLOC1S1", "TMEM208", "ATP6V0E1", "RNASEK", "ATP6V0C", "MCOLN1", "GABARAPL2", "CHMP2A", "HEXA", "VPS4A", "ATP6V0D1", "GABARAP", "TRAPPC1", "ATP6V0A1", "CD63", "TEX264", "ATP6V1F", "LAMTOR4", "LAMTOR1", "STX8", "LAMTOR5", "ATP6V0E2", "USE1", "VAC14", "CHMP1A", "NAGLU", "PLA2G15", "KCNE2", "WDR24", "RILP", "VLDLR", "AP2S1", "ATP6V0B", "AP2M1", "GNLY", "UBA52", "STS", "NPRL3", "HLA-DMA"…
GOBP_FATTY_ACID_METABOLIC_PROCESS	0.00119904	0.0659062	-0.366088	-1.73142	380	c("ECI1", "MECR", "NDUFAB1", "APOA4", "MCAT", "MTLN", "ILVBL", "NR1H2", "NUDT8", "ETFB", "DECR2", "ABHD1", "HSD17B10", "ACSF3", "PLA2G15", "GPX1", "ALKBH7", "CBR1", "HACD1", "PTGES2", "TECR", "SLC27A4", "DAGLB", "DECR1", "GPAT4", "LYPLA2", "TREX1", "ACOT8", "GPX4", "LPIN1", "CPT1C", "MCEE", "AMACR", "ECHS1", "MIF", "OXSM", "FABP3", "HADH", "CYP1A1", "MLYCD", "APOC1", "ASAH1", "ACAD9", "ACADVL", "…
GOCC_OUTER_MEMBRANE	0.00127551	0.0659062	-0.385135	-1.73181	226	c("SEPTIN4", "MICOS10", "MICOS13", "TSPO", "MTX1", "APOO", "HINT2", "FIS1", "NUTF2", "COASY", "ATP5MC3", "PLA2G2A", "UBA52", "PINK1", "CYB5B", "HAX1", "BAD", "CHCHD6", "CPTP", "TOMM7", "LPIN1", "BOK", "CPT1C", "ASS1", "TOMM20L", "QTRT1", "VDAC2", "UBB", "UBC", "SAMM50", "ABCB6", "AIFM2", "MSTO1", "CISD1", "MUL1", "TOMM6", "PRKN", "CYP27B1", "TOMM40", "RHOT2", "CISD2", "FAM210B", "RHOD", "MYOC", "…
GOBP_CYTOPLASMIC_TRANSLATION	0.00135318	0.0659062	-0.405604	-1.73562	144	c("RPL26L1", "DRG2", "UBA52", "RPL13", "EIF3CL", "MCTS1", "RPL8", "EIF2B3", "RPL36", "RPS15", "FTSJ1", "RPL38", "RPL35", "EIF3I", "RPS2", "RPS26", "RPL36A", "RPL34", "RPL39", "RPS9", "RPS20", "EIF4A1", "RPL24", "RPL19", "EIF2D", "RPL12", "RPL18A", "RPS14", "RPL28", "CPEB1", "RPLP1", "RPL30", "RPL11", "PKM", "DPH5", "RPL27", "RPL18", "RPL22L1", "RPL41", "RPL29", "RPS10", "RPL37A", "RPS11", "RPL23A…
GOMF_TRANSLATION_FACTOR_ACTIVITY_RNA_BINDING	0.00144718	0.0659062	-0.43835	-1.7408	82	c("TUFM", "MTIF3", "EIF3K", "MRPL58", "EIF5A", "EIF5AL1", "EIF3CL", "MCTS1", "EEF1D", "EIF1", "COPS5", "EIF3G", "TSFM", "EIF2B3", "EEFSEC", "EIF3B", "EIF3I", "EIF6", "EIF4A1", "EIF2D", "EIF2B2", "CPEB1", "EEF1A2", "EIF3H", "EIF2B4", "EIF2B5", "ABTB1", "EIF4E2", "MTIF2")
GOMF_CATALYTIC_ACTIVITY_ACTING_ON_A_TRNA	0.00140647	0.0659062	-0.423449	-1.74667	106	c("DUS2", "PTRH1", "GATB", "POP4", "FARSA", "MRPL58", "EARS2", "POP5", "PTRHD1", "RPP25", "AARSD1", "POP7", "TRMU", "QTRT1", "DUS1L", "FARS2", "ELAC2", "TRMT61A", "FTSJ1", "RPP21", "TRPT1", "PTRH2", "SARS2", "TRMT12", "VARS2", "HARS2", "RPP38", "DUS3L", "BCDIN3D", "MTFMT", "PUS1", "METTL1", "TRMT1", "FTO", "DTWD1", "TARS2", "RPPH1", "RPP40", "DTD1", "LRRC47", "TSEN34", "YARS2", "CARS2")
GOBP_PURINE_CONTAINING_COMPOUND_METABOLIC_PROCESS	0.00120337	0.0659062	-0.369336	-1.7491	396	c("SULT2B1", "JMJD8", "ATP5ME", "GUK1", "ATP6V0C", "APRT", "ATP5F1D", "VPS9D1", "ATP5MF", "NME3", "ATP5MC1", "UQCC3", "NUDT8", "NME2", "DNAJC30", "GMPR", "AK1", "GAPDH", "ABHD14B", "ATP5MG", "ALDOA", "ATP5PD", "SIRT6", "ACSF3", "COASY", "ATP5F1E", "ATP5MC3", "NUDT18", "ATP5F1B", "FHIT", "NT5C", "ATP5F1C", "NME2P1", "PINK1", "GPI", "HACD1", "PDHA1", "TECR", "ATP5PO", "PGAM1", "VCP", "NUDT2", "MACR…
GOBP_SMALL_MOLECULE_METABOLIC_PROCESS	0.00102041	0.0659062	-0.344295	-1.7502	1686	c("C1QTNF3", "SULT2B1", "ECI1", "JMJD8", "MECR", "COQ4", "ATP5ME", "GUK1", "PPA2", "ATP6V0C", "IDH3G", "APRT", "COQ9", "ATP5F1D", "VPS9D1", "AK8", "PARK7", "MDH2", "ATP5MF", "NDUFAB1", "NANS", "MGST3", "NME3", "APOA4", "MCAT", "GATB", "MTLN", "COQ8A", "ATP5MC1", "ILVBL", "NDUFA9", "OAT", "UQCC3", "NR1H2", "G6PC3", "SLC22A11", "NUDT8", "NME2", "ETFB", "DNAJC30", "GMPR", "PYCR3", "AK1", "DECR2", "C…
GOCC_ENDOPLASMIC_RETICULUM_GOLGI_INTERMEDIATE_COMPARTMENT	0.0013624	0.0659062	-0.415761	-1.75481	128	c("COL7A1", "TRAPPC5", "NUCB1", "TRAPPC12", "RER1", "BCAP31", "LRPAP1", "LMAN2", "CNIH3", "ASPSCR1", "TMED1", "MYDGF", "P4HB", "YKT6", "COPZ2", "CALR", "RAB1B", "YIF1B", "SCYL1", "RGMB", "SLC35C2", "UGGT1", "TAPBP", "CA4", "KDELR1", "ERP44", "TRAPPC2B", "MGAT1", "ATP6AP1", "STX5", "TMED9", "COPG1", "CD59", "RAB6B", "YIF1A", "TMED6", "PIEZO1", "TAP1", "RAB2A", "CCDC115", "HSPA5", "CTSC", "IST1", "…
GOBP_LIPID_OXIDATION	0.00140056	0.0659062	-0.422806	-1.75666	112	c("ECI1", "MCAT", "MTLN", "ILVBL", "ETFB", "DECR2", "HSD17B10", "DECR1", "ACOT8", "CPT1C", "AMACR", "ECHS1", "FABP3", "HADH", "MLYCD", "ACADVL", "ACAD10", "SESN2", "ACADS", "GCDH", "ECH1", "HADHA", "HSD17B4", "CRAT", "ECHDC2", "ECI2", "AUH", "CPT2", "ACSM1", "ETFBKMT", "LEP", "IVD", "PDK4", "ABCD1", "PLIN5", "ADIPOR1", "HADHB", "ETFDH", "PEX2", "PEX5", "ACAT1", "CYGB", "ACAA1", "ACOX3", "ADH5", "…
GOBP_RIBOSE_PHOSPHATE_METABOLIC_PROCESS	0.00120048	0.0659062	-0.37176	-1.75808	379	c("SULT2B1", "JMJD8", "ATP5ME", "GUK1", "ATP6V0C", "APRT", "ATP5F1D", "VPS9D1", "ATP5MF", "NME3", "ATP5MC1", "UQCC3", "NUDT8", "NME2", "DNAJC30", "AK1", "GAPDH", "ABHD14B", "ATP5MG", "ALDOA", "ATP5PD", "SIRT6", "ACSF3", "COASY", "ATP5F1E", "ATP5MC3", "NUDT18", "ATP5F1B", "NT5C", "ATP5F1C", "NME2P1", "PINK1", "GPI", "HACD1", "PDHA1", "TECR", "ATP5PO", "PGAM1", "VCP", "NUDT2", "NUPR1", "BAD", "ATP5…
GOBP_ORGANIC_ACID_METABOLIC_PROCESS	0.00106383	0.0659062	-0.352229	-1.75892	907	c("SULT2B1", "ECI1", "JMJD8", "MECR", "PPA2", "IDH3G", "PARK7", "MDH2", "NDUFAB1", "MGST3", "APOA4", "MCAT", "GATB", "MTLN", "ILVBL", "OAT", "NR1H2", "SLC22A11", "NUDT8", "ETFB", "PYCR3", "DECR2", "ABHD1", "GAPDH", "ABHD14B", "GPT", "SLC22A12", "FARSA", "ALDOA", "GLUL", "HSD17B10", "RBP1", "SIRT6", "ACSF3", "PLA2G15", "GPX1", "QDPR", "ALDH4A1", "ACO2", "ALKBH7", "EARS2", "TST", "CBR1", "ABHD10", …
GOMF_METAL_CLUSTER_BINDING	0.00152905	0.0659062	-0.464244	-1.76652	65	c("ISCU", "NDUFS7", "NDUFS8", "FDX2", "CIAPIN1", "CIAO3", "NUBP2", "NDUFV1", "UQCRFS1", "BOLA2", "NTHL1", "CISD3", "ACO2", "NDUFS2", "SDHB", "GLRX2", "NDUFV2", "NFS1", "NUBP1", "CISD1", "RSAD1", "CISD2", "ISCA2", "CDK5RAP1", "FXN", "NUBPL")
GOBP_PROTEIN_TARGETING	0.00123916	0.0659062	-0.383316	-1.77044	302	c("NDUFA13", "TIMM17A", "SIL1", "TSPO", "VPS4A", "GABARAP", "PAM16", "GRPEL1", "TIMM22", "BCAP31", "FIS1", "AIFM1", "CIB1", "SEC61B", "ATP5IF1", "UBL5", "TIMM10", "CDC37", "DNLZ", "INPP5K", "SEC61G", "ROMO1", "TIMM44", "PINK1", "TIMM13", "SRPRB", "HAX1", "KATNB1", "TIMM8A", "CDK5", "IMMP2L", "ZDHHC24", "SEC61A1", "TIMM17B", "TIMM29", "GIPC1", "TOMM7", "TOMM20L", "TIMM50", "YIF1B", "SYNGR1", "SAMM…
GOMF_CHAPERONE_BINDING	0.0013986	0.0659062	-0.430422	-1.77376	103	c("STUB1", "GRPEL1", "TIMM10", "CDC37", "DNLZ", "ATP1A2", "TIMM44", "DNAJB2", "SDF2L1", "TBCA", "PFDN6", "OGDH", "BAG1", "CALR", "TSACC", "SOD1", "HLA-B", "GAK", "SUGT1", "HSCB", "PRKN", "ERP29", "VWF", "GRN", "HSPE1", "PACRG", "HSPB6", "UBL4A", "AHSA1", "ATP1A3", "TBCD", "TIMM9", "DNAJC1", "DNAJB6", "FGB", "HSPA5", "CTSC", "BAX", "WRAP53", "MAPT", "DNAJA2", "AMFR", "GET4", "TBCE", "HYOU1")
GOMF_ISOMERASE_ACTIVITY	0.00133869	0.0659062	-0.410437	-1.77847	159	c("ECI1", "ENOX1", "FKBP2", "TRUB2", "RPUSD1", "PUSL1", "PPIB", "PTPA", "PPIA", "GPI", "MPI", "PTGES2", "EBPL", "PGAM1", "RENBP", "THAP4", "NAXE", "P4HB", "PIN1", "FKBP8", "RPUSD2", "GLRX2", "MCEE", "AMACR", "PIN4", "FUOM", "MIF", "FKBP4", "PPIF", "PMM2", "AIP", "TPI1", "CRELD2", "DDT", "PTGDS", "PPID", "ERP29", "HYI", "PPIAL4G", "KATNAL2", "ERP44", "PTGES", "SRR", "L3HYPDH", "PPIAL4C", "ECH1", "…
HALLMARK_XENOBIOTIC_METABOLISM	0.00130719	0.0659062	-0.40113	-1.77908	197	c("ALDH3A1", "NINJ1", "LONP1", "PSMB10", "BLVRB", "ACO2", "CBR1", "PINK1", "GSS", "GSTO1", "DHPS", "SLC35B1", "CYP17A1", "DCXR", "CNDP2", "NFS1", "BCAR1", "CRP", "CYP1A1", "DDT", "PTGDS", "GABARAPL1", "AKR1C2", "UPP1", "REG1A", "EPHX1", "APOE", "PTS", "GSTM4", "PTGES", "NMT1", "CES1", "ARG2", "AQP9", "ECH1", "PC", "FAH", "NQO1", "CD36", "TMBIM6", "ATOH8", "TMEM176B", "MTHFD1", "CYP2E1", "HSD11B1"…
GOCC_NUCLEOID	0.00162075	0.0659062	-0.513049	-1.77971	44	c("TUFM", "MPG", "DDX28", "LONP1", "HSD17B10", "ATP5F1B", "UQCC2", "POLDIP2", "VDAC2", "ELAC2", "ACADVL", "SSBP1", "POLRMT", "SUPV3L1", "ATAD3A", "HADHA", "SHMT2", "TOP1MT", "GRSF1", "VDAC1", "TFB2M", "HADHB", "SLC25A5", "HSPA9", "TFB1M", "SOD2")
KEGG_STEROID_HORMONE_BIOSYNTHESIS	0.0015674	0.0659062	-0.489001	-1.7824	54	c("SULT2B1", "HSD17B1", "STS", "CYP17A1", "CYP21A2", "CYP1A1", "UGT1A6", "AKR1C2", "AKR1C1", "CYP3A4", "HSD17B8", "HSD11B1", "CYP11A1", "SRD5A3", "CYP7B1", "HSD17B7", "HSD11B2", "UGT1A4", "SRD5A2", "HSD17B6", "UGT1A9", "AKR1C4", "CYP11B1", "AKR1C3", "CYP11B2", "UGT1A5", "UGT1A3", "UGT2B7")
KEGG_ARGININE_AND_PROLINE_METABOLISM	0.0015674	0.0659062	-0.490323	-1.78722	54	c("CKMT2", "OAT", "PYCR3", "GLUL", "SRM", "SAT2", "ALDH4A1", "CKB", "PYCR2", "ASS1", "SAT1", "GAMT", "ARG2", "ALDH3A2", "ACY1", "MAOB", "MAOA", "LAP3", "PRODH", "CKM", "ALDH2", "P4HA2", "GOT2", "NAGS", "ASL", "ALDH7A1", "AZIN2")
GOCC_FICOLIN_1_RICH_GRANULE_LUMEN	0.00137741	0.0659062	-0.425694	-1.78841	124	c("NME2", "PSMD7", "ALDOA", "COMMD9", "ATG7", "PSMB7", "CST3", "PPIA", "GPI", "PGAM1", "VCP", "GMFG", "COMMD3", "FTH1", "GSDMD", "MVP", "PRDX4", "MIF", "DBNL", "APEH", "ASAH1", "PDAP1", "PSMD13", "PSMD3", "PSMA2", "PSMA5", "PSMC3", "PSMD2", "CFD", "PSMB1", "PPIE", "CSTB", "LRG1", "CSNK2B", "PSMD14", "IMPDH1", "PRG2", "C1orf35", "PKM", "TIMP2", "CTSD", "GNS", "SRP14", "YPEL5")
GOCC_VACUOLAR_MEMBRANE	0.0011976	0.0659062	-0.376218	-1.79225	433	c("LAMTOR2", "BLOC1S1", "ATP6V0E1", "RNASEK", "ATP6V0C", "MCOLN1", "GABARAPL2", "CHMP2A", "VPS4A", "ATP6V0D1", "GABARAP", "ATP6V0A1", "CD63", "TEX264", "ATP6V1F", "LAMTOR4", "LAMTOR1", "STX8", "LAMTOR5", "ATP6V0E2", "VAC14", "CHMP1A", "WDR24", "RILP", "VLDLR", "AP2S1", "ATP6V0B", "AP2M1", "UBA52", "NPRL3", "HLA-DMA", "SLC30A2", "VPS18", "ATP6V1H", "ATP6V1D", "TMEM175", "BRI3", "ATRAID", "MFSD12",…
GOBP_NUCLEOBASE_CONTAINING_SMALL_MOLECULE_METABOLIC_PROCESS	0.00114286	0.0659062	-0.368184	-1.793	543	c("SULT2B1", "JMJD8", "ATP5ME", "GUK1", "ATP6V0C", "APRT", "ATP5F1D", "VPS9D1", "AK8", "PARK7", "ATP5MF", "NANS", "NME3", "ATP5MC1", "UQCC3", "NUDT8", "NME2", "DNAJC30", "GMPR", "AK1", "FCSK", "GAPDH", "ABHD14B", "ATP5MG", "ALDOA", "ATP5PD", "SIRT6", "ACSF3", "COASY", "ATP5F1E", "ATP5MC3", "NUDT18", "NTHL1", "ATP5F1B", "FHIT", "NT5C", "ATP5F1C", "NME2P1", "PINK1", "GPI", "HACD1", "MPI", "PDHA1", …
GOBP_KETONE_BIOSYNTHETIC_PROCESS	0.00164745	0.0659062	-0.523536	-1.80101	42	c("COQ4", "COQ9", "COQ8A", "NDUFA9", "HSD17B1", "BMP6", "FDXR", "COQ6", "COQ8B", "TPI1", "WNT4", "DKK3", "COQ7", "LHB", "CACNA1H", "DGKQ", "COQ2", "SRD5A2", "DKKL1", "STARD3", "COQ5", "H6PD", "CYP11B1", "AKR1C3", "CYP11B2")
GOBP_SMALL_MOLECULE_CATABOLIC_PROCESS	0.0011976	0.0659062	-0.381953	-1.80502	374	c("ECI1", "PARK7", "MCAT", "MTLN", "ILVBL", "OAT", "NUDT8", "ETFB", "DECR2", "ABHD1", "GPT", "NQO2", "GLUL", "HSD17B10", "ACSF3", "PLA2G15", "QDPR", "ALDH4A1", "INPP5K", "TST", "BCKDHA", "LDHD", "AMDHD2", "HIBADH", "SLC27A4", "HGD", "BAD", "DECR1", "RENBP", "NAGK", "NPL", "ACOT8", "BCKDK", "LPIN1", "RIDA", "CPT1C", "NUDT5", "HMGCL", "MCEE", "AMACR", "PFKP", "ECHS1", "HPD", "HADH", "CYP1A1", "TPI1…
GOBP_RETROGRADE_VESICLE_MEDIATED_TRANSPORT_GOLGI_TO_ENDOPLASMIC_RETICULUM	0.0015674	0.0659062	-0.504627	-1.82495	52	c("COG4", "COPE", "RER1", "USE1", "LMAN2", "COPZ2", "BNIP1", "KIF1C", "ARF3", "SCYL1", "COPZ1", "NBAS", "KDELR2", "TAPBP", "PICK1", "KDELR1", "ARF5", "RAB6B", "TMEM115", "STX18", "HTT", "DNAJC28", "COG7")
GOBP_RIBOSOME_BIOGENESIS	0.00125628	0.0659062	-0.398006	-1.83155	298	c("MRPS11", "TSR3", "EXOSC4", "MRM3", "POP4", "MRPL36", "TBL3", "DDX28", "MPV17L2", "NOP10", "RPUSD1", "RPL26L1", "GLUL", "MRPS2", "IMP4", "NOC4L", "MTG2", "MRPS7", "IMP3", "POP5", "NHP2", "PPAN", "RPP25", "MRPL22", "MRM1", "MRPL20", "NOP16", "NSUN5P1", "GTF2H5", "POP7", "ERI3", "RPUSD2", "NSUN5", "RBIS", "DDX49", "BUD23", "PIN4", "MRPL1", "DDX56", "RPS27L", "RRP36", "PIH1D1", "SIRT7", "EXOSC5", …
GOCC_BORC_COMPLEX	0.00178891	0.0659062	-0.827351	-1.83808	8	c("BLOC1S1", "BORCS8", "BORCS6", "KXD1", "BLOC1S2", "BORCS5")
GOMF_LYASE_ACTIVITY	0.00132626	0.0659062	-0.417998	-1.84392	190	c("ECI1", "PARK7", "MGST3", "ILVBL", "CA5B", "ALDOA", "NTHL1", "ACO2", "UROD", "RNASE1", "UROS", "HACD1", "BCKDHA", "PTGES2", "FAHD2A", "GADL1", "NPL", "CYP17A1", "HMGCL", "ECHS1", "MGST2", "CYP1A1", "TPI1", "MLYCD", "PPCDC", "MVD", "DDT", "ACCS", "PCBD1", "CA4", "PTS", "GSTM4", "SRR", "L3HYPDH", "DGLUCY", "ENO1", "GMDS", "ADCY8", "SDSL", "HADHA", "HSD17B4", "GUCY2C", "FH", "KYAT3", "LTC4S", "PHY…
GOBP_MITOCHONDRIAL_PROTON_TRANSPORTING_ATP_SYNTHASE_COMPLEX_ASSEMBLY	0.00178891	0.0659062	-0.830595	-1.84529	8	c("ATP5F1D", "ATPAF2", "FMC1", "OXA1L", "TMEM70", "ATPAF1")
GOMF_PEROXIREDOXIN_ACTIVITY	0.00178891	0.0659062	-0.830666	-1.84544	8	c("PRDX2", "PARK7", "PRDX5", "PRDX6", "PRDX4", "PRDX1")
HALLMARK_MYOGENESIS	0.0013089	0.0659062	-0.416218	-1.84563	199	c("GPX3", "CRYAB", "MYH3", "GABARAPL2", "CKMT2", "SH3BGR", "AK1", "OCEL1", "CKB", "COX7A1", "ACTN2", "MYL3", "HSPB8", "LPIN1", "BAG1", "MRAS", "SIRT2", "FABP3", "MYH8", "GAA", "MAPRE3", "PSEN2", "MYH4", "MYL4", "EFS", "RYR1", "MB", "PICK1", "ATP6AP1", "CFD", "HSPB2", "TNNT1", "TNNC2", "CAMK2B", "PFKM", "SYNGR2", "PC", "NQO1", "MYOM2", "CRAT", "TPM2", "ITGA7", "PGAM2", "CD36", "CACNG1", "TPD52L1",…
GOBP_REGULATION_OF_CELLULAR_RESPIRATION	0.0016	0.0659062	-0.517216	-1.84629	48	c("ISCU", "PARK7", "TRAP1", "COX7A1", "PINK1", "PRELID1", "SLC25A23", "VCP", "NUPR1", "TREX1", "UQCC2", "PPIF", "OPN3", "COX7A2", "CISD1", "DNAJC15", "BNIP3")
GOMF_NAD_BINDING	0.0015674	0.0659062	-0.506579	-1.84647	54	c("IDH3G", "NDUFV1", "GAPDH", "SIRT6", "QDPR", "NUDT6", "NDUFS2", "HIBADH", "SIRT2", "HADH", "SIRT7", "RNLS", "GRHPR", "SIRT3", "IDH3B", "CRYZ", "IDH2", "IDH3A", "HADHA", "HSD17B8", "AOX1", "ALDH2", "CTBP1", "HSD11B2", "ME3")
GOBP_SULFUR_COMPOUND_METABOLIC_PROCESS	0.00124688	0.0659062	-0.397918	-1.84864	326	c("SULT2B1", "ISCU", "CIAO2B", "PARK7", "CHST8", "CIAPIN1", "CIAO3", "NUDT8", "NUBP2", "ABHD14B", "ACSF3", "BOLA2", "UST", "GPX1", "TST", "HACD1", "PDHA1", "PTGES2", "GSS", "TECR", "ADI1", "GSTO1", "CSGALNACT1", "PMVK", "GPAT4", "STAT5A", "ACOT8", "CHST12", "OGDH", "GPX4", "GLRX2", "GSTK1", "MCEE", "SOD1", "NFS1", "OXSM", "MGST2", "B3GALT6", "MLYCD", "NUBP1", "ST3GAL4", "ACSF2", "MVD", "GSTM3", "…
GOMF_INTRAMOLECULAR_OXIDOREDUCTASE_ACTIVITY	0.0015748	0.0659062	-0.511446	-1.85136	53	c("ECI1", "ENOX1", "GPI", "MPI", "PTGES2", "EBPL", "P4HB", "GLRX2", "MIF", "TPI1", "CRELD2", "DDT", "PTGDS", "ERP29", "HYI", "ERP44", "PTGES", "ECH1", "EBP")
GOBP_RELEASE_OF_CYTOCHROME_C_FROM_MITOCHONDRIA	0.00153374	0.0659062	-0.50434	-1.85999	56	c("FIS1", "NOL3", "GPX1", "FAM162A", "PINK1", "GHITM", "PRELID1", "BAD", "BOK", "TIMM50", "IFI6", "PPIF", "PLSCR3", "LMNA", "PRKN", "TRIAP1", "BNIP3", "PYCARD", "FXN", "PDCD5", "PARL", "BCL2L1", "BAX")
KEGG_AUTOIMMUNE_THYROID_DISEASE	0.00161551	0.0659062	-0.549516	-1.86347	38	c("TG", "HLA-DMA", "HLA-A", "HLA-B", "HLA-DRB1", "HLA-DQB1", "GZMB", "HLA-E", "HLA-C", "HLA-F", "HLA-G", "HLA-DPB1", "FAS", "HLA-DMB", "PRF1", "HLA-DRB5", "HLA-DRA")
GOBP_CELLULAR_ALDEHYDE_METABOLIC_PROCESS	0.00151745	0.0659062	-0.489802	-1.87018	66	c("ALDH3A1", "PARK7", "PDXK", "DHRS4L1", "BMP6", "AKR7A2", "RDH13", "DHRS4L2", "TPI1", "GRHPR", "WNT4", "TALDO1", "DKK3", "HAGH", "HYI", "DHRS4", "PNPO", "IDH2", "DHRS13", "ALDH3A2", "TKT", "AKR1C1", "ALPL", "AKR7A3", "CACNA1H", "ALDH2", "BCO1", "AKR1A1", "ALDH7A1", "CYP11B1", "AKR1C3", "HOGA1", "IDH1", "CYP11B2", "ESD")
GOCC_LATE_ENDOSOME_MEMBRANE	0.00135318	0.0659062	-0.439398	-1.88022	144	c("LAMTOR2", "MCOLN1", "CHMP2A", "VPS4A", "VPS28", "CD63", "LAMTOR4", "LAMTOR1", "STX8", "LAMTOR5", "MVB12A", "VAC14", "CHMP1A", "SNF8", "RILP", "HLA-DMA", "VPS18", "STOML1", "IFITM2", "VTI1B", "CDIP1", "CHMP6", "ABCB6", "HLA-DRB1", "ABCA3", "CYB561A3", "IFITM3", "PLEKHM1", "UBXN6", "CLN3", "TMEM59", "VAMP8", "CHMP4B", "SLC11A1", "SPAAR", "YIPF2", "ATP13A2", "YIPF1", "WDR81", "CHMP4A", "AP5S1", "…
GOBP_PORPHYRIN_CONTAINING_COMPOUND_METABOLIC_PROCESS	0.0015674	0.0659062	-0.524416	-1.89652	52	c("HMOX2", "TSPO", "ATP5IF1", "BLVRB", "UROD", "UROS", "CYP1A1", "ABCB6", "SLC25A39", "RSAD1", "COX10", "TMEM14C", "PPOX", "FXN", "EIF2AK1", "COX15", "SRRD", "NFE2L1", "IBA57", "HMBS", "AMBP", "UGT1A4", "TMEM14B", "BLVRA", "SLC25A38", "PGRMC1", "HPX", "SLCO1B3", "ABCC1", "SLC6A9", "ALAD")
GOBP_PURINE_CONTAINING_COMPOUND_BIOSYNTHETIC_PROCESS	0.00133156	0.0659062	-0.430815	-1.89652	189	c("ATP5ME", "GUK1", "ATP6V0C", "APRT", "ATP5F1D", "VPS9D1", "ATP5MF", "NME3", "ATP5MC1", "UQCC3", "NME2", "DNAJC30", "AK1", "ATP5MG", "ALDOA", "ATP5PD", "ACSF3", "COASY", "ATP5F1E", "ATP5MC3", "ATP5F1B", "ATP5F1C", "NME2P1", "PINK1", "HACD1", "PDHA1", "TECR", "ATP5PO", "VCP", "NUDT2", "ATP5PB", "ATP5F1EP2", "NME4", "AK2", "GUCA2B", "NME1", "MLYCD", "PPCDC", "ATP5F1A", "SLC25A1", "STOML2", "GCDH",…
GOMF_LIGASE_ACTIVITY	0.00135135	0.0659062	-0.444233	-1.89783	143	c("UCHL1", "ATP5ME", "ATP6V0C", "ATP5F1D", "ATP5MF", "GATB", "ATP5MG", "FARSA", "GLUL", "ATP5PD", "ACSF3", "ATP5F1E", "ATG7", "ATP5F1B", "ATP5F1C", "EARS2", "GSS", "NAPRT", "ATP5PO", "TPGS1", "SLC27A4", "ATP5PB", "ATP5F1EP2", "AARSD1", "ASS1", "SUCLG1", "TTL", "FARS2", "ATP5F1A", "ACSF2", "ATP5PF", "PPCS", "SARS2", "UBA1", "ACSL6", "VARS2", "GHDC", "PCCB", "PC", "HARS2", "SUCLG2", "SLC27A1", "SLC…
GOBP_GLUTATHIONE_METABOLIC_PROCESS	0.00151057	0.0659062	-0.504108	-1.90016	61	c("PARK7", "GPX1", "PTGES2", "GSS", "GSTO1", "GPX4", "GLRX2", "GSTK1", "SOD1", "MGST2", "GSTM3", "HAGH", "CTNS", "ARL6IP5", "GSTM4", "OPLAH", "GSTM2", "SLC1A2", "DPEP1", "ETHE1", "GGTLC2", "SLC7A11", "HPGDS", "CLIC3", "IDH1", "GGT5", "SOD2", "GSTZ1", "GSTA3", "GSTM1", "GSTA2", "GSTT1", "CLIC2", "CLIC1", "GDAP1L1", "GSTP1")
KEGG_GLYCOLYSIS_GLUCONEOGENESIS	0.00151057	0.0659062	-0.505357	-1.90487	61	c("ALDH3A1", "GAPDH", "ALDOA", "GPI", "PDHA1", "PGAM1", "PFKP", "TPI1", "ENO1", "ALDH3A2", "PFKM", "LDHB", "PGAM2", "HK2", "PKM", "HK1", "ADH6", "ALDH2", "AKR1A1", "DLD", "PGK1", "BPGM", "ENO2", "ALDH7A1", "HK3", "ADH1B", "ACSS2", "FBP1", "ADH5", "PFKL", "PCK2", "ACSS1", "PGAM4", "PDHB", "ALDH3B1", "ALDH1B1", "ADH1C")
KEGG_VIBRIO_CHOLERAE_INFECTION	0.0015674	0.0659062	-0.524602	-1.91216	54	c("ATP6V0E1", "ATP6V0C", "ATP6V0D1", "ATP6V0A1", "ATP6V1F", "SEC61B", "ATP6V0E2", "ATP6V0B", "SEC61G", "ATP6V1H", "ATP6V1D", "ATP6V1E1", "SEC61A1", "KCNQ1", "PRKACA", "ARF1", "KDELR2", "KDELR1", "ATP6AP1")
GOBP_CHAPERONE_MEDIATED_PROTEIN_FOLDING	0.00151286	0.0659062	-0.495751	-1.91254	70	c("FKBP2", "TRAP1", "PPIB", "DNAJC7", "DNAJB2", "SDF2L1", "HSPB1", "BAG1", "FKBP4", "GAK", "CD74", "PPID", "SDF2", "HSPE1", "HSPB6", "CCT7", "CCT3", "FKBP11", "CRTAP", "PDCD5", "UNC45A", "DNAJB12", "FKBP1A", "DNAJB6", "PDCL3", "DFFA", "HSPA5", "TOR2A")
KEGG_VALINE_LEUCINE_AND_ISOLEUCINE_DEGRADATION	0.00162075	0.0659062	-0.552345	-1.91602	44	c("HSD17B10", "BCKDHA", "HIBADH", "HMGCL", "MCEE", "ECHS1", "HADH", "ACADS", "PCCB", "ALDH3A2", "BCAT2", "HADHA", "MCCC2", "AUH", "AOX1", "ALDH2", "HIBCH", "IVD", "DLD", "MCCC1", "ALDH7A1", "HADHB", "OXCT2", "IL4I1", "ACAT1", "ACAA1")
GOBP_QUINONE_METABOLIC_PROCESS	0.00161551	0.0659062	-0.567343	-1.92392	38	c("COQ4", "COQ9", "COQ8A", "NDUFA9", "NQO2", "CBR1", "AKR7A2", "FDXR", "COQ6", "COQ8B", "AIFM2", "AKR1C2", "COQ7", "AKR1C1", "VKORC1", "CYP4F11", "COQ2", "AKR1A1", "CBR4", "COQ5", "AKR1C4", "AKR1C3", "AKR1B1")
GOMF_OXIDOREDUCTASE_ACTIVITY_ACTING_ON_A_SULFUR_GROUP_OF_DONORS	0.0015456	0.0659062	-0.524116	-1.92414	55	c("ENOX1", "MSRB2", "TXNDC17", "MSRB1", "TXN2", "SCO2", "IFI30", "GSTO1", "TXNRD2", "CCS", "P4HB", "GFER", "GLRX2", "GLRX", "SESN2", "CHCHD4", "SELENBP1", "STAB1", "MSRA", "SUMF1", "NXN", "TXNL1", "TXN", "TMX2", "PCYOX1", "DLD", "PGK1", "GLRX3", "TXNDC12", "SQOR", "SRXN1", "SUOX")
GOMF_ALDO_KETO_REDUCTASE_NADP_ACTIVITY	0.00164745	0.0659062	-0.601047	-1.92483	30	c("ALDH3A1", "SPR", "AKR7A2", "RDH13", "DHRS3", "AKR1C2", "DHRS4", "RDH14", "DHRS13", "AKR1C1", "AKR7A3", "KCNAB2", "AKR1A1", "AKR7L", "AKR1C4", "AKR1C3", "AKR1B1")
GOBP_TETRAPYRROLE_METABOLIC_PROCESS	0.00152905	0.0659062	-0.508198	-1.93377	65	c("HMOX2", "TSPO", "ATP5IF1", "BLVRB", "MMAB", "UROD", "UROS", "CD320", "CYP1A1", "ABCB6", "SLC25A39", "RSAD1", "MMAA", "COX10", "TMEM14C", "PPOX", "FXN", "EIF2AK1", "COX15", "SRRD", "NFE2L1", "IBA57", "HMBS", "CTRC", "AMBP", "UGT1A4", "TMEM14B", "CLYBL", "BLVRA", "SLC25A38", "PGRMC1", "HPX", "CUBN", "SLCO1B3", "ABCC1", "SLC6A9", "ALAD")
GOBP_ORGANIC_ACID_CATABOLIC_PROCESS	0.00128205	0.0659062	-0.42951	-1.93572	241	c("ECI1", "MCAT", "MTLN", "ILVBL", "OAT", "NUDT8", "ETFB", "DECR2", "ABHD1", "GPT", "GLUL", "HSD17B10", "ACSF3", "PLA2G15", "QDPR", "ALDH4A1", "TST", "BCKDHA", "LDHD", "AMDHD2", "HIBADH", "SLC27A4", "HGD", "DECR1", "RENBP", "NAGK", "NPL", "ACOT8", "BCKDK", "LPIN1", "RIDA", "CPT1C", "HMGCL", "MCEE", "AMACR", "ECHS1", "HPD", "HADH", "MLYCD", "ACADVL", "AFMID", "ACAD10", "NUDT7", "SESN2", "ACADS", "…
GOBP_AUTOPHAGY_OF_MITOCHONDRION	0.00143885	0.0659062	-0.483997	-1.93669	87	c("WDR45", "TSPO", "PARK7", "GABARAPL2", "GABARAP", "SLC25A4", "FIS1", "ATP5IF1", "CDC37", "ATG7", "PINK1", "HAX1", "WIPI2", "TOMM7", "CSNK2A2", "MUL1", "GABARAPL1", "PRKN", "ATG4D", "CISD2", "MAP1LC3B", "WIPI1", "MAP1LC3B2", "MAP1LC3A", "ATG9B", "BNIP3", "PHB2", "GBA", "HK2", "ATP13A2", "PARL", "HTT", "TSC2", "HTRA2", "ATG3", "MAP1LC3C", "ATG13", "BECN1", "SQSTM1")
GOBP_RIBOSE_PHOSPHATE_BIOSYNTHETIC_PROCESS	0.00133869	0.0659062	-0.442059	-1.93808	180	c("ATP5ME", "ATP6V0C", "APRT", "ATP5F1D", "VPS9D1", "ATP5MF", "NME3", "ATP5MC1", "UQCC3", "NME2", "DNAJC30", "AK1", "ATP5MG", "ALDOA", "ATP5PD", "ACSF3", "COASY", "ATP5F1E", "ATP5MC3", "ATP5F1B", "ATP5F1C", "NME2P1", "PINK1", "HACD1", "PDHA1", "TECR", "ATP5PO", "VCP", "NUDT2", "ATP5PB", "ATP5F1EP2", "NME4", "AK2", "DHODH", "NME1", "MLYCD", "PPCDC", "ATP5F1A", "SLC25A1", "STOML2", "GCDH", "UPP1", …
GOBP_TRICARBOXYLIC_ACID_CYCLE	0.00165289	0.0659062	-0.602722	-1.94221	31	c("IDH3G", "MDH2", "ACO2", "PDHA1", "SDHB", "SDHA", "OGDH", "SUCLG1", "SDHAF2", "MRPS36", "IDH3B", "IDH2", "SDHC", "SUCLG2", "IDH3A", "FH", "MDH1")
GOMF_PROTEIN_TAG	0.00172712	0.0659062	-0.745601	-1.94359	13	c("NEDD8", "UBL5", "UBA52", "ISG15", "UBB", "UBC", "URM1", "SUMO1")
GOBP_PYRIDINE_CONTAINING_COMPOUND_BIOSYNTHETIC_PROCESS	0.00165289	0.0659062	-0.603763	-1.94556	31	c("PDXK", "NAPRT", "NMNAT1", "PARP10", "AFMID", "ASPDH", "QPRT", "PNPO", "NMRK1", "NNMT", "HAAO", "IDO1", "NADK", "KYNU", "NMRK2", "NMNAT2")
GOBP_HYDROGEN_PEROXIDE_CATABOLIC_PROCESS	0.00164745	0.0659062	-0.608503	-1.94871	30	c("GPX3", "PRDX2", "APOA4", "PRDX5", "GPX1", "PRDX4", "PRDX1", "HBA2", "HP", "MT3")
GOMF_STEROID_DEHYDROGENASE_ACTIVITY	0.00164204	0.0659062	-0.591432	-1.95201	35	c("HSD17B1", "HSD17B10", "RDH5", "DHRS11", "NSDHL", "AKR1C2", "HSDL1", "RDH14", "AKR1C1", "HSD17B4", "HSD17B8", "HSD3B7", "HSD11B1", "SRD5A3", "HSD17B7", "HSD11B2", "SRD5A2", "HSD17B6", "HSD17B14", "AKR1C4", "AKR1C3")
GOBP_ORGANELLE_DISASSEMBLY	0.00137931	0.0659062	-0.466953	-1.95268	119	c("WDR45", "TSPO", "PARK7", "GABARAPL2", "MTIF3", "GABARAP", "SLC25A4", "TEX264", "FIS1", "ATP5IF1", "CDC37", "ATG7", "KIF9", "PINK1", "MCTS1", "HAX1", "VCP", "WIPI2", "TOMM7", "DDRGK1", "CSNK2A2", "MUL1", "PLAAT3", "GABARAPL1", "PRKN", "ATG4D", "UFC1", "CISD2", "MAP1LC3B", "WIPI1", "PLK5", "MAP1LC3B2", "STX5", "MAP1LC3A", "ATG9B", "BNIP3", "PHB2", "GBA", "EIF2D", "RETREG3", "HK2", "ATP13A2", "MR…
GOCC_OUTER_MITOCHONDRIAL_MEMBRANE_PROTEIN_COMPLEX	0.00173611	0.0659062	-0.663887	-1.96005	22	c("MICOS10", "MICOS13", "MTX1", "APOO", "CHCHD6", "TOMM7", "TOMM20L", "SAMM50", "TOMM40", "CHCHD3", "IMMT", "TOMM5", "DNAJC11", "TOMM22")
GOBP_MONOCARBOXYLIC_ACID_CATABOLIC_PROCESS	0.00137741	0.0659062	-0.466742	-1.96086	124	c("ECI1", "MCAT", "MTLN", "ILVBL", "NUDT8", "ETFB", "DECR2", "ABHD1", "HSD17B10", "PLA2G15", "LDHD", "SLC27A4", "DECR1", "ACOT8", "LPIN1", "CPT1C", "MCEE", "AMACR", "ECHS1", "HADH", "MLYCD", "ACADVL", "ACAD10", "NUDT7", "SESN2", "ACADS", "GCDH", "ECH1", "PCCB", "FAH", "HADHA", "HSD17B4", "CRAT", "IDNK", "ECHDC2", "CEL", "ECI2", "AUH", "CPT2", "FAAH", "CYP4F11", "ETFBKMT", "LEP", "IVD", "SULT2A1",…
GOMF_STEROID_DEHYDROGENASE_ACTIVITY_ACTING_ON_THE_CH_OH_GROUP_OF_DONORS_NAD_OR_NADP_AS_ACCEPTOR	0.00168067	0.0659062	-0.621981	-1.96219	29	c("HSD17B1", "HSD17B10", "RDH5", "DHRS11", "NSDHL", "AKR1C2", "AKR1C1", "HSD17B4", "HSD17B8", "HSD3B7", "HSD11B1", "HSD17B7", "HSD11B2", "SRD5A2", "HSD17B6", "HSD17B14", "AKR1C4", "AKR1C3", "RDH16")
GOBP_PROTEIN_FOLDING	0.00130719	0.0659062	-0.442826	-1.96401	197	c("SIL1", "CRYAB", "FKBP2", "WDR83OS", "GRPEL1", "HSPBP1", "TRAP1", "CDC37", "MPDU1", "PPIB", "DNLZ", "TTC1", "PPIA", "PFDN5", "DNAJC7", "DNAJB2", "SDF2L1", "NUDC", "HSPB1", "TBCA", "PFDN6", "RUVBL2", "P4HB", "FKBP8", "PFDN2", "BAG1", "CALR", "WFS1", "PRDX4", "FKBP4", "PPIF", "PFDN1", "AIP", "APCS", "GAK", "CD74", "PPID", "SDF2", "ERP29", "PPIAL4G", "NUDCD3", "UGGT1", "GRN", "ENGASE", "HSPE1", "C…
GOBP_DETOXIFICATION	0.00134953	0.0659062	-0.462167	-1.96503	134	c("GPX3", "PRDX2", "PARK7", "TXNDC17", "MGST3", "APOA4", "PRDX5", "GPX1", "PRDX6", "GSTO1", "TXNRD2", "CCS", "GPX4", "GSTK1", "SOD1", "PRDX4", "SLC22A18", "MGST2", "GLRX", "ABCB6", "SELENOW", "ABCG2", "GPX2", "GSTM3", "SESN2", "PRDX1", "APOE", "PTGES", "GSTM2", "HBA2", "S100A9", "OSCP1", "NQO1", "AKR7A3", "CD36", "NXN", "MGST1", "HP", "MT3", "LTC4S")
GOMF_THREONINE_TYPE_ENDOPEPTIDASE_ACTIVITY	0.00170648	0.0659062	-0.737473	-1.96519	14	c("PSMB6", "PSMB3", "PSMB10", "PSMB5", "PSMB7", "PSMB4", "PSMB2", "PSMB8", "PSMA4", "PSMB1", "PSMB9")
GOCC_INTRINSIC_COMPONENT_OF_ORGANELLE_MEMBRANE	0.00120919	0.0659062	-0.41689	-1.97145	394	c("TMEM163", "MICOS10", "TIMM17A", "DPM3", "MICOS13", "EMC6", "PREB", "CHCHD10", "COA3", "MTLN", "WDR83OS", "SLC25A4", "MTX1", "EMC8", "APOO", "MCUR1", "UQCC3", "DERL2", "RER1", "EMC9", "BCAP31", "FIS1", "VAMP5", "EMC3", "GPAA1", "ADCK1", "BSCL2", "SCO2", "PINK1", "HACD1", "GHITM", "DNAJB2", "RAB3A", "TECR", "TMEM175", "SEC61A1", "CHCHD6", "CSGALNACT1", "HLA-A", "DPM2", "A4GALT", "TIMM17B", "HM13…
GOCC_INTRINSIC_COMPONENT_OF_ENDOPLASMIC_RETICULUM_MEMBRANE	0.00134953	0.0659062	-0.455419	-1.97239	164	c("DPM3", "EMC6", "PREB", "WDR83OS", "EMC8", "DERL2", "EMC9", "BCAP31", "EMC3", "GPAA1", "BSCL2", "HACD1", "DNAJB2", "TECR", "SEC61A1", "HLA-A", "DPM2", "HM13", "EMC7", "SLC35B1", "FKBP8", "CALR", "CPT1C", "BNIP1", "WFS1", "DERL1", "HLA-H", "SPCS1", "HLA-B", "HLA-DRB1", "CD74", "RHBDD2", "HLA-DQB1", "TM7SF2", "EMC4", "FITM2", "EMC10", "TAPBP", "RTN2", "CLN3", "DERL3", "EMC2", "EBP", "AUP1", "B2M"…
GOCC_CYTOSOLIC_SMALL_RIBOSOMAL_SUBUNIT	0.00164745	0.0659062	-0.574087	-1.97491	42	c("MRPS11", "UBA52", "ISG15", "RPS27L", "RPS15", "RPS2", "RPS26", "HBA2", "RPS9", "RPS20", "RPS14", "RPS10", "RPS11", "RPS21", "RPS19", "RPS6", "RPS28", "RPS27A", "RPS3A", "RPS17", "RPS29", "RPS15A", "RPS8", "RPS16", "RPS24", "RPS5", "RPS7", "B3GALT4", "RPS27", "RPS23")
GOBP_MITOCHONDRIAL_ELECTRON_TRANSPORT_CYTOCHROME_C_TO_OXYGEN	0.00172712	0.0659062	-0.758669	-1.97766	13	c("COX4I1", "COX5B", "COX6A1", "COX4I2", "COX5A", "COX7C", "COX7A1", "CYCS")
GOBP_PYRIDINE_NUCLEOTIDE_METABOLIC_PROCESS	0.00162602	0.0659062	-0.608081	-1.98039	32	c("NAPRT", "NMNAT1", "NAXE", "PARP10", "AFMID", "ASPDH", "QPRT", "NUDT13", "NMRK1", "NNMT", "HAAO", "SARM1", "IDO1", "NADK", "KYNU", "NMRK2", "NMNAT2")
GOBP_NUCLEOSIDE_PHOSPHATE_BIOSYNTHETIC_PROCESS	0.00128205	0.0659062	-0.439901	-1.98255	241	c("ATP5ME", "GUK1", "ATP6V0C", "APRT", "ATP5F1D", "VPS9D1", "AK8", "ATP5MF", "NME3", "ATP5MC1", "UQCC3", "NME2", "DNAJC30", "AK1", "FCSK", "ATP5MG", "ALDOA", "ATP5PD", "ACSF3", "COASY", "ATP5F1E", "ATP5MC3", "ATP5F1B", "ATP5F1C", "NME2P1", "PINK1", "HACD1", "PDHA1", "NAPRT", "TECR", "ATP5PO", "NMNAT1", "VCP", "NUDT2", "ATP5PB", "ATP5F1EP2", "NME4", "AK2", "GUCA2B", "FLAD1", "DHODH", "NME1", "TK2"…
GOBP_CELL_REDOX_HOMEOSTASIS	0.00164204	0.0659062	-0.60104	-1.98373	35	c("PRDX2", "PRDX5", "BOLA2", "GPX1", "TXN2", "PRDX6", "TXNRD2", "GLRX2", "PRDX4", "PRDX1", "ERP44", "SLC11A1", "NQO1", "EGLN2", "GIT1", "TXN", "DLD", "GLRX3", "HVCN1", "DDIT3")
GOBP_FATTY_ACID_CATABOLIC_PROCESS	0.00140449	0.0659062	-0.483115	-1.99028	102	c("ECI1", "MCAT", "MTLN", "ILVBL", "NUDT8", "ETFB", "DECR2", "ABHD1", "HSD17B10", "PLA2G15", "SLC27A4", "DECR1", "ACOT8", "LPIN1", "CPT1C", "MCEE", "AMACR", "ECHS1", "HADH", "MLYCD", "ACADVL", "ACAD10", "NUDT7", "SESN2", "ACADS", "GCDH", "ECH1", "PCCB", "HADHA", "HSD17B4", "CRAT", "ECHDC2", "CEL", "ECI2", "AUH", "CPT2", "FAAH", "ETFBKMT", "LEP", "IVD", "ABCD1", "PLIN5", "HADHB", "ETFDH", "PEX2", …
KEGG_LYSOSOME	0.00136612	0.0659062	-0.474741	-1.99089	121	c("ATP6V0C", "MCOLN1", "CLTB", "HEXA", "ATP6V0D1", "ATP6V0A1", "CD63", "NAGLU", "PLA2G15", "GNPTG", "ATP6V0B", "ATP6V1H", "AP1S1", "GLA", "GAA", "ASAH1", "CLTA", "CTSA", "NAGPA", "CTNS", "AP1M1", "ARSA", "HYAL1", "NPC2", "CLN3", "ATP6AP1", "GBA", "SLC11A1", "GM2A", "CTSG", "SUMF1", "PSAP", "CTSW", "GALNS", "CTSD", "MAN2B1", "GNS", "NAPSA", "SGSH", "CD68", "AGA", "CTSC", "CLTCL1", "ACP5", "LAPTM4A…
GOCC_MITOCHONDRIAL_PROTON_TRANSPORTING_ATP_SYNTHASE_COMPLEX_COUPLING_FACTOR_F_O	0.0017452	0.0659062	-0.827185	-1.99433	10	c("ATP5ME", "ATP5MC1", "ATP5MG", "ATP5PD", "ATP5MC3", "ATP5PO", "ATP5PB", "ATP5PF", "ATP5MC2")
GOMF_OXIDOREDUCTASE_ACTIVITY_ACTING_ON_DIPHENOLS_AND_RELATED_SUBSTANCES_AS_DONORS	0.00178891	0.0659062	-0.898566	-1.99629	8	c("UQCRC1", "UQCR10", "NQO2", "UQCRFS1", "CYC1", "CYP1A1", "UQCRH")
GOCC_LUMENAL_SIDE_OF_ENDOPLASMIC_RETICULUM_MEMBRANE	0.00166667	0.0659062	-0.644931	-1.99659	26	c("BCAP31", "HLA-A", "HM13", "CALR", "HLA-H", "HLA-B", "HLA-DRB1", "CD74", "HLA-DQB1", "TAPBP", "HLA-E", "HLA-C", "HLA-F", "HLA-G", "SPPL2B", "HLA-DPB1", "HLA-DRB5", "HLA-DRA")
GOBP_APOPTOTIC_MITOCHONDRIAL_CHANGES	0.00140647	0.0659062	-0.486425	-1.99783	100	c("CHCHD10", "SLC25A4", "FIS1", "NOL3", "ATP5IF1", "GPX1", "FAM162A", "PINK1", "GHITM", "PRELID1", "BAD", "BOK", "TIMM50", "BLOC1S2", "IFI6", "VDAC2", "PPIF", "PLSCR3", "AIFM2", "LMNA", "ZNF205", "MUL1", "PRKN", "RHOT2", "TMEM102", "TRIAP1", "NMT1", "BNIP3", "GZMB", "PYCARD", "FXN", "PDCD5", "HK2", "NPTX1", "PARL", "BCL2L1", "NAIF1", "BAX", "ATG3", "CAMK2A", "SLC35F6", "ARRB2", "HIP1R", "GGCT", "…
GOBP_PROTEIN_TRANSMEMBRANE_TRANSPORT	0.00151057	0.0659062	-0.531631	-2.00391	61	c("TIMM17A", "PAM16", "GRPEL1", "TIMM22", "AIFM1", "SEC61B", "DNLZ", "SEC61G", "ROMO1", "TIMM44", "SEC61A1", "TIMM17B", "TOMM7", "TOMM20L", "TIMM50", "PEX6", "PEX14", "TOMM40", "PEX16", "ZFAND2B", "RTN2", "CHCHD4", "DNAJC19", "DNAJC15")
GOCC_VACUOLAR_PROTON_TRANSPORTING_V_TYPE_ATPASE_V0_DOMAIN	0.0017452	0.0659062	-0.83124	-2.00411	10	c("RNASEK", "ATP6V0C", "ATP6V0D1", "ATP6V0A1", "ATP6V0E2", "ATP6V0B")
GOMF_OXIDOREDUCTASE_ACTIVITY_ACTING_ON_THE_CH_CH_GROUP_OF_DONORS	0.00150376	0.0659062	-0.537952	-2.01394	59	c("MECR", "DUS2", "DECR2", "BLVRB", "PTGES2", "TECR", "SDHB", "DECR1", "SDHA", "DUS1L", "DHODH", "ACAD9", "ACADVL", "TM7SF2", "ACAD10", "AKR1C2", "RSAD1", "ACADS", "GCDH", "SDHC", "DUS3L", "PPOX", "AKR1C1", "COX15", "CRAT", "SRD5A3", "IVD", "SRD5A2", "BLVRA", "PTGR1", "AKR1C3", "ACAA1", "CYP2S1", "ACOX3", "RETSAT", "TBXAS1")
GOBP_PYRIDINE_CONTAINING_COMPOUND_METABOLIC_PROCESS	0.00162866	0.0659062	-0.59372	-2.01849	39	c("PDXK", "NAPRT", "NMNAT1", "NAXE", "PARP10", "AFMID", "ASPDH", "QPRT", "PNPO", "NUDT13", "ALPL", "NMRK1", "NNMT", "HAAO", "SARM1", "IDO1", "NADK", "KYNU", "NMRK2", "NMNAT2")
GOMF_GLUTATHIONE_PEROXIDASE_ACTIVITY	0.00173611	0.0659062	-0.684626	-2.02127	22	c("GPX3", "MGST3", "GPX1", "PRDX6", "GPX4", "GSTK1", "MGST2", "GPX2", "PTGES", "GSTM2", "MGST1", "LTC4S", "GPX8")
GOBP_NEGATIVE_REGULATION_OF_MITOCHONDRION_ORGANIZATION	0.0016	0.0659062	-0.566488	-2.02217	48	c("TSPO", "NOL3", "GPX1", "ADCK1", "PINK1", "GHITM", "PRELID1", "BOK", "PPIF", "LMNA", "MUL1", "PRKN", "TRIAP1", "BNIP3", "OMA1", "FXN", "IAPP", "PARL", "BCL2L1", "TSC2", "VAT1", "MAPT")
GOBP_TAIL_ANCHORED_MEMBRANE_PROTEIN_INSERTION_INTO_ER_MEMBRANE	0.00172117	0.0659062	-0.748501	-2.02299	15	c("EMC6", "EMC8", "EMC9", "EMC3", "EMC7", "EMC4", "EMC10", "UBL4A", "EMC2", "SGTA")
GOCC_TIM23_MITOCHONDRIAL_IMPORT_INNER_MEMBRANE_TRANSLOCASE_COMPLEX	0.00173913	0.0659062	-0.801755	-2.03706	12	c("TIMM17A", "PAM16", "GRPEL1", "TIMM10", "ROMO1", "TIMM17B", "TIMM50", "DNAJC19", "DNAJC15")
GOBP_PROTEIN_INSERTION_INTO_ER_MEMBRANE	0.00171527	0.0659062	-0.693747	-2.0389	21	c("EMC6", "WDR83OS", "EMC8", "EMC9", "EMC3", "SEC61A1", "EMC7", "EMC4", "EMC10", "UBL4A", "EMC2", "SGTA")
GOBP_PROTEIN_INSERTION_INTO_ER_MEMBRANE_BY_STOP_TRANSFER_MEMBRANE_ANCHOR_SEQUENCE	0.0017452	0.0659062	-0.84801	-2.04454	10	c("EMC6", "EMC8", "EMC9", "EMC3", "EMC7", "EMC4", "EMC10", "EMC2")
GOCC_EMC_COMPLEX	0.0017452	0.0659062	-0.84801	-2.04454	10	c("EMC6", "EMC8", "EMC9", "EMC3", "EMC7", "EMC4", "EMC10", "EMC2")
GOBP_PROTEIN_INSERTION_INTO_MITOCHONDRIAL_INNER_MEMBRANE	0.00172712	0.0659062	-0.787515	-2.05286	13	c("NDUFA13", "TIMM22", "TIMM10", "ROMO1", "TIMM13", "TIMM8A", "TIMM29", "TIMM8B")
GOCC_PROTEASOME_CORE_COMPLEX_BETA_SUBUNIT_COMPLEX	0.00176367	0.0659062	-0.82866	-2.05483	11	c("PSMB6", "PSMB3", "PSMB10", "PSMB5", "PSMB7", "PSMB4", "PSMB2", "PSMB8", "PSMB1", "PSMB9")
GOBP_FATTY_ACID_BETA_OXIDATION	0.00145773	0.0659062	-0.523927	-2.06274	76	c("ECI1", "MCAT", "MTLN", "ETFB", "DECR2", "HSD17B10", "DECR1", "ACOT8", "CPT1C", "AMACR", "ECHS1", "HADH", "MLYCD", "ACADVL", "ACAD10", "SESN2", "ACADS", "GCDH", "ECH1", "HADHA", "HSD17B4", "CRAT", "ECHDC2", "ECI2", "AUH", "CPT2", "ETFBKMT", "LEP", "IVD", "ABCD1", "PLIN5", "HADHB", "ETFDH", "PEX2", "PEX5", "ACAT1", "ACAA1", "ACOX3", "ADIPOQ", "ETFA", "ECHDC1", "ABCD2", "EHHADH", "AKT2", "ACADL",…
GOCC_PROTON_TRANSPORTING_V_TYPE_ATPASE_V0_DOMAIN	0.00173913	0.0659062	-0.813172	-2.06607	12	c("ATP6V0E1", "RNASEK", "ATP6V0C", "ATP6V0D1", "ATP6V0A1", "ATP6V0E2", "ATP6V0B")
GOCC_TRANSPORTER_COMPLEX	0.0011976	0.0659062	-0.437518	-2.0674	373	c("CACNA1I", "NDUFA13", "UQCRC1", "NDUFB7", "NDUFB10", "NDUFA7", "UQCRQ", "UQCR11", "NDUFS7", "NDUFA8", "ANO2", "NDUFA1", "NDUFA3", "NDUFS8", "NDUFC1", "NDUFB9", "KCNMB4", "NDUFAB1", "ORAI1", "NDUFB1", "NDUFS5", "UQCRB", "NDUFA2", "UQCR10", "NDUFA4", "NDUFA9", "NDUFS6", "NDUFB2", "NDUFB8", "LRRC52", "NDUFB3", "CATSPERZ", "NDUFB11", "NDUFV1", "BCS1L", "NDUFB4", "NDUFS3", "UQCRFS1", "SCN1B", "NDUFA…
GOBP_HYDROGEN_PEROXIDE_METABOLIC_PROCESS	0.0015748	0.0659062	-0.576235	-2.08589	53	c("GPX3", "PRDX2", "PARK7", "APOA4", "PRDX5", "GPX1", "NOX1", "PINK1", "SOD1", "PRDX4", "CYP1A1", "ZNF205", "CTNS", "PRDX1", "RAC1", "HBA2", "MAOB", "HP", "MT3", "CYBA")
HALLMARK_REACTIVE_OXYGEN_SPECIES_PATHWAY	0.00158228	0.0659062	-0.583955	-2.09115	49	c("GPX3", "HMOX2", "PRDX2", "ATOX1", "LAMTOR5", "NDUFB4", "PTPA", "NDUFA6", "NDUFS2", "PRDX6", "TXNRD2", "GPX4", "GLRX2", "SOD1", "PFKP", "PRDX4", "GLRX", "FTL", "PRDX1", "NQO1", "MSRA", "MGST1")
GOCC_LUMENAL_SIDE_OF_MEMBRANE	0.00162602	0.0659062	-0.642911	-2.09382	32	c("BCAP31", "COA8", "HLA-A", "HM13", "CALR", "HLA-H", "HLA-B", "HLA-DRB1", "CD74", "HLA-DQB1", "CTSA", "TAPBP", "DNAJC19", "HLA-E", "HLA-C", "HLA-F", "HLA-G", "SPPL2B", "HLA-DPB1", "HLA-DRB5", "HLA-DRA", "BDH1")
GOMF_ACTIVE_TRANSMEMBRANE_TRANSPORTER_ACTIVITY	0.00121212	0.0659062	-0.444698	-2.1009	390	c("COX4I1", "NDUFA13", "SLC25A11", "UQCRC1", "SLC22A4", "NDUFB7", "NDUFB10", "NDUFA7", "NDUFS7", "NDUFA8", "COX7B", "COX8A", "NDUFA1", "ATP6V0E1", "ATP6V0C", "NDUFA3", "NDUFS8", "NDUFC1", "COX5B", "NDUFB9", "COX6A1", "NDUFB1", "NDUFS5", "COX6B1", "ATP6V0D1", "NDUFA2", "SLC6A13", "SLC25A4", "UQCR10", "NDUFA4", "NDUFA9", "SURF1", "SLC22A11", "NDUFS6", "NDUFB2", "NDUFB8", "NDUFB3", "ATP6V1F", "COX4I…
GOBP_IRON_SULFUR_CLUSTER_ASSEMBLY	0.00166389	0.0659062	-0.68118	-2.10404	25	c("ISCU", "CIAO2B", "CIAPIN1", "CIAO3", "NUBP2", "BOLA2", "NFS1", "NUBP1", "HSCB", "ISCA2", "CIAO1", "FXN", "NUBPL", "IBA57", "ISCA1", "LYRM4", "GLRX3", "NFU1", "HSPA9")
GOCC_PROTON_TRANSPORTING_V_TYPE_ATPASE_COMPLEX	0.00167785	0.0659062	-0.675357	-2.10453	27	c("ATP6V0E1", "RNASEK", "ATP6V0C", "ATP6V0D1", "ATP6V0A1", "ATP6V1F", "ATP6V0E2", "ATP6V0B", "ATP6V1H", "ATP6V1D", "ATP6V1E1")
GOCC_MEMBRANE_PROTEIN_COMPLEX	0.00104932	0.0659062	-0.418286	-2.10534	1132	c("COX4I1", "LAMTOR2", "CACNA1I", "MICOS10", "NDUFA13", "TIMM17A", "UQCRC1", "NDUFB7", "NDUFB10", "NDUFA7", "UQCRQ", "UQCR11", "NDUFS7", "MICOS13", "ATP5ME", "NDUFA8", "COX7B", "ANO2", "COX8A", "NDUFA1", "ATP6V0E1", "TRADD", "RNASEK", "ATP6V0C", "EMC6", "NDUFA3", "COX6C", "NDUFS8", "NDUFC1", "ATP5F1D", "COX5B", "CDH22", "NDUFB9", "CLTB", "COX6A1", "CHMP2A", "CHCHD10", "KCNMB4", "ATP5MF", "NDUFAB1…
GOMF_OXIDOREDUCTASE_ACTIVITY_ACTING_ON_CH_OH_GROUP_OF_DONORS	0.00135135	0.0659062	-0.494621	-2.11161	139	c("ALDH3A1", "IDH3G", "MDH2", "HSD17B1", "SPR", "HSD17B10", "CBR1", "LDHD", "DHRS4L1", "HIBADH", "AKR7A2", "DCXR", "RDH13", "DHRS7B", "HADH", "D2HGDH", "RDH5", "DHRS4L2", "GRHPR", "DHRS11", "NSDHL", "DHRS3", "AKR1C2", "DHRS4", "IDH3B", "RDH14", "IDH2", "CBR3", "DHRS13", "ALDH3A2", "IDH3A", "AKR1C1", "LDHB", "HADHA", "HSD17B4", "AKR7A3", "HSD17B8", "IMPDH1", "MDH1", "HSD3B7", "KCNAB2", "HSD11B1", …
GOBP_MITOCHONDRIAL_ELECTRON_TRANSPORT_UBIQUINOL_TO_CYTOCHROME_C	0.00177305	0.0659062	-0.913215	-2.11246	9	c("UQCRQ", "UQCRB", "UQCR10", "UQCC3", "UQCRFS1", "CYC1", "CYCS", "UQCRH", "UQCRHL")
GOCC_PROTON_TRANSPORTING_ATP_SYNTHASE_COMPLEX_COUPLING_FACTOR_F_O	0.00173913	0.0659062	-0.831538	-2.11273	12	c("ATP5ME", "ATP5MF", "ATP5MC1", "ATP5MG", "ATP5PD", "ATP5MC3", "ATP5PO", "ATP5PB", "ATP5PF", "ATP5MC2")
GOBP_CELLULAR_RESPONSE_TO_TOXIC_SUBSTANCE	0.00138313	0.0659062	-0.505881	-2.11555	117	c("GPX3", "PRDX2", "PARK7", "TXNDC17", "MGST3", "APOA4", "PRDX5", "GPX1", "PINK1", "PRDX6", "GSTO1", "TXNRD2", "CCS", "GFER", "GPX4", "GSTK1", "SOD1", "PRDX4", "MGST2", "GLRX", "ABCB6", "SELENOW", "ABCG2", "GPX2", "GSTM3", "PRKN", "SESN2", "PRDX1", "APOE", "PTGES", "GSTM2", "HBA2", "S100A9", "NQO1", "CD36", "NXN", "MGST1", "HP", "MT3", "LTC4S")
GOCC_ENDOPLASMIC_RETICULUM_PROTEIN_CONTAINING_COMPLEX	0.00136612	0.0659062	-0.506987	-2.12612	121	c("EMC6", "PIGQ", "EMC8", "DERL2", "DAD1", "EMC9", "OST4", "KRTCAP2", "SEC61B", "EMC3", "MLEC", "PPIB", "GPAA1", "SEC61G", "SRPRB", "SDF2L1", "SSR4", "VCP", "SEC61A1", "HLA-A", "DPM2", "HM13", "EMC7", "TREX1", "P4HB", "CALR", "ORMDL2", "DERL1", "SPCS1", "NBAS", "RHBDD2", "EMC4", "PRKCSH", "DDOST", "OS9", "RYR1", "EMC10", "TAPBP", "TMEM258", "RP9", "MZB1", "DERL3", "EMC2", "AUP1", "UBXN1", "ALG14"…
GOBP_MITOCHONDRIAL_CALCIUM_ION_HOMEOSTASIS	0.00166389	0.0659062	-0.689476	-2.12966	25	c("MCUR1", "BCAP31", "FIS1", "LETM1", "RAP1GDS1", "DISC1", "SLC25A23", "SMDT1", "MICU1", "BNIP3", "IMMT", "SLC8A3", "TGM2", "FATE1", "ANXA6", "SLC8B1")
GOBP_NUCLEOSIDE_TRIPHOSPHATE_METABOLIC_PROCESS	0.00140449	0.0659062	-0.518262	-2.13508	102	c("ATP5ME", "ATP6V0C", "ATP5F1D", "VPS9D1", "AK8", "ATP5MF", "NME3", "ATP5MC1", "UQCC3", "NME2", "DNAJC30", "AK1", "ATP5MG", "ALDOA", "ATP5PD", "ATP5F1E", "ATP5MC3", "ATP5F1B", "ATP5F1C", "NME2P1", "PINK1", "ATP5PO", "VCP", "NUDT2", "ATP5PB", "ATP5F1EP2", "NME4", "NME1", "ITPA", "ATP5F1A", "STOML2", "ATP5PF", "DGUOK", "ENO1", "ATP5MC2", "DUT", "ADK", "NUDT16", "IMPDH1")
GOBP_CRISTAE_FORMATION	0.00172117	0.0659062	-0.792842	-2.14283	15	c("MICOS13", "CHCHD10", "APOO", "UQCC3", "ADCK1", "LETM1", "PINK1", "CHCHD6", "SAMM50", "CHCHD3", "IMMT", "OMA1")
GOCC_PEPTIDASE_COMPLEX	0.00139082	0.0659062	-0.516444	-2.14443	110	c("PSMB6", "CAPNS1", "PSMB3", "ADRM1", "PSMD7", "PSMB10", "PSME2", "PSMD8", "PSMD9", "PSMC1", "PSMB5", "GPAA1", "PSMB7", "PSMC5", "RAD23A", "TAF10", "PSMB4", "VCP", "ENY2", "PSMD4", "HSPB1", "SPG7", "PSMB2", "SGF29", "SPCS1", "PSMB8", "PSME1", "PSMD13", "PSMA4", "PSMD3", "PSMA7", "PSMA2", "TADA3", "PSMA5", "PSMC3", "PSMD2", "PSMA3", "PSMB1", "PSMC4", "PSMB9", "TAF6L", "PSMA6", "CRADD", "PSMD14", …
GOMF_OXIDOREDUCTASE_ACTIVITY_ACTING_ON_PEROXIDE_AS_ACCEPTOR	0.00153374	0.0659062	-0.581941	-2.14618	56	c("GPX3", "PRDX2", "PARK7", "TXNDC17", "MGST3", "PRDX5", "GPX1", "PRDX6", "GPX4", "GSTK1", "PRDX4", "MGST2", "GPX2", "SESN2", "PRDX1", "PTGES", "GSTM2", "HBA2", "MGST1", "LTC4S", "GPX8")
GOCC_PROTON_TRANSPORTING_TWO_SECTOR_ATPASE_COMPLEX_CATALYTIC_DOMAIN	0.00175747	0.0659062	-0.742879	-2.14653	20	c("ATP5F1D", "ATP6V1F", "ATP5F1E", "ATP5F1B", "ATP5F1C", "ATP6V1H", "ATP6V1D", "ATP5PO", "ATP6V1E1", "ATP5F1EP2", "ATP5F1A", "ATP6AP1")
GOBP_CELLULAR_OXIDANT_DETOXIFICATION	0.00143472	0.0659062	-0.52791	-2.14976	96	c("GPX3", "PRDX2", "PARK7", "TXNDC17", "MGST3", "APOA4", "PRDX5", "GPX1", "PRDX6", "GSTO1", "TXNRD2", "CCS", "GPX4", "GSTK1", "SOD1", "PRDX4", "MGST2", "GLRX", "SELENOW", "GPX2", "SESN2", "PRDX1", "APOE", "PTGES", "GSTM2", "HBA2", "S100A9", "NQO1", "CD36", "NXN", "MGST1", "HP", "MT3", "LTC4S", "GPX8", "SOD3")
GOCC_PROTEASOME_ACCESSORY_COMPLEX	0.00170358	0.0659062	-0.716804	-2.15242	23	c("ADRM1", "PSMD7", "PSME2", "PSMD8", "PSMD9", "PSMC1", "PSMC5", "PSMD4", "PSME1", "PSMD13", "PSMD3", "PSMC3", "PSMD2", "PSMC4")
GOMF_2_IRON_2_SULFUR_CLUSTER_BINDING	0.00173611	0.0659062	-0.729908	-2.15496	22	c("ISCU", "FDX2", "CIAPIN1", "UQCRFS1", "BOLA2", "CISD3", "SDHB", "GLRX2", "NDUFV2", "CISD1", "CISD2", "ISCA2", "FXN", "ISCA1", "AOX1")
GOBP_POSITIVE_REGULATION_OF_CELLULAR_RESPIRATION	0.00170648	0.0659062	-0.808784	-2.15521	14	c("ISCU", "PARK7", "PINK1", "PRELID1", "VCP", "NUPR1", "OPN3")
GOMF_PROTEIN_CARRIER_CHAPERONE	0.00172117	0.0659062	-0.765776	-2.15652	18	c("EMC6", "EMC8", "EMC9", "EMC3", "TIMM10", "EMC7", "OXA1L", "COX18", "EMC4", "EMC10", "EMC2", "TIMM9")
GOBP_INTRACELLULAR_PROTEIN_TRANSMEMBRANE_TRANSPORT	0.0015949	0.0659062	-0.605168	-2.16965	50	c("TIMM17A", "PAM16", "GRPEL1", "AIFM1", "SEC61B", "DNLZ", "SEC61G", "ROMO1", "TIMM44", "SEC61A1", "TIMM17B", "TOMM7", "TOMM20L", "TIMM50", "PEX6", "PEX14", "TOMM40", "PEX16", "ZFAND2B", "RTN2", "CHCHD4", "DNAJC19", "DNAJC15")
GOMF_PYROPHOSPHATE_HYDROLYSIS_DRIVEN_PROTON_TRANSMEMBRANE_TRANSPORTER_ACTIVITY	0.0017301	0.0659062	-0.760737	-2.17012	19	c("ATP6V0E1", "ATP6V0C", "ATP6V0D1", "ATP6V1F", "ATP6V0E2", "ATP5F1B", "ATP6V1H", "ATP6V1D", "ATP6V1E1")
GOMF_RRNA_BINDING	0.00152905	0.0659062	-0.571922	-2.17625	65	c("MRPS11", "TACO1", "DDX28", "IMP4", "RCC1L", "MRPS18C", "TST", "MRPS18A", "MRPS7", "IMP3", "MRPS17", "PPAN", "MRPL20", "MRPL16", "RPL8", "ANG", "GTF3A", "CAVIN1", "NOL12", "RPS9", "ERAL1", "RPL12", "SBDS", "RNASEL", "MRPL11", "EMG1", "RPS14", "RPL11", "RPS11", "RPL23A", "RPL23", "RPL37", "MRPS6", "CIRBP")
GOMF_MEMBRANE_INSERTASE_ACTIVITY	0.00170648	0.0659062	-0.829384	-2.21011	14	c("EMC6", "EMC8", "EMC9", "EMC3", "TIMM10", "EMC7", "OXA1L", "COX18", "EMC4", "EMC10", "EMC2", "TIMM9")
GOBP_ESTABLISHMENT_OF_PROTEIN_LOCALIZATION_TO_MITOCHONDRIAL_MEMBRANE	0.00164745	0.0659062	-0.691904	-2.2158	30	c("NDUFA13", "TIMM22", "BCS1L", "TIMM10", "ROMO1", "TIMM13", "TIMM8A", "TIMM29", "OXA1L", "SAMM50", "COX18", "TIMM8B", "CALM3", "NMT1", "GZMB", "PDCD5", "TIMM9", "TOMM22", "BAX", "HSPA4")
GOCC_ORGANELLE_ENVELOPE_LUMEN	0.00144718	0.0659062	-0.549596	-2.21745	91	c("NDUFB7", "BLOC1S1", "NDUFA8", "PARK7", "CHCHD10", "NDUFS5", "CIAPIN1", "CHCHD5", "AIFM1", "TRAP1", "TIMM10", "THOP1", "CLPB", "COA6", "COA4", "PINK1", "TIMM13", "HAX1", "PRELID1", "TIMM8A", "COX17", "NME4", "TIMM29", "GFER", "AK2", "UQCC2", "CYCS", "SOD1", "TIMM8B", "CHCHD2", "TRIAP1", "STOML2", "MICU1", "CHCHD7", "MYOC", "CHCHD4", "PTGES", "DIABLO", "ARL2BP", "IMMT", "PPOX", "ALPL", "TIMM9", …
HALLMARK_FATTY_ACID_METABOLISM	0.00134953	0.0659062	-0.512728	-2.21827	155	c("ALDH3A1", "ECI1", "IDH3G", "MDH2", "ALDOA", "GLUL", "HSD17B10", "LGALS1", "NTHL1", "RAP1GDS1", "ACO2", "UROD", "CBR1", "UROS", "PDHA1", "PRDX6", "DECR1", "SDHA", "ACOT8", "SUCLG1", "HMGCL", "MCEE", "ECHS1", "MIF", "HADH", "D2HGDH", "CYP1A1", "MLYCD", "PSME1", "GRHPR", "ACADVL", "NSDHL", "GABARAPL1", "ERP29", "ACADS", "GCDH", "IDH3B", "PCBD1", "EPHX1", "CRYZ", "CA4", "PTS", "CBR3", "ECH1", "SDH…
GOCC_RESPIRATORY_CHAIN_COMPLEX_III	0.00176367	0.0659062	-0.900799	-2.23371	11	c("UQCRC1", "UQCRQ", "UQCR11", "UQCRB", "UQCR10", "BCS1L", "UQCRFS1", "CYC1", "UQCRH", "UQCRHL", "UQCRC2")
GOCC_CYTOSOLIC_LARGE_RIBOSOMAL_SUBUNIT	0.00153374	0.0659062	-0.605808	-2.2342	56	c("RPL26L1", "RPL36AL", "UBA52", "RPL13", "FXR2", "RPL8", "MRPL1", "RPL36", "RPL38", "RPL35", "RPL36A", "RPL34", "RPL39", "RPL24", "RPL19", "RPL12", "RPL18A", "ZCCHC17", "RPL28", "RPLP1", "RPL30", "RPL11", "RPL27", "RPL18", "RPL41", "RPL29", "RPL37A", "RPL23A", "RPL23", "RPL21", "RPL37", "RPLP2", "RPL32", "RPL26", "RPL35A", "RPL31", "RPL10A", "RPL7A", "RPL27A", "RPL13A")
GOCC_ENDOPEPTIDASE_COMPLEX	0.0014556	0.0659062	-0.569013	-2.24538	79	c("PSMB6", "CAPNS1", "PSMB3", "ADRM1", "PSMD7", "PSMB10", "PSME2", "PSMD8", "PSMD9", "PSMC1", "PSMB5", "GPAA1", "PSMB7", "PSMC5", "RAD23A", "PSMB4", "VCP", "PSMD4", "HSPB1", "PSMB2", "PSMB8", "PSME1", "PSMD13", "PSMA4", "PSMD3", "PSMA7", "PSMA2", "PSMA5", "PSMC3", "PSMD2", "PSMA3", "PSMB1", "PSMC4", "PSMB9", "PSMA6", "CRADD", "PSMD14", "ZFAND2A", "TXNL1", "PSMC2", "HTRA2")
GOMF_ATPASE_COUPLED_ION_TRANSMEMBRANE_TRANSPORTER_ACTIVITY	0.00170068	0.0659062	-0.813613	-2.24724	16	c("ATP6V0E1", "ATP6V0C", "ATP6V0D1", "ATP6V1F", "ATP6V0E2", "ATP5F1B", "ATP6V1H", "ATP6V1D", "ATP6V1E1")
GOBP_RIBONUCLEOSIDE_TRIPHOSPHATE_METABOLIC_PROCESS	0.001443	0.0659062	-0.567615	-2.25013	81	c("ATP5ME", "ATP6V0C", "ATP5F1D", "VPS9D1", "ATP5MF", "NME3", "ATP5MC1", "UQCC3", "NME2", "DNAJC30", "ATP5MG", "ALDOA", "ATP5PD", "ATP5F1E", "ATP5MC3", "ATP5F1B", "ATP5F1C", "NME2P1", "PINK1", "ATP5PO", "VCP", "NUDT2", "ATP5PB", "ATP5F1EP2", "NME4", "NME1", "ITPA", "ATP5F1A", "STOML2", "ATP5PF", "DGUOK", "ENO1", "ATP5MC2")
GOCC_ENVELOPE	0.00104493	0.0659062	-0.446493	-2.25179	1186	c("COX4I1", "SEPTIN4", "MICOS10", "NDUFA13", "TIMM17A", "SLC25A11", "UQCRC1", "NDUFB7", "NDUFB10", "MRPS34", "COQ4", "BLOC1S1", "NDUFA7", "MRPL41", "UQCRQ", "UQCR11", "NDUFS7", "MICOS13", "MRPL28", "ATP5ME", "NDUFA8", "COX7B", "MRPS11", "COX8A", "NDUFA1", "NDUFA3", "MRPS12", "COX6C", "NDUFS8", "NDUFC1", "MRPL55", "COQ9", "ATP5F1D", "MRPL53", "MRPS24", "COX5B", "MRPL52", "MRPS21", "NDUFB9", "MRPL2…
GOBP_PROTEIN_LOCALIZATION_TO_MITOCHONDRION	0.00136612	0.0659062	-0.537489	-2.25605	122	c("NDUFA13", "TIMM17A", "TSPO", "PAM16", "GRPEL1", "TIMM22", "BCAP31", "FIS1", "AIFM1", "BCS1L", "ATP5IF1", "UBL5", "TIMM10", "DNLZ", "ROMO1", "TIMM44", "PINK1", "TIMM13", "HAX1", "TIMM8A", "IMMP2L", "ISG15", "TIMM17B", "TIMM29", "TOMM7", "OXA1L", "TOMM20L", "TIMM50", "SAMM50", "AIP", "COX18", "CSNK2A2", "TIMM8B", "UBE2J2", "PRKN", "TOMM40", "CALM3", "CHCHD4", "DNAJC19", "DNAJC15", "NMT1", "PMPCA…
GOBP_PROTEIN_TARGETING_TO_MITOCHONDRION	0.0013986	0.0659062	-0.551401	-2.26404	99	c("NDUFA13", "TIMM17A", "TSPO", "PAM16", "GRPEL1", "TIMM22", "BCAP31", "FIS1", "AIFM1", "ATP5IF1", "UBL5", "TIMM10", "DNLZ", "ROMO1", "TIMM44", "PINK1", "TIMM13", "HAX1", "TIMM8A", "IMMP2L", "TIMM17B", "TIMM29", "TOMM7", "TOMM20L", "TIMM50", "SAMM50", "AIP", "CSNK2A2", "TIMM8B", "UBE2J2", "PRKN", "TOMM40", "CHCHD4", "DNAJC19", "DNAJC15", "PMPCA", "PITRM1", "MIPEP", "TOMM5", "UBE2L3", "PDCD5", "TI…
GOMF_OXIDOREDUCTASE_ACTIVITY	0.00110865	0.0659062	-0.466552	-2.30085	713	c("ALDH3A1", "COX4I1", "NDUFA13", "MECR", "UQCRC1", "NDUFB7", "NDUFB10", "NDUFA7", "ENOX1", "GPX3", "UQCR11", "NDUFS7", "HMOX2", "NDUFA8", "COX7B", "COX8A", "NDUFA1", "NDUFA3", "NDUFS8", "IDH3G", "NDUFC1", "FDX2", "COX5B", "NDUFB9", "DUS2", "PRDX2", "PARK7", "MDH2", "COX6A1", "MSRB2", "TXNDC17", "NDUFB1", "NDUFS5", "COX6B1", "MGST3", "CIAPIN1", "NDUFA2", "UQCR10", "NDUFA4", "NDUFA9", "SURF1", "ND…
GOBP_PROTEIN_TRANSMEMBRANE_IMPORT_INTO_INTRACELLULAR_ORGANELLE	0.00164474	0.0659062	-0.700017	-2.30174	34	c("TIMM17A", "PAM16", "GRPEL1", "AIFM1", "DNLZ", "ROMO1", "TIMM44", "TIMM17B", "TOMM7", "TOMM20L", "TIMM50", "PEX6", "PEX14", "TOMM40", "PEX16", "CHCHD4", "DNAJC19", "DNAJC15")
GOCC_PROTEASOME_CORE_COMPLEX	0.00175747	0.0659062	-0.800367	-2.31264	20	c("PSMB6", "PSMB3", "PSMB10", "PSMB5", "PSMB7", "PSMB4", "PSMB2", "PSMB8", "PSMA4", "PSMA7", "PSMA2", "PSMA5", "PSMA3", "PSMB1", "PSMB9", "PSMA6")
GOBP_MITOCHONDRIAL_CYTOCHROME_C_OXIDASE_ASSEMBLY	0.00175747	0.0659062	-0.805147	-2.32645	20	c("TACO1", "COX14", "COA3", "SURF1", "BCS1L", "COA8", "COA4", "SCO2", "COX17", "SMIM20", "COA5", "OXA1L", "SCO1", "COX18", "COA1", "COX16", "COX20")
GOMF_ANTIOXIDANT_ACTIVITY	0.00143472	0.0659062	-0.582118	-2.32886	85	c("GPX3", "PRDX2", "PARK7", "TXNDC17", "MGST3", "APOA4", "PRDX5", "GPX1", "PRDX6", "GSTO1", "TXNRD2", "CCS", "GPX4", "GSTK1", "SOD1", "PRDX4", "MGST2", "GLRX", "SELENOW", "GPX2", "SESN2", "PRDX1", "APOE", "PTGES", "GSTM2", "HBA2", "S100A9", "NQO1", "NXN", "MGST1", "HP", "MT3", "LTC4S", "GPX8", "SOD3")
GOMF_OXIDOREDUCTASE_ACTIVITY_ACTING_ON_A_HEME_GROUP_OF_DONORS	0.00170068	0.0659062	-0.846779	-2.33885	16	c("COX4I1", "COX7B", "COX8A", "COX5B", "COX6A1", "COX6B1", "SURF1", "COX4I2", "COX5A", "COX7A1")
GOCC_RESPIRATORY_CHAIN_COMPLEX_IV	0.00170358	0.0659062	-0.77943	-2.34048	23	c("COX4I1", "COX7B", "COX8A", "COX6C", "COX5B", "COX6A1", "COX6B1", "NDUFA4", "COX4I2", "COX5A", "COX7C", "UQCRFS1", "COA6", "COX7A1", "COX7A2", "UQCRC2")
GOBP_MITOCHONDRIAL_TRANSPORT	0.00133156	0.0659062	-0.536398	-2.36132	189	c("NDUFA13", "TIMM17A", "ATP5ME", "ATP5F1D", "TSPO", "CHCHD10", "ATP5MF", "SLC25A4", "PAM16", "GRPEL1", "TIMM22", "BCAP31", "DNAJC30", "FIS1", "AIFM1", "NOL3", "BCS1L", "ATP5MG", "ATP5PD", "ATP5IF1", "ATP5F1E", "UBL5", "TIMM10", "ATP5F1B", "DNLZ", "ALKBH7", "ATP5F1C", "ROMO1", "TIMM44", "PINK1", "TIMM13", "HAX1", "ATP5PO", "TIMM8A", "IMMP2L", "BAD", "ATP5PB", "ATP5F1EP2", "TIMM17B", "TIMM29", "TO…
GOMF_PROTON_CHANNEL_ACTIVITY	0.00173611	0.0659062	-0.800821	-2.36433	22	c("ATP5ME", "ATP6V0C", "ATP5F1D", "ATP5MF", "ATP5MG", "ATP5PD", "ATP5F1E", "ATP5F1B", "ATP5F1C", "ATP5PO", "ATP5PB", "ATP5F1EP2", "ATP5F1A", "ATP5PF")
GOBP_PROTEIN_INSERTION_INTO_MEMBRANE	0.00152207	0.0659062	-0.638204	-2.37033	58	c("NDUFA13", "EMC6", "WDR83OS", "EMC8", "EMC9", "TIMM22", "BCS1L", "EMC3", "TIMM10", "ROMO1", "TIMM13", "TIMM8A", "SEC61A1", "EMC7", "TIMM29", "OXA1L", "SAMM50", "COX18", "TIMM8B", "EMC4", "EMC10", "NMT1", "UBL4A", "GZMB", "EMC2", "SGTA", "PDCD5", "RTP3", "TIMM9", "TOMM22", "BAX", "GRIN3B", "HSPA4")
GOCC_CYTOSOLIC_RIBOSOME	0.0013986	0.0659062	-0.579147	-2.37796	99	c("MRPS11", "RPL26L1", "RPL36AL", "UBA52", "RPL13", "ISG15", "FXR2", "RPL8", "MRPL1", "RPS27L", "RPL36", "RPS15", "RPL38", "RPL35", "RPS2", "RPS26", "RPL36A", "RPL34", "RPL39", "HBA2", "RPS9", "RPS20", "RPL24", "RPL19", "RPL12", "RPL18A", "ZCCHC17", "RPS14", "RPL28", "RPLP1", "RPL30", "RPL11", "RPL27", "RPL18", "RPL41", "RPL29", "RPS10", "RPL37A", "RPS11", "RPL23A", "RPS21", "RPL23", "RPL21", "RP…
GOCC_PROTON_TRANSPORTING_ATP_SYNTHASE_COMPLEX	0.00172117	0.0659062	-0.844916	-2.37939	18	c("ATP5ME", "ATP5F1D", "ATP5MF", "ATP5MC1", "ATP5MG", "ATP5PD", "ATP5F1E", "ATP5MC3", "ATP5F1B", "ATP5F1C", "ATP5PO", "ATP5PB", "ATP5F1EP2", "ATP5F1A", "ATP5PF", "ATP5MC2")
GOBP_PROTEIN_IMPORT_INTO_MITOCHONDRIAL_MATRIX	0.00172117	0.0659062	-0.845243	-2.38031	18	c("TIMM17A", "PAM16", "GRPEL1", "DNLZ", "ROMO1", "TIMM44", "TIMM17B", "TOMM7", "TOMM20L", "TIMM50", "TOMM40", "DNAJC19", "DNAJC15")
GOMF_PROTON_TRANSPORTING_ATP_SYNTHASE_ACTIVITY_ROTATIONAL_MECHANISM	0.00172117	0.0659062	-0.880943	-2.38095	15	c("ATP5ME", "ATP6V0C", "ATP5F1D", "ATP5MF", "ATP5MG", "ATP5PD", "ATP5F1E", "ATP5F1B", "ATP5F1C", "ATP5PO", "ATP5PB", "ATP5F1EP2", "ATP5F1A", "ATP5PF")
KEGG_RIBOSOME	0.00143885	0.0659062	-0.595577	-2.38318	87	c("RPL26L1", "RPL36AL", "UBA52", "RPL13", "MRPL13", "RPL8", "FAU", "RPS27L", "RPL36", "RPS15", "RPL38", "RPL35", "RPS2", "RPS26", "RPL36A", "RPL34", "RPL39", "RPS9", "RPS20", "RPL24", "RPL19", "RPL12", "RPL18A", "RPL28", "RPLP1", "RPL30", "RPL11", "RPL27", "RPL18", "RPL22L1", "RPL41", "RPL29", "RPS10", "RPL37A", "RPS11", "RPL23A", "RPS21", "RPL23", "RPL21", "RPL37", "RPS19", "RPS6", "RPLP2", "RPL…
GOBP_MITOCHONDRIAL_MEMBRANE_ORGANIZATION	0.00140056	0.0659062	-0.580143	-2.40428	109	c("MICOS10", "NDUFA13", "MICOS13", "CHCHD10", "SLC25A4", "MTX1", "APOO", "UQCC3", "TIMM22", "NOL3", "BCS1L", "ATP5IF1", "TIMM10", "ADCK1", "LETM1", "RCC1L", "ALKBH7", "ROMO1", "PINK1", "GHITM", "TIMM13", "TIMM8A", "BAD", "CHCHD6", "TIMM29", "BOK", "OXA1L", "TIMM50", "SPG7", "BLOC1S2", "VDAC2", "PPIF", "SAMM50", "COX18", "TIMM8B", "ZNF205", "MUL1", "RHOT2", "TMEM102", "TMEM11", "CALM3", "CHCHD3", …
GOBP_MITOCHONDRIAL_ATP_SYNTHESIS_COUPLED_PROTON_TRANSPORT	0.00170068	0.0659062	-0.874906	-2.41654	16	c("ATP5ME", "ATP5F1D", "ATP5MF", "DNAJC30", "ATP5MG", "ATP5PD", "ATP5F1E", "ATP5F1B", "ATP5F1C", "ATP5PO", "ATP5PB", "ATP5F1EP2", "ATP5F1A", "STOML2", "ATP5PF")
GOCC_SMALL_RIBOSOMAL_SUBUNIT	0.00149925	0.0659062	-0.630734	-2.42296	68	c("MRPS34", "MRPS11", "MRPS12", "MRPS24", "MRPS21", "MRPS5", "MRPS15", "MRPS2", "UBA52", "MRPS18C", "MRPS16", "MRPS28", "MRPS18A", "MRPS7", "MRPS33", "MRPS17", "MRPS9", "ISG15", "RPS27L", "MRPS18B", "RPS15", "RPS2", "RPS26", "MRPS22", "DAP3", "MRPS14", "HBA2", "RPS9", "RPS20", "RPS14", "MRPS26", "RPS10", "RPS11", "RPS21", "MRPS6", "RPS19", "RACK1", "RPS6", "MRPS27", "RPS28", "RPS27A", "RPS3A", "R…
GOCC_PROTON_TRANSPORTING_TWO_SECTOR_ATPASE_COMPLEX_PROTON_TRANSPORTING_DOMAIN	0.00166945	0.0659062	-0.791944	-2.42484	24	c("ATP5ME", "ATP6V0E1", "RNASEK", "ATP6V0C", "ATP5MF", "ATP6V0D1", "ATP5MC1", "ATP6V0A1", "ATP5MG", "ATP6V0E2", "ATP5PD", "ATP5MC3", "ATP6V0B", "ATP5PO", "ATP5PB")
GOBP_RESPIRATORY_CHAIN_COMPLEX_IV_ASSEMBLY	0.00170358	0.0659062	-0.810923	-2.43505	23	c("TACO1", "COX14", "COA3", "SURF1", "BCS1L", "COA8", "COA6", "COA4", "SCO2", "COX17", "SMIM20", "COA5", "OXA1L", "SCO1", "COX18", "COX10", "COA1", "COX15", "COX16", "COX20")
HALLMARK_ADIPOGENESIS	0.0013089	0.0659062	-0.549639	-2.43564	198	c("UQCRC1", "NDUFB7", "GPX3", "UQCRQ", "UQCR11", "COX7B", "COX8A", "IDH3G", "COQ9", "PREB", "SNCG", "MDH2", "COX6A1", "CHCHD10", "NDUFAB1", "SPARCL1", "MGST3", "UQCR10", "ADIG", "GRPEL1", "ETFB", "AIFM1", "ALDOA", "NDUFS3", "QDPR", "ACO2", "SLC5A6", "REEP5", "CYC1", "TST", "GHITM", "BCKDHA", "MRPL15", "ATP5PO", "HSPB8", "SDHB", "ESRRA", "ABCB8", "DECR1", "GPAT4", "STAT5A", "AK2", "GPX4", "SUCLG1"…
GOBP_INNER_MITOCHONDRIAL_MEMBRANE_ORGANIZATION	0.00161551	0.0659062	-0.719598	-2.44024	38	c("MICOS10", "NDUFA13", "MICOS13", "CHCHD10", "MTX1", "APOO", "UQCC3", "TIMM22", "TIMM10", "ADCK1", "LETM1", "ROMO1", "PINK1", "GHITM", "TIMM13", "TIMM8A", "CHCHD6", "TIMM29", "SAMM50", "TIMM8B", "TMEM11", "CHCHD3", "IMMT", "OMA1")
GOCC_PROTEASOME_COMPLEX	0.00150376	0.0659062	-0.652712	-2.44357	59	c("PSMB6", "PSMB3", "ADRM1", "PSMD7", "PSMB10", "PSME2", "PSMD8", "PSMD9", "PSMC1", "PSMB5", "PSMB7", "PSMC5", "RAD23A", "PSMB4", "VCP", "PSMD4", "HSPB1", "PSMB2", "PSMB8", "PSME1", "PSMD13", "PSMA4", "PSMD3", "PSMA7", "PSMA2", "PSMA5", "PSMC3", "PSMD2", "PSMA3", "PSMB1", "PSMC4", "PSMB9")
GOBP_CYTOCHROME_COMPLEX_ASSEMBLY	0.00166113	0.0659062	-0.751066	-2.44813	33	c("TACO1", "COX14", "COA3", "UQCC3", "SURF1", "BCS1L", "UQCRFS1", "COA8", "COA6", "COA4", "SCO2", "COX17", "SMIM20", "COA5", "OXA1L", "UQCC2", "SCO1", "COX18", "COX10", "UQCC1", "COA1", "COX15", "COX16", "COX20", "CYBA", "HCCS")
GOBP_NUCLEOSIDE_TRIPHOSPHATE_BIOSYNTHETIC_PROCESS	0.0014556	0.0659062	-0.624423	-2.46317	77	c("ATP5ME", "ATP6V0C", "ATP5F1D", "VPS9D1", "AK8", "ATP5MF", "NME3", "ATP5MC1", "UQCC3", "NME2", "DNAJC30", "AK1", "ATP5MG", "ALDOA", "ATP5PD", "ATP5F1E", "ATP5MC3", "ATP5F1B", "ATP5F1C", "NME2P1", "PINK1", "ATP5PO", "VCP", "NUDT2", "ATP5PB", "ATP5F1EP2", "NME4", "NME1", "ATP5F1A", "STOML2", "ATP5PF", "DGUOK", "ENO1", "ATP5MC2")
GOCC_INTRINSIC_COMPONENT_OF_MITOCHONDRIAL_INNER_MEMBRANE	0.0015674	0.0659062	-0.682792	-2.46928	52	c("MICOS10", "TIMM17A", "MICOS13", "CHCHD10", "COA3", "MTLN", "MTX1", "APOO", "MCUR1", "UQCC3", "SCO2", "GHITM", "CHCHD6", "TIMM17B", "SMDT1", "OXA1L", "SPG7", "SAMM50", "SCO1", "COX18", "SFXN4", "TMEM11", "CCDC51", "CHCHD3", "SLC25A3", "TMEM177", "COA1", "IMMT", "PPOX", "COX16")
KEGG_CARDIAC_MUSCLE_CONTRACTION	0.00149701	0.0659062	-0.636869	-2.47091	72	c("COX4I1", "UQCRC1", "UQCRQ", "UQCR11", "COX7B", "COX8A", "COX6C", "COX5B", "COX6A1", "COX6B1", "UQCRB", "UQCR10", "COX4I2", "COX5A", "COX7C", "UQCRFS1", "CACNA2D3", "ATP1A2", "COX7A1", "CYC1", "MYL3", "UQCRH", "COX7A2", "UQCRHL", "UQCRC2", "FXYD2", "ATP1B1", "ATP1A3", "TPM2", "CACNG1", "COX7A2L")
GOBP_ATP_SYNTHESIS_COUPLED_PROTON_TRANSPORT	0.00170358	0.0659062	-0.823467	-2.47271	23	c("ATP5ME", "ATP6V0C", "ATP5F1D", "VPS9D1", "ATP5MF", "ATP5MC1", "DNAJC30", "ATP5MG", "ATP5PD", "ATP5F1E", "ATP5MC3", "ATP5F1B", "ATP5F1C", "ATP5PO", "ATP5PB", "ATP5F1EP2", "ATP5F1A", "STOML2", "ATP5PF")
GOCC_MITOCHONDRIAL_SMALL_RIBOSOMAL_SUBUNIT	0.00166667	0.0659062	-0.798775	-2.47286	26	c("MRPS34", "MRPS11", "MRPS12", "MRPS24", "MRPS21", "MRPS5", "MRPS15", "MRPS2", "MRPS18C", "MRPS16", "MRPS28", "MRPS18A", "MRPS7", "MRPS33", "MRPS17", "MRPS9", "MRPS18B", "MRPS22", "DAP3", "MRPS14")
GOBP_ATP_BIOSYNTHETIC_PROCESS	0.00158228	0.0659062	-0.692915	-2.48134	49	c("ATP5ME", "ATP6V0C", "ATP5F1D", "VPS9D1", "ATP5MF", "ATP5MC1", "UQCC3", "DNAJC30", "ATP5MG", "ALDOA", "ATP5PD", "ATP5F1E", "ATP5MC3", "ATP5F1B", "ATP5F1C", "PINK1", "ATP5PO", "VCP", "NUDT2", "ATP5PB", "ATP5F1EP2", "ATP5F1A", "STOML2", "ATP5PF", "DGUOK", "ENO1", "ATP5MC2")
GOBP_RIBONUCLEOSIDE_TRIPHOSPHATE_BIOSYNTHETIC_PROCESS	0.00151745	0.0659062	-0.655847	-2.50418	66	c("ATP5ME", "ATP6V0C", "ATP5F1D", "VPS9D1", "ATP5MF", "NME3", "ATP5MC1", "UQCC3", "NME2", "DNAJC30", "ATP5MG", "ALDOA", "ATP5PD", "ATP5F1E", "ATP5MC3", "ATP5F1B", "ATP5F1C", "NME2P1", "PINK1", "ATP5PO", "VCP", "NUDT2", "ATP5PB", "ATP5F1EP2", "NME4", "NME1", "ATP5F1A", "STOML2", "ATP5PF", "DGUOK", "ENO1", "ATP5MC2")
GOCC_INTRINSIC_COMPONENT_OF_MITOCHONDRIAL_MEMBRANE	0.0014556	0.0659062	-0.63455	-2.52355	84	c("MICOS10", "TIMM17A", "MICOS13", "CHCHD10", "COA3", "MTLN", "SLC25A4", "MTX1", "APOO", "MCUR1", "UQCC3", "FIS1", "ADCK1", "SCO2", "PINK1", "GHITM", "CHCHD6", "TIMM17B", "SMDT1", "OXA1L", "TMEM70", "TOMM20L", "SPG7", "SAMM50", "SCO1", "ABCB6", "COX18", "SFXN4", "MUL1", "TOMM40", "RHOT2", "MICU1", "TMEM11", "CCDC51", "CHCHD3", "SLC25A3", "TMEM177", "BNIP3", "COA1", "IMMT", "PPOX", "COX16")
GOBP_GENERATION_OF_PRECURSOR_METABOLITES_AND_ENERGY	0.00118483	0.0659062	-0.531231	-2.54635	465	c("COX4I1", "ISCU", "NDUFA13", "JMJD8", "UQCRC1", "NDUFB7", "NDUFB10", "BLOC1S1", "NDUFA7", "UQCRQ", "UQCR11", "NDUFS7", "ATP5ME", "NDUFA8", "COX8A", "NDUFA1", "NDUFA3", "COX6C", "NDUFS8", "IDH3G", "NDUFC1", "COQ9", "ATP5F1D", "FDX2", "COX5B", "NDUFB9", "PARK7", "TACO1", "MDH2", "COX6A1", "CHCHD10", "ATP5MF", "NDUFAB1", "PGLS", "NDUFB1", "NDUFS5", "UQCRB", "CIAPIN1", "NDUFA2", "MTLN", "SLC25A4", …
GOCC_PROTON_TRANSPORTING_TWO_SECTOR_ATPASE_COMPLEX	0.00160772	0.0659062	-0.725268	-2.54905	46	c("ATP5ME", "ATP6V0E1", "RNASEK", "ATP6V0C", "ATP5F1D", "ATP5MF", "ATP6V0D1", "ATP5MC1", "ATP6V0A1", "ATP6V1F", "ATP5MG", "ATP6V0E2", "ATP5PD", "ATP5F1E", "ATP5MC3", "ATP5F1B", "ATP6V0B", "ATP5F1C", "ATP6V1H", "ATP6V1D", "ATP5PO", "ATP6V1E1", "ATP5PB", "ATP5F1EP2")
GOBP_MITOCHONDRIAL_GENE_EXPRESSION	0.00140845	0.0659062	-0.622111	-2.56014	101	c("MRPS34", "NDUFA7", "MRPS11", "MRPS12", "MRPS24", "TUFM", "MRPS21", "TACO1", "CHCHD10", "TRUB2", "COA3", "GATB", "MTIF3", "MRPS15", "MPV17L2", "MRPL2", "MRPL12", "MRPL58", "HSD17B10", "MRPS2", "MRPL57", "RCC1L", "MTG2", "EARS2", "MRPS16", "MRPS28", "MRPS18A", "FASTK", "MRPS7", "MRPS17", "MRPL51", "TBRG4", "MRPL16", "UQCC2", "TSFM", "MRPS18B", "ELAC2", "C1QBP", "MRPL47", "SARS2", "POLRMT", "MALS…
KEGG_PROTEASOME	0.00162075	0.0659062	-0.742297	-2.57494	44	c("PSMB6", "POMP", "PSMB3", "PSMD7", "PSMB10", "PSME2", "PSMD8", "PSMC1", "PSMB5", "SEM1", "PSMB7", "PSMC5", "PSMB4", "PSMD4", "PSMB2", "PSMB8", "PSME1", "PSMD13", "PSMA4", "PSMD3", "PSMA7", "PSMA2", "PSMA5", "PSMC3", "PSMD2", "PSMA3", "PSMB1", "PSMC4", "PSMB9", "PSMA6", "PSMD14")
GOCC_MITOCHONDRION	0.00102249	0.0659062	-0.50894	-2.5836	1574	c("COX4I1", "ISCU", "SEPTIN4", "MICOS10", "ECI1", "NDUFA13", "TIMM17A", "MECR", "SLC25A11", "UQCRC1", "SLC22A4", "NDUFB7", "NDUFB10", "MRPS34", "COQ4", "BLOC1S1", "NDUFA7", "MRPL41", "UQCRQ", "UQCR11", "NDUFS7", "MICOS13", "CRYAB", "MRPL28", "ATP5ME", "NDUFA8", "COX7B", "MRPS11", "PPA2", "COX8A", "NDUFA1", "TANGO2", "NDUFA3", "MRPS12", "COX6C", "NDUFS8", "IDH3G", "NDUFC1", "MRPL55", "COQ9", "ATP5…
GOBP_MITOCHONDRION_ORGANIZATION	0.00115875	0.0659062	-0.535169	-2.58471	496	c("MICOS10", "NDUFA13", "TIMM17A", "NDUFB7", "NDUFB10", "NDUFS7", "MICOS13", "NDUFA8", "NDUFA1", "NDUFA3", "NDUFS8", "NDUFC1", "ATP5F1D", "NDUFB9", "WDR45", "TSPO", "PARK7", "GABARAPL2", "TACO1", "COX14", "CHCHD10", "ENDOG", "NDUFAB1", "ATPAF2", "NDUFB1", "NDUFS5", "COA3", "NDUFA2", "SLIRP", "GABARAP", "SLC25A4", "MTX1", "PAM16", "APOO", "NDUFA9", "UQCC3", "SURF1", "NDUFAF8", "GRPEL1", "NDUFB2", …
GOMF_PROTON_TRANSMEMBRANE_TRANSPORTER_ACTIVITY	0.00136986	0.0659062	-0.625234	-2.61771	120	c("COX4I1", "UQCRC1", "ATP5ME", "COX7B", "COX8A", "ATP6V0E1", "ATP6V0C", "ATP5F1D", "COX5B", "COX6A1", "ATP5MF", "COX6B1", "ATP6V0D1", "SLC25A4", "UQCR10", "ATP5MC1", "SURF1", "ATP6V0A1", "ATP6V1F", "COX4I2", "ATP5MG", "COX5A", "MFSD3", "ATP6V0E2", "ATP5PD", "UQCRFS1", "ATP5F1E", "ATP5MC3", "ATP5F1B", "ATP6V0B", "LETM1", "COX7A1", "CYC1", "ATP5F1C", "ATP6V1H", "ATP6V1D", "ATP5PO", "ATP6V1E1", "AT…
GOMF_PRIMARY_ACTIVE_TRANSMEMBRANE_TRANSPORTER_ACTIVITY	0.00133511	0.0659062	-0.605474	-2.6298	166	c("COX4I1", "NDUFA13", "UQCRC1", "NDUFB7", "NDUFB10", "NDUFA7", "NDUFS7", "NDUFA8", "COX7B", "COX8A", "NDUFA1", "ATP6V0E1", "ATP6V0C", "NDUFA3", "NDUFS8", "NDUFC1", "COX5B", "NDUFB9", "COX6A1", "NDUFB1", "NDUFS5", "COX6B1", "ATP6V0D1", "NDUFA2", "UQCR10", "NDUFA4", "NDUFA9", "SURF1", "NDUFS6", "NDUFB2", "NDUFB8", "NDUFB3", "ATP6V1F", "COX4I2", "NDUFV1", "COX5A", "NDUFB4", "ATP6V0E2", "NDUFS3", "U…
GOCC_CYTOCHROME_COMPLEX	0.00164204	0.0659062	-0.803342	-2.65142	35	c("COX4I1", "UQCRC1", "UQCRQ", "UQCR11", "COX7B", "COX8A", "COX6C", "COX5B", "COX6A1", "COX6B1", "UQCRB", "UQCR10", "NDUFA4", "COX4I2", "BCS1L", "COX5A", "COX7C", "UQCRFS1", "COA6", "COX7A1", "CYC1", "UQCRH", "COX7A2", "UQCRHL", "COX10", "UQCRC2")
GOBP_PROTON_TRANSMEMBRANE_TRANSPORT	0.00135135	0.0659062	-0.631618	-2.69647	139	c("COX4I1", "UQCRC1", "NDUFS7", "ATP5ME", "COX7B", "COX8A", "ATP6V0E1", "RNASEK", "ATP6V0C", "ATP5F1D", "VPS9D1", "COX5B", "PARK7", "TACO1", "COX6A1", "ATP5MF", "COX6B1", "ATP6V0D1", "SLC25A4", "UQCR10", "ATP5MC1", "NDUFA4", "SURF1", "DNAJC30", "ATP6V1F", "COX4I2", "ATP5MG", "COX5A", "MFSD3", "ATP6V0E2", "ATP5PD", "UQCRFS1", "COA8", "ATP5F1E", "ATP5MC3", "ATP5F1B", "ATP1A2", "COX7A1", "CYC1", "AT…
GOCC_RIBOSOME	0.00130039	0.0659062	-0.606145	-2.69697	207	c("MRPS34", "NDUFA7", "MRPL41", "MRPL28", "MRPS11", "MRPS12", "MRPL55", "MRPL53", "MRPS24", "MRPL52", "MRPS21", "MRPL27", "MRPL24", "MRPL38", "MRPL34", "MRPS5", "MRPL54", "MRPL36", "MRPS15", "MPV17L2", "MRPL2", "RPL26L1", "MRPL12", "MRPL58", "MRPL14", "MRPL43", "MRPS2", "MRPL4", "MRPL57", "RPL36AL", "MTG2", "UBA52", "MRPS18C", "RPL13", "MRPL40", "MRPS16", "MRPS28", "MRPS18A", "MRPL15", "MRPS7", "…
GOBP_MITOCHONDRIAL_TRANSLATION	0.00151286	0.0659062	-0.699546	-2.69876	70	c("MRPS34", "NDUFA7", "MRPS11", "MRPS12", "MRPS24", "TUFM", "MRPS21", "TACO1", "TRUB2", "COA3", "GATB", "MTIF3", "MRPS15", "MPV17L2", "MRPL2", "MRPL58", "MRPS2", "MRPL57", "RCC1L", "MTG2", "EARS2", "MRPS16", "MRPS28", "MRPS18A", "MRPS7", "MRPS17", "MRPL51", "MRPL16", "UQCC2", "TSFM", "MRPS18B", "C1QBP", "MRPL47", "SARS2", "MALSU1", "MRPL44", "MRPS14", "CDK5RAP1", "MRPL23")
KEGG_HUNTINGTONS_DISEASE	0.00132275	0.0659062	-0.632239	-2.75973	172	c("COX4I1", "UQCRC1", "NDUFB7", "NDUFB10", "NDUFA7", "UQCRQ", "UQCR11", "NDUFS7", "NDUFA8", "COX7B", "COX8A", "NDUFA1", "NDUFA3", "COX6C", "NDUFS8", "NDUFC1", "ATP5F1D", "COX5B", "NDUFB9", "CLTB", "COX6A1", "NDUFAB1", "NDUFB1", "NDUFS5", "COX6B1", "UQCRB", "NDUFA2", "SLC25A4", "UQCR10", "ATP5MC1", "NDUFA4", "NDUFA9", "POLR2C", "NDUFS6", "NDUFB2", "NDUFB8", "NDUFB3", "POLR2J", "COX4I2", "NDUFV1", …
GOCC_LARGE_RIBOSOMAL_SUBUNIT	0.00139082	0.0659062	-0.664768	-2.76032	110	c("MRPL41", "MRPL28", "MRPL55", "MRPL53", "MRPL52", "MRPL27", "MRPL24", "MRPL38", "MRPL34", "MRPL54", "MRPL36", "MPV17L2", "MRPL2", "RPL26L1", "MRPL12", "MRPL58", "MRPL14", "MRPL43", "MRPL4", "MRPL57", "RPL36AL", "UBA52", "RPL13", "MRPL40", "MRPS18A", "MRPL15", "MRPL13", "MRPL51", "MRPL22", "MRPL32", "MRPL20", "MRPL37", "MRPL16", "FXR2", "RPL8", "MRPL35", "MRPL33", "MRPL1", "MRPL46", "RPL36", "MR…
GOBP_MITOCHONDRIAL_TRANSMEMBRANE_TRANSPORT	0.0013986	0.0659062	-0.672512	-2.76132	99	c("TIMM17A", "ATP5ME", "ATP5F1D", "ATP5MF", "SLC25A4", "PAM16", "MCUR1", "GRPEL1", "DNAJC30", "AIFM1", "ATP5MG", "ATP5PD", "ATP5F1E", "ATP5F1B", "DNLZ", "LETM1", "ATP5F1C", "ROMO1", "TIMM44", "TST", "ATP5PO", "SLC25A23", "SLC25A28", "ABCB8", "ATP5PB", "ATP5F1EP2", "TIMM17B", "SMDT1", "TOMM7", "TOMM20L", "TIMM50", "SFXN4", "PSEN2", "ATP5F1A", "SLC25A1", "TOMM40", "STOML2", "ATP5PF", "MICU1", "CCDC…
GOBP_ENERGY_DERIVATION_BY_OXIDATION_OF_ORGANIC_COMPOUNDS	0.00124688	0.0659062	-0.602165	-2.77562	295	c("COX4I1", "ISCU", "UQCRC1", "NDUFB7", "NDUFB10", "BLOC1S1", "NDUFA7", "UQCRQ", "NDUFS7", "ATP5ME", "NDUFA8", "NDUFA1", "NDUFA3", "NDUFS8", "IDH3G", "NDUFC1", "COQ9", "ATP5F1D", "COX5B", "NDUFB9", "PARK7", "MDH2", "COX6A1", "CHCHD10", "ATP5MF", "NDUFAB1", "NDUFB1", "NDUFS5", "UQCRB", "NDUFA2", "MTLN", "UQCR10", "NDUFA4", "NDUFA9", "UQCC3", "SURF1", "NDUFS6", "NDUFB2", "NDUFB8", "ETFB", "NDUFB3",…
GOCC_MITOCHONDRIAL_LARGE_RIBOSOMAL_SUBUNIT	0.0015674	0.0659062	-0.763335	-2.78234	54	c("MRPL41", "MRPL28", "MRPL55", "MRPL53", "MRPL52", "MRPL27", "MRPL24", "MRPL38", "MRPL34", "MRPL54", "MRPL36", "MPV17L2", "MRPL2", "MRPL12", "MRPL58", "MRPL14", "MRPL43", "MRPL4", "MRPL57", "MRPL40", "MRPS18A", "MRPL15", "MRPL13", "MRPL51", "MRPL22", "MRPL32", "MRPL20", "MRPL37", "MRPL16", "MRPL35", "MRPL33", "MRPL46", "MRPL17", "MRPL47", "MRPL44", "MRPL23", "MRPL11", "MRPL21", "MRPL10")
GOMF_STRUCTURAL_CONSTITUENT_OF_RIBOSOME	0.00133869	0.0659062	-0.648978	-2.81209	159	c("MRPS34", "NDUFA7", "MRPL41", "MRPL28", "MRPS11", "MRPS12", "MRPL55", "MRPS24", "MRPL52", "MRPS21", "MRPL27", "MRPL24", "MRPL34", "MRPS5", "MRPL54", "MRPL36", "MRPS15", "MRPL2", "RPL26L1", "MRPL12", "MRPL14", "MRPS25", "MRPL43", "MRPS2", "MRPL4", "MRPL57", "RPL36AL", "UBA52", "MRPS18C", "RPL13", "MRPS16", "MRPS18A", "MRPL15", "MRPS7", "MRPS33", "MRPL13", "MRPS17", "MRPS9", "MRPL51", "MRPL22", "…
GOCC_RIBOSOMAL_SUBUNIT	0.0013245	0.0659062	-0.644511	-2.82255	175	c("MRPS34", "MRPL41", "MRPL28", "MRPS11", "MRPS12", "MRPL55", "MRPL53", "MRPS24", "MRPL52", "MRPS21", "MRPL27", "MRPL24", "MRPL38", "MRPL34", "MRPS5", "MRPL54", "MRPL36", "MRPS15", "MPV17L2", "MRPL2", "RPL26L1", "MRPL12", "MRPL58", "MRPL14", "MRPL43", "MRPS2", "MRPL4", "MRPL57", "RPL36AL", "UBA52", "MRPS18C", "RPL13", "MRPL40", "MRPS16", "MRPS28", "MRPS18A", "MRPL15", "MRPS7", "MRPS33", "MRPL13",…
GOCC_MITOCHONDRIAL_MATRIX	0.00118483	0.0659062	-0.589935	-2.82813	464	c("ISCU", "ECI1", "MECR", "MRPS34", "BLOC1S1", "NDUFA7", "MRPL41", "NDUFS7", "MRPL28", "MRPS11", "PPA2", "MRPS12", "NDUFS8", "IDH3G", "MRPL55", "ATP5F1D", "MRPL53", "FDX2", "MRPS24", "TUFM", "MRPL52", "MRPS21", "MRPL27", "CLPP", "PARK7", "MDH2", "NDUFAB1", "TRUB2", "MRPL24", "MRM3", "MCAT", "MRPL38", "MRPL34", "GADD45GIP1", "MRPS5", "MRPL54", "PAM16", "NDUFA9", "OAT", "MRPL36", "MPG", "GRPEL1", "…
KEGG_ALZHEIMERS_DISEASE	0.0013245	0.0659062	-0.656392	-2.85204	157	c("COX4I1", "UQCRC1", "NDUFB7", "NDUFB10", "NDUFA7", "UQCRQ", "UQCR11", "NDUFS7", "NDUFA8", "COX7B", "COX8A", "NDUFA1", "NDUFA3", "COX6C", "NDUFS8", "NDUFC1", "ATP5F1D", "COX5B", "NDUFB9", "COX6A1", "NDUFAB1", "NDUFB1", "NDUFS5", "COX6B1", "UQCRB", "NDUFA2", "UQCR10", "PSENEN", "ATP5MC1", "NDUFA4", "NDUFA9", "NDUFS6", "NDUFB2", "NDUFB8", "NDUFB3", "COX4I2", "NDUFV1", "GAPDH", "COX5A", "COX7C", "N…
GOBP_ATP_METABOLIC_PROCESS	0.00126422	0.0659062	-0.633666	-2.87455	250	c("COX4I1", "ISCU", "JMJD8", "UQCRC1", "NDUFB7", "NDUFB10", "NDUFA7", "UQCRQ", "NDUFS7", "ATP5ME", "NDUFA8", "NDUFA1", "ATP6V0C", "NDUFA3", "NDUFS8", "NDUFC1", "COQ9", "ATP5F1D", "VPS9D1", "COX5B", "NDUFB9", "MYH3", "TSPO", "PARK7", "COX6A1", "CHCHD10", "ATP5MF", "NDUFAB1", "NDUFB1", "NDUFS5", "UQCRB", "NDUFA2", "UQCR10", "ATP5MC1", "NDUFA4", "NDUFA9", "UQCC3", "NDUFS6", "NDUFB2", "NDUFB8", "NDUF…
GOBP_NADH_DEHYDROGENASE_COMPLEX_ASSEMBLY	0.0015674	0.0659062	-0.808704	-2.92463	52	c("NDUFA13", "NDUFB7", "NDUFB10", "NDUFS7", "NDUFA8", "NDUFA1", "NDUFA3", "NDUFS8", "NDUFC1", "NDUFB9", "NDUFAB1", "NDUFB1", "NDUFS5", "NDUFA2", "NDUFA9", "NDUFAF8", "NDUFB2", "NDUFB8", "NDUFB3", "NDUFB11", "BCS1L", "NDUFB4", "NDUFAF3", "NDUFS3", "NDUFA11", "NDUFB6", "NDUFAF1", "NDUFA6", "NDUFA12", "TMEM186", "NDUFS2", "NDUFS4", "OXA1L", "NDUFB5", "NDUFA10", "NDUFAF2", "ACAD9", "DMAC1", "NDUFC2",…
GOCC_MITOCHONDRIAL_ENVELOPE	0.0010929	0.0659062	-0.594162	-2.94349	743	c("COX4I1", "SEPTIN4", "MICOS10", "NDUFA13", "TIMM17A", "SLC25A11", "UQCRC1", "NDUFB7", "NDUFB10", "MRPS34", "COQ4", "BLOC1S1", "NDUFA7", "MRPL41", "UQCRQ", "UQCR11", "NDUFS7", "MICOS13", "MRPL28", "ATP5ME", "NDUFA8", "COX7B", "MRPS11", "COX8A", "NDUFA1", "NDUFA3", "MRPS12", "COX6C", "NDUFS8", "NDUFC1", "MRPL55", "COQ9", "ATP5F1D", "MRPL53", "MRPS24", "COX5B", "MRPL52", "MRPS21", "NDUFB9", "MRPL2…
GOMF_OXIDOREDUCTASE_ACTIVITY_ACTING_ON_NAD_P_H_QUINONE_OR_SIMILAR_COMPOUND_AS_ACCEPTOR	0.0015949	0.0659062	-0.822225	-2.94785	50	c("NDUFA13", "NDUFB7", "NDUFB10", "NDUFA7", "NDUFS7", "NDUFA8", "NDUFA1", "NDUFA3", "NDUFS8", "NDUFC1", "NDUFB9", "NDUFB1", "NDUFS5", "NDUFA2", "NDUFA4", "NDUFA9", "NDUFS6", "NDUFB2", "NDUFB8", "NDUFB3", "NDUFV1", "NDUFB4", "NQO2", "NDUFS3", "NDUFB6", "NDUFA6", "CBR1", "NDUFA12", "NDUFS2", "NDUFS4", "DCXR", "NDUFV2", "NDUFV3", "NDUFB5", "NDUFA10", "AIFM2", "AKR1C2", "DHRS4", "CRYZ", "NDUFC2")
GOBP_ELECTRON_TRANSPORT_CHAIN	0.00135685	0.0659062	-0.68601	-2.95031	149	c("COX4I1", "ISCU", "NDUFA13", "NDUFB7", "NDUFB10", "NDUFA7", "UQCRQ", "NDUFS7", "NDUFA8", "NDUFA1", "NDUFA3", "NDUFS8", "NDUFC1", "COQ9", "FDX2", "COX5B", "NDUFB9", "PARK7", "COX6A1", "NDUFAB1", "NDUFB1", "NDUFS5", "UQCRB", "CIAPIN1", "NDUFA2", "UQCR10", "NDUFA4", "NDUFA9", "UQCC3", "SURF1", "NDUFS6", "NDUFB2", "NDUFB8", "ETFB", "NDUFB3", "COX4I2", "NDUFV1", "COX5A", "COX7C", "NDUFB4", "NQO2", "…
GOMF_OXIDOREDUCTASE_ACTIVITY_ACTING_ON_NAD_P_H	0.001443	0.0659062	-0.756079	-2.99724	81	c("NDUFA13", "NDUFB7", "NDUFB10", "NDUFA7", "ENOX1", "NDUFS7", "NDUFA8", "NDUFA1", "NDUFA3", "NDUFS8", "NDUFC1", "NDUFB9", "NDUFB1", "NDUFS5", "NDUFA2", "NDUFA4", "NDUFA9", "NDUFS6", "NDUFB2", "NDUFB8", "NDUFB3", "CYB5R1", "GMPR", "AIFM1", "NDUFV1", "NDUFB4", "NQO2", "NDUFS3", "NDUFB6", "NDUFA6", "NOX1", "CBR1", "NDUFA12", "NDUFS2", "NDUFS4", "DCXR", "NDUFV2", "NDUFV3", "NDUFB5", "NDUFA10", "AIFM…
GOCC_OXIDOREDUCTASE_COMPLEX	0.0013947	0.0659062	-0.725649	-3.00523	108	c("NDUFA13", "UQCRC1", "NDUFB7", "NDUFB10", "NDUFA7", "UQCRQ", "UQCR11", "NDUFS7", "NDUFA8", "NDUFA1", "NDUFA3", "NDUFS8", "IDH3G", "NDUFC1", "NDUFB9", "NDUFAB1", "NDUFB1", "NDUFS5", "UQCRB", "NDUFA2", "UQCR10", "NDUFA4", "NDUFA9", "NDUFS6", "NDUFB2", "NDUFB8", "ETFB", "NDUFB3", "GMPR", "NDUFB11", "NDUFV1", "BCS1L", "NDUFB4", "NDUFS3", "UQCRFS1", "NDUFA11", "NDUFB6", "NDUFAF1", "CYC1", "NDUFA6", …
GOBP_CELLULAR_RESPIRATION	0.00129199	0.0659062	-0.677447	-3.01841	211	c("COX4I1", "ISCU", "UQCRC1", "NDUFB7", "NDUFB10", "BLOC1S1", "NDUFA7", "UQCRQ", "NDUFS7", "ATP5ME", "NDUFA8", "NDUFA1", "NDUFA3", "NDUFS8", "IDH3G", "NDUFC1", "COQ9", "ATP5F1D", "COX5B", "NDUFB9", "PARK7", "MDH2", "COX6A1", "CHCHD10", "ATP5MF", "NDUFAB1", "NDUFB1", "NDUFS5", "UQCRB", "NDUFA2", "MTLN", "UQCR10", "NDUFA4", "NDUFA9", "UQCC3", "SURF1", "NDUFS6", "NDUFB2", "NDUFB8", "ETFB", "NDUFB3",…
GOBP_MITOCHONDRIAL_ELECTRON_TRANSPORT_NADH_TO_UBIQUINONE	0.00164745	0.0659062	-0.878714	-3.02285	42	c("ISCU", "NDUFB7", "NDUFB10", "NDUFA7", "NDUFS7", "NDUFA8", "NDUFA1", "NDUFA3", "NDUFS8", "NDUFC1", "COQ9", "NDUFB9", "PARK7", "NDUFAB1", "NDUFB1", "NDUFS5", "NDUFA2", "NDUFA4", "NDUFA9", "NDUFS6", "NDUFB2", "NDUFB8", "NDUFB3", "NDUFV1", "NDUFB4", "NDUFS3", "NDUFB6", "NDUFAF1", "NDUFA6", "PINK1", "NDUFS2", "NDUFS4", "NDUFV2", "NDUFV3", "NDUFB5", "NDUFA10")
GOMF_NADH_DEHYDROGENASE_ACTIVITY	0.00161551	0.0659062	-0.89357	-3.03019	38	c("NDUFA13", "NDUFB7", "NDUFB10", "NDUFA7", "ENOX1", "NDUFS7", "NDUFA8", "NDUFA1", "NDUFA3", "NDUFS8", "NDUFC1", "NDUFB9", "NDUFB1", "NDUFS5", "NDUFA2", "NDUFA4", "NDUFA9", "NDUFS6", "NDUFB2", "NDUFB8", "NDUFB3", "AIFM1", "NDUFV1", "NDUFB4", "NDUFS3", "NDUFB6", "NDUFA6", "NDUFA12", "NDUFS2", "NDUFS4", "NDUFV2", "NDUFV3", "NDUFB5", "NDUFA10")
GOCC_ORGANELLE_INNER_MEMBRANE	0.00115075	0.0659062	-0.626283	-3.03394	521	c("COX4I1", "MICOS10", "NDUFA13", "TIMM17A", "SLC25A11", "UQCRC1", "NDUFB7", "NDUFB10", "MRPS34", "COQ4", "NDUFA7", "MRPL41", "UQCRQ", "UQCR11", "NDUFS7", "MICOS13", "MRPL28", "ATP5ME", "NDUFA8", "COX7B", "MRPS11", "COX8A", "NDUFA1", "NDUFA3", "MRPS12", "COX6C", "NDUFS8", "NDUFC1", "MRPL55", "COQ9", "ATP5F1D", "MRPL53", "MRPS24", "COX5B", "MRPL52", "MRPS21", "NDUFB9", "MRPL27", "COX6A1", "CHCHD10…
GOMF_ELECTRON_TRANSFER_ACTIVITY	0.00139082	0.0659062	-0.740747	-3.07581	110	c("COX4I1", "NDUFA13", "UQCRC1", "NDUFB7", "NDUFB10", "NDUFA7", "UQCR11", "NDUFS7", "NDUFA8", "COX7B", "COX8A", "NDUFA1", "NDUFA3", "NDUFS8", "NDUFC1", "FDX2", "COX5B", "NDUFB9", "COX6A1", "NDUFB1", "NDUFS5", "COX6B1", "CIAPIN1", "NDUFA2", "UQCR10", "NDUFA4", "NDUFA9", "SURF1", "NDUFS6", "NDUFB2", "NDUFB8", "ETFB", "NDUFB3", "COX4I2", "NDUFV1", "COX5A", "NDUFB4", "NQO2", "NDUFS3", "UQCRFS1", "QDP…
GOCC_ORGANELLAR_RIBOSOME	0.001443	0.0659062	-0.778389	-3.08568	81	c("MRPS34", "NDUFA7", "MRPL41", "MRPL28", "MRPS11", "MRPS12", "MRPL55", "MRPL53", "MRPS24", "MRPL52", "MRPS21", "MRPL27", "MRPL24", "MRPL38", "MRPL34", "MRPS5", "MRPL54", "MRPL36", "MRPS15", "MPV17L2", "MRPL2", "MRPL12", "MRPL58", "MRPL14", "MRPL43", "MRPS2", "MRPL4", "MRPL57", "MTG2", "MRPS18C", "MRPL40", "MRPS16", "MRPS28", "MRPS18A", "MRPL15", "MRPS7", "MRPS33", "MRPL13", "MRPS17", "MRPS9", "M…
GOBP_AEROBIC_RESPIRATION	0.0013369	0.0659062	-0.712464	-3.09585	167	c("COX4I1", "ISCU", "UQCRC1", "NDUFB7", "NDUFB10", "BLOC1S1", "NDUFA7", "UQCRQ", "NDUFS7", "ATP5ME", "NDUFA8", "NDUFA1", "NDUFA3", "NDUFS8", "IDH3G", "NDUFC1", "COQ9", "ATP5F1D", "COX5B", "NDUFB9", "PARK7", "MDH2", "COX6A1", "CHCHD10", "ATP5MF", "NDUFAB1", "NDUFB1", "NDUFS5", "UQCRB", "NDUFA2", "UQCR10", "NDUFA4", "NDUFA9", "UQCC3", "SURF1", "NDUFS6", "NDUFB2", "NDUFB8", "NDUFB3", "DNAJC30", "COX…
GOCC_NADH_DEHYDROGENASE_COMPLEX	0.00161812	0.0659062	-0.90168	-3.09609	41	c("NDUFA13", "NDUFB7", "NDUFB10", "NDUFA7", "NDUFS7", "NDUFA8", "NDUFA1", "NDUFA3", "NDUFS8", "NDUFC1", "NDUFB9", "NDUFAB1", "NDUFB1", "NDUFS5", "NDUFA2", "NDUFA4", "NDUFA9", "NDUFS6", "NDUFB2", "NDUFB8", "NDUFB3", "NDUFB11", "NDUFV1", "NDUFB4", "NDUFS3", "NDUFA11", "NDUFB6", "NDUFAF1", "NDUFA6", "NDUFA12", "NDUFS2", "NDUFS4", "NDUFV2", "NDUFV3", "NDUFB5", "NDUFA10")
GOBP_RESPIRATORY_ELECTRON_TRANSPORT_CHAIN	0.00143472	0.0659062	-0.766468	-3.12122	96	c("COX4I1", "ISCU", "NDUFB7", "NDUFB10", "NDUFA7", "UQCRQ", "NDUFS7", "NDUFA8", "NDUFA1", "NDUFA3", "NDUFS8", "NDUFC1", "COQ9", "COX5B", "NDUFB9", "PARK7", "COX6A1", "NDUFAB1", "NDUFB1", "NDUFS5", "UQCRB", "NDUFA2", "UQCR10", "NDUFA4", "NDUFA9", "UQCC3", "NDUFS6", "NDUFB2", "NDUFB8", "ETFB", "NDUFB3", "COX4I2", "NDUFV1", "COX5A", "COX7C", "NDUFB4", "NDUFS3", "UQCRFS1", "COA6", "NDUFB6", "NDUFAF1"…
GOBP_MITOCHONDRIAL_RESPIRATORY_CHAIN_COMPLEX_ASSEMBLY	0.00143885	0.0659062	-0.788761	-3.15058	86	c("NDUFA13", "NDUFB7", "NDUFB10", "NDUFS7", "NDUFA8", "NDUFA1", "NDUFA3", "NDUFS8", "NDUFC1", "NDUFB9", "TACO1", "COX14", "NDUFAB1", "NDUFB1", "NDUFS5", "COA3", "NDUFA2", "NDUFA9", "UQCC3", "SURF1", "NDUFAF8", "NDUFB2", "NDUFB8", "NDUFB3", "AIFM1", "NDUFB11", "BCS1L", "NDUFB4", "NDUFAF3", "NDUFS3", "UQCRFS1", "COA8", "NDUFA11", "NDUFB6", "COA4", "NDUFAF1", "SCO2", "NDUFA6", "NDUFA12", "TMEM186", …
KEGG_PARKINSONS_DISEASE	0.00140056	0.0659062	-0.763085	-3.17297	113	c("COX4I1", "UCHL1", "UQCRC1", "NDUFB7", "NDUFB10", "NDUFA7", "UQCRQ", "UQCR11", "NDUFS7", "NDUFA8", "COX7B", "COX8A", "NDUFA1", "NDUFA3", "COX6C", "NDUFS8", "NDUFC1", "ATP5F1D", "COX5B", "NDUFB9", "PARK7", "COX6A1", "NDUFAB1", "NDUFB1", "NDUFS5", "COX6B1", "UQCRB", "NDUFA2", "SLC25A4", "UQCR10", "ATP5MC1", "NDUFA4", "NDUFA9", "NDUFS6", "NDUFB2", "NDUFB8", "NDUFB3", "COX4I2", "NDUFV1", "COX5A", "…
GOBP_ATP_SYNTHESIS_COUPLED_ELECTRON_TRANSPORT	0.0014556	0.0659062	-0.810325	-3.19221	75	c("COX4I1", "ISCU", "NDUFB7", "NDUFB10", "NDUFA7", "UQCRQ", "NDUFS7", "NDUFA8", "NDUFA1", "NDUFA3", "NDUFS8", "NDUFC1", "COQ9", "COX5B", "NDUFB9", "PARK7", "COX6A1", "NDUFAB1", "NDUFB1", "NDUFS5", "UQCRB", "NDUFA2", "UQCR10", "NDUFA4", "NDUFA9", "UQCC3", "NDUFS6", "NDUFB2", "NDUFB8", "NDUFB3", "COX4I2", "NDUFV1", "COX5A", "COX7C", "NDUFB4", "NDUFS3", "UQCRFS1", "COA6", "NDUFB6", "NDUFAF1", "COX7A…
GOBP_OXIDATIVE_PHOSPHORYLATION	0.00137931	0.0659062	-0.764619	-3.19744	119	c("COX4I1", "ISCU", "UQCRC1", "NDUFB7", "NDUFB10", "NDUFA7", "UQCRQ", "NDUFS7", "ATP5ME", "NDUFA8", "NDUFA1", "NDUFA3", "NDUFS8", "NDUFC1", "COQ9", "ATP5F1D", "COX5B", "NDUFB9", "PARK7", "COX6A1", "CHCHD10", "ATP5MF", "NDUFAB1", "NDUFB1", "NDUFS5", "UQCRB", "NDUFA2", "UQCR10", "NDUFA4", "NDUFA9", "UQCC3", "NDUFS6", "NDUFB2", "NDUFB8", "NDUFB3", "DNAJC30", "COX4I2", "NDUFV1", "ATP5MG", "COX5A", "C…
HALLMARK_OXIDATIVE_PHOSPHORYLATION	0.0012987	0.0659062	-0.730043	-3.24426	200	c("COX4I1", "ISCU", "ECI1", "TIMM17A", "SLC25A11", "UQCRC1", "NDUFB7", "NDUFA7", "UQCRQ", "UQCR11", "NDUFS7", "ATP5ME", "NDUFA8", "COX7B", "MRPS11", "COX8A", "NDUFA1", "ATP6V0E1", "ATP6V0C", "NDUFA3", "MRPS12", "COX6C", "NDUFS8", "IDH3G", "NDUFC1", "ATP5F1D", "COX5B", "MDH2", "COX6A1", "ATP5MF", "NDUFAB1", "NDUFB1", "COX6B1", "MGST3", "UQCRB", "MRPL34", "NDUFA2", "SLC25A4", "UQCR10", "ATP5MC1", "…
GOMF_OXIDOREDUCTION_DRIVEN_ACTIVE_TRANSMEMBRANE_TRANSPORTER_ACTIVITY	0.00150376	0.0659062	-0.867165	-3.24641	59	c("COX4I1", "NDUFA13", "UQCRC1", "NDUFB7", "NDUFB10", "NDUFA7", "NDUFS7", "NDUFA8", "COX7B", "COX8A", "NDUFA1", "NDUFA3", "NDUFS8", "NDUFC1", "COX5B", "NDUFB9", "COX6A1", "NDUFB1", "NDUFS5", "COX6B1", "NDUFA2", "UQCR10", "NDUFA4", "NDUFA9", "SURF1", "NDUFS6", "NDUFB2", "NDUFB8", "NDUFB3", "COX4I2", "NDUFV1", "COX5A", "NDUFB4", "NDUFS3", "UQCRFS1", "NDUFB6", "COX7A1", "CYC1", "NDUFA6", "NDUFA12", …
GOCC_RESPIRASOME	0.00143885	0.0659062	-0.824432	-3.29306	86	c("COX4I1", "NDUFA13", "UQCRC1", "NDUFB7", "NDUFB10", "NDUFA7", "UQCRQ", "UQCR11", "NDUFS7", "NDUFA8", "COX7B", "COX8A", "NDUFA1", "NDUFA3", "COX6C", "NDUFS8", "NDUFC1", "COX5B", "NDUFB9", "COX6A1", "NDUFAB1", "NDUFB1", "NDUFS5", "COX6B1", "UQCRB", "NDUFA2", "UQCR10", "NDUFA4", "NDUFA9", "SURF1", "NDUFS6", "NDUFB2", "NDUFB8", "NDUFB3", "HIGD2A", "COX4I2", "RAB5IF", "NDUFB11", "NDUFV1", "BCS1L", "…
KEGG_OXIDATIVE_PHOSPHORYLATION	0.00137741	0.0659062	-0.806511	-3.3788	116	c("COX4I1", "UQCRC1", "NDUFB7", "NDUFB10", "NDUFA7", "UQCRQ", "UQCR11", "NDUFS7", "ATP5ME", "NDUFA8", "COX7B", "PPA2", "COX8A", "NDUFA1", "ATP6V0E1", "ATP6V0C", "NDUFA3", "COX6C", "NDUFS8", "NDUFC1", "ATP5F1D", "COX5B", "NDUFB9", "COX6A1", "ATP5MF", "NDUFAB1", "NDUFB1", "NDUFS5", "COX6B1", "UQCRB", "ATP6V0D1", "NDUFA2", "UQCR10", "ATP5MC1", "NDUFA4", "NDUFA9", "NDUFS6", "NDUFB2", "ATP6V0A1", "NDU…
GOCC_INNER_MITOCHONDRIAL_MEMBRANE_PROTEIN_COMPLEX	0.00134953	0.0659062	-0.802195	-3.41075	134	c("COX4I1", "MICOS10", "NDUFA13", "TIMM17A", "UQCRC1", "NDUFB7", "NDUFB10", "NDUFA7", "UQCRQ", "UQCR11", "NDUFS7", "MICOS13", "ATP5ME", "NDUFA8", "COX7B", "COX8A", "NDUFA1", "NDUFA3", "COX6C", "NDUFS8", "NDUFC1", "ATP5F1D", "COX5B", "NDUFB9", "COX6A1", "CHCHD10", "ATP5MF", "NDUFAB1", "NDUFB1", "NDUFS5", "COX6B1", "UQCRB", "NDUFA2", "MTX1", "UQCR10", "ATP5MC1", "PAM16", "NDUFA4", "APOO", "NDUFA9",…
GOCC_MITOCHONDRIAL_PROTEIN_CONTAINING_COMPLEX	0.00126263	0.0659062	-0.761877	-3.4658	260	c("COX4I1", "MICOS10", "NDUFA13", "TIMM17A", "UQCRC1", "NDUFB7", "NDUFB10", "MRPS34", "NDUFA7", "MRPL41", "UQCRQ", "UQCR11", "NDUFS7", "MICOS13", "MRPL28", "ATP5ME", "NDUFA8", "COX7B", "MRPS11", "COX8A", "NDUFA1", "NDUFA3", "MRPS12", "COX6C", "NDUFS8", "IDH3G", "NDUFC1", "MRPL55", "ATP5F1D", "MRPL53", "MRPS24", "COX5B", "MRPL52", "MRPS21", "NDUFB9", "MRPL27", "COX6A1", "CHCHD10", "ATP5MF", "NDUFA…
GOCC_PROTON_TRANSPORTING_ATP_SYNTHASE_COMPLEX_CATALYTIC_CORE_F_1	0.0018018	0.0661483	-0.917168	-1.96	7	c("ATP5F1D", "ATP5F1E", "ATP5F1B", "ATP5F1C", "ATP5PO", "ATP5F1EP2", "ATP5F1A")
GOMF_UBIQUINOL_CYTOCHROME_C_REDUCTASE_ACTIVITY	0.00185529	0.0676372	-0.924183	-1.77777	5	c("UQCRC1", "UQCR10", "UQCRFS1", "CYC1", "UQCRH")
GOBP_NEGATIVE_REGULATION_OF_HYDROGEN_PEROXIDE_MEDIATED_PROGRAMMED_CELL_DEATH	0.00185529	0.0676372	-0.925071	-1.77948	5	c("PARK7", "TRAP1", "PINK1")
GOMF_DNA_SECONDARY_STRUCTURE_BINDING	0.00254453	0.067744	0.696691	2.52846	35	c("HMGA2", "XRCC2", "RAD51AP1", "BLM", "HMGB2", "MSH2", "CLSPN", "KMT2A", "GEN1", "RBBP8", "XRCC3", "WRN", "FANCM", "LIN54", "RAD18", "MSH6", "RAD51D", "POT1", "YY1")
GOBP_NEGATIVE_REGULATION_OF_METAPHASE_ANAPHASE_TRANSITION_OF_CELL_CYCLE	0.00253165	0.067744	0.657131	2.44785	42	c("FBXO5", "KNTC1", "SPDL1", "TTK", "ZWILCH", "BUB1B", "USP44", "CENPF", "GEN1", "MAD2L1", "BUB1", "XRCC3", "TPR", "NDC80", "ZWINT", "ATM", "TRIP13", "ZNF207", "PCID2", "BUB3", "PLK1", "RAD21", "APC", "ZW10")
GOMF_SINGLE_STRANDED_DNA_HELICASE_ACTIVITY	0.00240964	0.067744	0.752975	2.43017	23	c("MCM8", "MCM9", "POLQ", "MCM4", "DNA2", "RFC5", "MCM2", "MCM6", "RFC3", "DHX9", "MCM7", "RFC4", "HELB", "PIF1", "MCM3", "RAD51", "MCM5")
GOBP_PROTEIN_LOCALIZATION_TO_CHROMOSOME_CENTROMERIC_REGION	0.00249377	0.067744	0.726807	2.37661	25	c("KNTC1", "SPDL1", "KNL1", "TTK", "ZWILCH", "CENPQ", "CHAMP1", "SMC5", "CDK1", "MTBP", "HASPIN", "NDC80", "BUB3", "JARID2", "ZW10", "CENPA")
GOBP_CHROMOSOME_CONDENSATION	0.00253807	0.067744	0.656772	2.3516	34	c("HMGA2", "SMC4", "TOP2A", "NUSAP1", "NCAPG2", "NCAPH", "SMC2", "SMC5", "CDK1", "WAPL", "NCAPD3", "NCAPD2", "NCAPG", "ERN2", "PHF13", "TTN", "PLK1", "TENT4A", "CDCA5", "SMARCA5", "BAZ1B")
GOBP_DNA_STRAND_ELONGATION_INVOLVED_IN_DNA_REPLICATION	0.0023753	0.067744	0.805511	2.3291	15	c("GINS1", "MCM4", "DNA2", "RFC3", "POLA1", "POLD3", "MCM7", "POLE", "PCNA", "RFC4", "LIG1", "MCM3", "POLE3")
GOBP_PROTEIN_LOCALIZATION_TO_CONDENSED_CHROMOSOME	0.00235849	0.067744	0.752535	2.31339	19	c("KNTC1", "SPDL1", "KNL1", "TTK", "ZWILCH", "CENPQ", "CHAMP1", "CDK1", "MTBP", "HASPIN", "NDC80", "BUB3", "ZW10")
GOBP_NLS_BEARING_PROTEIN_IMPORT_INTO_NUCLEUS	0.00235849	0.067744	0.750629	2.30753	19	c("RGPD5", "RGPD3", "RGPD6", "RGPD4", "KPNA5", "IPO5", "RANBP2", "RGPD1", "NUP35", "KPNA2", "KPNA4", "NUP54", "KPNB1", "KPNA7", "CBLB")
GOBP_DNA_UNWINDING_INVOLVED_IN_DNA_REPLICATION	0.00234742	0.067744	0.713316	2.26278	22	c("BLM", "GINS1", "MCM4", "MCM2", "MCM6", "GINS4", "WRN", "RECQL", "MCM7", "PURA", "MCM3", "RAD51", "MCM5", "RPA1", "CDC45")
GOBP_REGULATION_OF_CHROMATIN_ASSEMBLY	0.002457	0.067744	0.65279	2.24786	29	c("TET1", "DNMT1", "SPTY2D1", "ZNF445", "CDK2", "TPR", "TASOR", "SIN3A", "PHF2", "PIK3CA", "SETDB1", "CTR9", "PPHLN1", "ATF7IP", "MPHOSPH8", "ZNF304", "L3MBTL3")
GOBP_DNA_REPLICATION_CHECKPOINT_SIGNALING	0.00235849	0.067744	0.743727	2.2362	17	c("TOPBP1", "TIMELESS", "DNA2", "CLSPN", "TICRR", "CDC6", "ORC1", "RAD9B", "CDC45")
GOCC_CONDENSIN_COMPLEX	0.00225734	0.067744	0.932851	2.23535	8	c("SMC4", "NCAPG2", "NCAPH", "SMC2", "NCAPD3", "NCAPD2", "NCAPG")
GOCC_PRONUCLEUS	0.00234192	0.067744	0.826628	2.2306	12	c("TET3", "RIF1", "CCNA2", "CBX1", "CENPF", "EZH2", "TBP")
GOBP_MITOTIC_CHROMOSOME_CONDENSATION	0.00235849	0.067744	0.722245	2.22027	19	c("SMC4", "NUSAP1", "NCAPH", "SMC2", "NCAPD3", "NCAPD2", "NCAPG", "PHF13", "TTN", "PLK1", "TENT4A", "CDCA5", "SMARCA5", "BAZ1B")
GOCC_PERICENTRIC_HETEROCHROMATIN	0.00234742	0.067744	0.693258	2.19915	22	c("HELLS", "DNMT1", "INCENP", "CBX1", "ESCO2", "NCAPD3", "UHRF2", "EZH2", "ATRX", "CENPA", "CENPC", "ZNF618")
GOBP_MITOTIC_SISTER_CHROMATID_COHESION	0.00248756	0.067744	0.659407	2.1828	26	c("NIPBL", "SMC3", "PDS5A", "SGO1", "SMC5", "POGZ", "SLF1", "HASPIN", "SMC1A", "TNKS", "PDS5B", "MAU2", "ATRX", "SMC1B", "RAD21", "SLF2", "CDCA5", "NAA50")
GOMF_FOUR_WAY_JUNCTION_DNA_BINDING	0.00235849	0.067744	0.725366	2.18099	17	c("XRCC2", "BLM", "HMGB2", "MSH2", "GEN1", "XRCC3", "WRN", "FANCM", "MSH6", "RAD51D", "YY1")
GOMF_3_5_DNA_HELICASE_ACTIVITY	0.0023753	0.067744	0.752445	2.17566	15	c("BLM", "MCM2", "MCM6", "NAV2", "ASCC3", "WRN", "FANCM", "RECQL", "DHX9", "MCM5")
GOCC_DNA_REPLICATION_PREINITIATION_COMPLEX	0.00234192	0.067744	0.801168	2.1619	12	c("GINS1", "MCM4", "ORC3", "MCM2", "MCM6", "GINS4", "MCM7", "MCM3", "MCM5", "CDC45")
GOBP_REGULATION_OF_CHROMATIN_ASSEMBLY_OR_DISASSEMBLY	0.00253807	0.067744	0.603261	2.16001	34	c("TET1", "DNMT1", "SPTY2D1", "ZNF445", "CDK2", "TPR", "TASOR", "SIN3A", "TLK1", "PHF2", "PIK3CA", "SETDB1", "CTR9", "PPHLN1", "ATF7IP", "MPHOSPH8", "ZNF304", "L3MBTL3")
GOBP_POSITIVE_REGULATION_OF_TRANSCRIPTION_BY_RNA_POLYMERASE_III	0.0023753	0.067744	0.706226	2.15367	18	c("SF3B1", "ZNF143", "DEK", "ICE1", "ERCC6", "DDX21", "ICE2", "SMARCA5", "BAZ1B", "ELL", "CHD8")
GOCC_NEURONAL_DENSE_CORE_VESICLE	0.00236407	0.067744	0.778304	2.15081	13	c("VPS13A", "CADPS", "DMXL2", "CHGA", "STXBP5")
GOBP_POSITIVE_REGULATION_OF_CELL_CYCLE_G2_M_PHASE_TRANSITION	0.00253165	0.067744	0.615368	2.12937	30	c("FBXO5", "ATAD5", "RRM1", "CDK1", "DBF4B", "CDC7", "DTL", "SIN3A", "CDC25C", "BRD4", "CDC25A", "STOX1", "CCNB1")
GOCC_MCM_COMPLEX	0.00225734	0.067744	0.878808	2.10585	8	c("MCM8", "MCM9", "MCM4", "MCM2", "MCM6", "MCM7", "MCM3", "MCM5")
GOBP_NEGATIVE_REGULATION_OF_DNA_DEPENDENT_DNA_REPLICATION	0.0023753	0.067744	0.726804	2.10153	15	c("FBXO5", "BLM", "TIMELESS", "BRCA2", "DONSON", "ZRANB3", "SLFN11")
GOCC_LATERAL_ELEMENT	0.00229885	0.067744	0.7933	2.09675	11	c("BLM", "SMC3", "INCENP", "BRCA2", "BRCA1", "SMC1B", "RAD51", "SYCP2")
GOBP_REGULATION_OF_CENTRIOLE_REPLICATION	0.00234742	0.067744	0.660214	2.09433	22	c("ALMS1", "PLK4", "SASS6", "STIL", "CEP295", "BRCA1", "CEP76", "MDM1", "SPICE1", "CENPJ", "CEP120")
GOBP_DNA_REPLICATION_INDEPENDENT_CHROMATIN_ORGANIZATION	0.0023753	0.067744	0.686194	2.09258	18	c("HJURP", "OIP5", "HAT1", "MIS18A", "SUPT16H", "UBN2", "ATRX", "NASP", "RBBP4", "CENPW")
GOBP_NEGATIVE_REGULATION_OF_DNA_RECOMBINATION	0.00253807	0.067744	0.584231	2.09187	34	c("SMCHD1", "BLM", "RIF1", "POLQ", "PARPBP", "MSH2", "ZRANB3", "FANCB", "RMI2", "RADX", "FOXP3", "MSH6", "ANKLE1", "HELB", "KLHL15", "THOC1")
GOBP_NEGATIVE_REGULATION_OF_DNA_REPLICATION	0.00251889	0.067744	0.591644	2.07348	31	c("FBXO5", "BLM", "PDS5A", "TIMELESS", "BRCA2", "WAPL", "GDF2", "DONSON", "ZRANB3", "CDC6", "SLFN11")
GOBP_POSITIVE_REGULATION_OF_CHROMATIN_ORGANIZATION	0.00241546	0.067744	0.703962	2.07341	16	c("DNMT1", "CDK2", "TPR", "TASOR", "SIN3A", "SETDB1", "PPHLN1", "ATF7IP", "MPHOSPH8", "ZNF304")
GOBP_CENTROMERE_COMPLEX_ASSEMBLY	0.002457	0.067744	0.600326	2.0672	29	c("HELLS", "KNTC1", "SENP6", "CENPK", "CENPI", "CENPF", "CENPE", "POGZ", "HJURP", "DLGAP5", "OIP5", "MIS18A", "CENPH", "CENPA", "CENPC", "NASP", "CENPW", "CENPO")
GOMF_HISTONE_H3_METHYL_LYSINE_9_DEMETHYLASE_ACTIVITY	0.00236407	0.067744	0.747442	2.06553	13	c("KDM7A", "JMJD1C", "PHF2", "KDM3B", "KDM3A")
GOBP_MEIOTIC_CHROMOSOME_CONDENSATION	0.00218341	0.067744	0.947541	2.0646	6	c("SMC4", "NCAPH", "SMC2", "NCAPD3", "NCAPD2")
GOCC_FEMALE_PRONUCLEUS	0.00225734	0.067744	0.860902	2.06294	8	c("TET3", "RIF1", "CCNA2", "CBX1", "TBP")
GOMF_DNA_REPLICATION_ORIGIN_BINDING	0.00241546	0.067744	0.700362	2.06281	16	c("MCM10", "ORC3", "MCM2", "POLA1", "DHX9", "DDX11", "CDC6", "KAT7", "ORC1", "ORC2", "MCM5", "CDC45")
GOBP_REGULATION_OF_CHROMOSOME_CONDENSATION	0.00228311	0.067744	0.828975	2.06087	9	c("SMC4", "NCAPH", "SMC2", "WAPL", "NCAPD2", "NCAPG", "SMARCA5", "BAZ1B")
GOBP_3_UTR_MEDIATED_MRNA_DESTABILIZATION	0.00235849	0.067744	0.684617	2.05847	17	c("ZFP36L1", "TRIM71", "ZFP36", "RC3H1", "KHSRP", "ZC3H12D", "ZC3H12A", "DHX36")
GOBP_DOUBLE_STRAND_BREAK_REPAIR_VIA_BREAK_INDUCED_REPLICATION	0.00234192	0.067744	0.761834	2.05576	12	c("MCM4", "MCM2", "MCM6", "GINS4", "CDC7", "MCM7", "MCM3", "MCM5", "CDC45")
GOMF_STRUCTURAL_CONSTITUENT_OF_NUCLEAR_PORE	0.00248756	0.067744	0.619053	2.04922	26	c("NUP98", "NUP153", "NUP155", "NUP107", "NUP160", "NUP205", "TPR", "NDC1", "NUP58", "NUP35", "NUP62CL", "NUP54", "POM121", "UPF3A", "NUP85", "NUP214", "NUP62", "NPAP1", "NUP133", "POM121C", "NUP188")
GOBP_MITOTIC_DNA_REPLICATION	0.00240385	0.067744	0.725828	2.04284	14	c("GINS1", "BRCA2", "MCM4", "MCM2", "MCM6", "POLA1", "LIG1", "MCM3", "RAD51", "CDC45")
GOBP_MAINTENANCE_OF_DNA_METHYLATION	0.00223714	0.067744	0.886383	2.04261	7	c("HELLS", "UHRF1", "DNMT1", "ZNF445", "UHRF2", "CTCF")
GOBP_POSITIVE_REGULATION_OF_HISTONE_H3_K4_METHYLATION	0.00246305	0.067744	0.611267	2.04252	27	c("DNMT3B", "DNMT1", "KMT2A", "BRCA1", "PAXIP1", "MYB", "KMT2E", "SMAD4", "KANSL1", "CTR9", "KANSL2", "OGT", "PHF20", "KANSL3", "HCFC1", "AUTS2", "RTF1")
GOCC_SEX_CHROMOSOME	0.00249377	0.067744	0.623904	2.04013	25	c("SMCHD1", "PLK4", "SUZ12", "CDK2", "SMC5", "SMARCC1", "SMC6", "ESCO2", "BIRC2", "HNRNPU", "PCGF3", "RNF2")
GOBP_KINETOCHORE_ORGANIZATION	0.00240964	0.067744	0.630151	2.03376	23	c("KNTC1", "SMC4", "SENP6", "CENPK", "SMC2", "CENPF", "CENPE", "POGZ", "DLGAP5", "NUF2", "NDC80", "CENPH", "CENPA", "CENPC")
GOCC_OUTER_KINETOCHORE	0.00229885	0.067744	0.768266	2.03058	11	c("SPDL1", "BUB1B", "CENPF", "NDC80", "SKA3", "PLK1", "CCNB1", "BOD1L1", "SKA1")
GOBP_MEIOTIC_CELL_CYCLE_PHASE_TRANSITION	0.00229885	0.067744	0.768225	2.03047	11	c("TTK", "OVOL1", "NDC80", "CDC25C", "CCNB2", "CDC25A")
GOBP_HISTONE_H3_K4_TRIMETHYLATION	0.00230947	0.067744	0.650885	2.02893	20	c("BEND3", "ARID4A", "TET3", "NFYA", "KMT2A", "KMT2E", "WDR82", "KMT2D", "CTR9", "OGT", "TET2", "SETD1B", "RTF1")
GOCC_COHESIN_COMPLEX	0.00236407	0.067744	0.732624	2.02458	13	c("SMC3", "SGO2", "STAG1", "SMC1A", "STAG2", "SMC1B", "RAD21")
GOMF_HISTONE_METHYLTRANSFERASE_ACTIVITY_H3_K9_SPECIFIC	0.002331	0.067744	0.791503	2.02381	10	c("SETD5", "SUV39H2", "ASH1L", "SETDB1", "EHMT1")
GOBP_TROPHOBLAST_GIANT_CELL_DIFFERENTIATION	0.0023753	0.067744	0.699898	2.02373	15	c("E2F8", "PLK4", "E2F7", "HECTD1", "SENP2")
GOCC_PROCENTRIOLE_REPLICATION_COMPLEX	0.00218341	0.067744	0.92833	2.02274	6	c("PLK4", "SASS6", "STIL", "CEP152", "CEP192", "CENPJ")
GOCC_SIN3_COMPLEX	0.00229885	0.067744	0.764535	2.02072	11	c("SINHCAF", "HDAC2", "SIN3A", "CSNK2A1", "PHF12", "SUDS3", "RBBP4")
GOBP_NEGATIVE_REGULATION_OF_HISTONE_METHYLATION	0.00234742	0.067744	0.63621	2.01818	22	c("BCOR", "DNMT3B", "DNMT1", "MTF2", "BRCA1", "SIRT1", "KDM3A", "PRMT6", "JARID2")
GOBP_MITOTIC_DNA_REPLICATION_CHECKPOINT_SIGNALING	0.002331	0.067744	0.788821	2.01696	10	c("TOPBP1", "CLSPN", "TICRR", "CDC6", "ORC1")
GOCC_ISWI_TYPE_COMPLEX	0.00236407	0.067744	0.726981	2.00898	13	c("BAZ1A", "HMGXB4", "RSF1", "BPTF", "SMARCA1", "CECR2", "RBBP4", "POLE3", "SMARCA5", "BAZ1B")
GOBP_NUCLEAR_PORE_COMPLEX_ASSEMBLY	0.002331	0.067744	0.780701	1.9962	10	c("NUP98", "NUP153", "NUP107", "NUP205", "TPR", "NDC1")
GOBP_SPINDLE_MIDZONE_ASSEMBLY	0.00234192	0.067744	0.73922	1.99474	12	c("INCENP", "KIF23", "PRC1", "KIF4B", "RACGAP1", "KIF4A")
GOCC_PERICENTRIOLAR_MATERIAL	0.00238663	0.067744	0.635253	1.98866	21	c("NEDD1", "CEP152", "CEP192", "TNKS", "CEP85L", "TUBE1", "TNKS2", "NIN", "HOOK3")
GOBP_FEMALE_MEIOTIC_NUCLEAR_DIVISION	0.00251889	0.067744	0.566479	1.98529	31	c("FBXO5", "TOP2A", "TTK", "NCAPH", "MASTL", "NDC80", "ATM", "TRIP13", "CCNB2", "PLK1", "MEIOB", "WEE2", "SYCP2", "MLH3")
GOBP_HISTONE_H4_K20_METHYLATION	0.00236407	0.067744	0.717993	1.98415	13	c("BEND3", "ARID4A", "NSD2", "KMT5B", "BRCA1", "ARID4B", "NSD1", "KMT5C")
GOCC_PCG_PROTEIN_COMPLEX	0.00253807	0.067744	0.552152	1.97701	34	c("SCML2", "SUZ12", "HDAC2", "AEBP2", "PCGF6", "ASXL1", "EZH2", "PHC3", "JARID2", "BMI1", "CBX6", "RBBP4", "YY1", "PCGF3", "RNF2")
GOBP_NUCLEAR_PORE_ORGANIZATION	0.00240385	0.067744	0.702377	1.97684	14	c("NUP98", "NUP153", "NUP107", "NUP205", "TPR", "NDC1", "SEH1L", "NUP35", "NUP54")
GOBP_PHOSPHATIDYLINOSITOL_3_PHOSPHATE_BIOSYNTHETIC_PROCESS	0.00238663	0.067744	0.629663	1.97116	21	c("SYNJ2", "PIKFYVE", "PIK3C2A", "PIK3CA", "ATM", "UVRAG", "PIK3C2G", "PIK3C3", "ATG14", "SYNJ1", "PIK3R4", "PIK3CB", "INPP4A")
GOMF_HISTONE_KINASE_ACTIVITY	0.00241546	0.067744	0.668418	1.96872	16	c("PRKAA1", "CDK2", "DCAF1", "CDK1", "HASPIN", "VRK1", "CHEK1")
GOBP_RESOLUTION_OF_RECOMBINATION_INTERMEDIATES	0.00218341	0.067744	0.901333	1.96392	6	c("BLM", "GEN1", "XRCC3", "RMI1", "RMI2")
GOMF_OXIDIZED_DNA_BINDING	0.00229885	0.067744	0.742568	1.96266	11	c("BLM", "MSH2", "WRN", "MSH6", "POT1")
GOBP_FACULTATIVE_HETEROCHROMATIN_ASSEMBLY	0.00251889	0.067744	0.558745	1.95818	31	c("HELLS", "TET1", "DNMT1", "BEND3", "TASOR", "PHF2", "SIRT1", "BAZ2A", "SETDB1", "PPHLN1", "ATF7IP", "MPHOSPH8", "ZNF304", "L3MBTL3")
GOBP_ATRIAL_SEPTUM_DEVELOPMENT	0.00240964	0.067744	0.60583	1.95527	23	c("NSD2", "NPHP3", "SOX4", "ACVR1", "MDM4", "MDM2", "NOTCH2", "GATA4", "BMPR2", "HEY2", "CCN1", "ANK2", "TBX20", "SMO", "NKX2-5")
GOMF_DNA_DNA_ANNEALING_ACTIVITY	0.00225734	0.067744	0.812952	1.94804	8	c("BLM", "ZRANB3", "RECQL", "RAD54L", "SMARCA1")
GOBP_HISTONE_LYSINE_DEMETHYLATION	0.00245098	0.067744	0.573592	1.94581	28	c("KDM6B", "KDM7A", "KDM6A", "JMJD1C", "PHF2", "KDM3B", "KDM3A", "KDM2A", "KDM5B", "KDM5A", "KDM5C")
GOMF_PHOSPHATIDYLINOSITOL_KINASE_ACTIVITY	0.00235849	0.067744	0.632555	1.94456	19	c("PI4KAP1", "PIKFYVE", "PI4KAP2", "PIP5K1A", "PIK3C2A", "PIK3CA", "ATM", "PI4KA", "PIK3C2G", "PIK3C3", "PIK3CB", "PI4K2B")
GOCC_MALE_PRONUCLEUS	0.00218341	0.067744	0.889203	1.93749	6	c("TET3", "RIF1", "CCNA2", "CBX1", "TBP")
GOCC_BRCA1_C_COMPLEX	0.00218341	0.067744	0.883601	1.92528	6	c("BARD1", "MRE11", "BRCA1", "RBBP8", "RAD50")
GOBP_CARDIAC_MUSCLE_CELL_CARDIAC_MUSCLE_CELL_ADHESION	0.00223714	0.067744	0.833718	1.92125	7	c("CXADR", "DSC2", "DSG2", "PKP2", "DSP")
GOBP_MITOTIC_SPINDLE_MIDZONE_ASSEMBLY	0.00225734	0.067744	0.800764	1.91883	8	c("KIF23", "PRC1", "KIF4B", "RACGAP1", "KIF4A")
GOBP_POSITIVE_REGULATION_OF_CHROMOSOME_CONDENSATION	0.00215983	0.067744	0.934198	1.91208	5	c("SMC4", "NCAPH", "SMC2", "NCAPD2", "NCAPG")
GOBP_RESPONSE_TO_X_RAY	0.00251889	0.067744	0.544441	1.90805	31	c("HMGA2", "XRCC2", "NIPBL", "BLM", "BRCA2", "MSH2", "ERCC6", "ATM", "CASP3", "IKBIP", "RAD51", "LIG4", "THBD", "SFRP1")
GOBP_REGULATION_OF_DNA_METHYLATION_DEPENDENT_HETEROCHROMATIN_ASSEMBLY	0.0023753	0.067744	0.624796	1.90534	18	c("TET1", "DNMT1", "TASOR", "SETDB1", "PPHLN1", "ATF7IP", "MPHOSPH8", "ZNF304", "L3MBTL3")
GOCC_B_WICH_COMPLEX	0.00223714	0.067744	0.826507	1.90463	7	c("SF3B1", "DEK", "ERCC6", "DDX21", "SMARCA5", "BAZ1B")
GOMF_PROTEIN_DEMETHYLASE_ACTIVITY	0.00253165	0.067744	0.550237	1.90399	30	c("KDM6B", "KDM7A", "KDM6A", "JMJD1C", "PHF2", "KDM3B", "KDM3A", "KDM2A", "JARID2", "KDM5B", "KDM5A", "KDM5C")
GOBP_MEIOTIC_SPINDLE_ASSEMBLY	0.00225734	0.067744	0.793011	1.90025	8	c("FBXO5", "ASPM", "NDC80", "CCNB2")
GOMF_PHOSPHATIDYLINOSITOL_MONOPHOSPHATE_PHOSPHATASE_ACTIVITY	0.00235849	0.067744	0.617837	1.89931	19	c("SYNJ2", "MTMR7", "MTMR12", "MTMR2", "MTMR3", "INPP5F", "SYNJ1", "MTMR9", "MTM1", "MTMR6", "MTMR1")
GOBP_BLASTOCYST_GROWTH	0.00230947	0.067744	0.607341	1.89319	20	c("NCAPG2", "GINS1", "SALL4", "BRCA2", "GINS4", "CHEK1", "CTR9", "PALB2")
GOBP_ATRIOVENTRICULAR_NODE_DEVELOPMENT	0.00225734	0.067744	0.786051	1.88358	8	c("MAML1", "BMPR1A", "GATA6", "NOTCH1", "NOTCH2", "GATA4")
GOBP_G_QUADRUPLEX_DNA_UNWINDING	0.00223714	0.067744	0.808698	1.86359	7	c("BLM", "DNA2", "WRN", "DHX9", "DDX11", "HNRNPA2B1", "DHX36")
GOBP_REGULATION_OF_TRANSCRIPTION_BY_RNA_POLYMERASE_III	0.002457	0.067744	0.541069	1.86315	29	c("SF3B1", "ZNF143", "DEK", "ICE1", "ERCC6", "DDX21", "TENM1", "ICE2", "NAB2", "POLR3F", "ZNF345", "SMARCA5", "BAZ1B", "ELL", "CHD8", "DHX36")
GOBP_DOUBLE_STRAND_BREAK_REPAIR_VIA_SYNTHESIS_DEPENDENT_STRAND_ANNEALING	0.00223714	0.067744	0.806146	1.85771	7	c("XRCC3", "FANCM", "RAD54L", "RAD51", "RAD52", "DMC1")
GOBP_CARDIAC_MYOFIBRIL_ASSEMBLY	0.00235849	0.067744	0.586934	1.80431	19	c("SMAD4", "MEF2A", "FHOD3", "PROX1", "TTN", "MYLK3", "PDGFRA", "SRF", "NEBL", "NRAP", "NKX2-5")
GOBP_NITROGEN_COMPOUND_TRANSPORT	0.00203046	0.067744	-0.236039	-1.20224	1938	c("C1QTNF3", "PCSK1", "AQP6", "NDUFA13", "TIMM17A", "SLC22A4", "SIL1", "TRARG1", "PRR5L", "TANGO2", "MCOLN1", "PREB", "SNCG", "TSPO", "PARK7", "GABARAPL2", "CLTB", "CHMP2A", "COG4", "VPS4A", "SLC6A13", "GABARAP", "SLC14A2", "SLC25A4", "VPS28", "PAM16", "CCDC22", "NR1H2", "DERL2", "CBLN4", "COPE", "CABP1", "GRPEL1", "CD63", "SYT2", "TIMM22", "WASHC3", "BCAP31", "FIS1", "STX8", "RABEP2", "AIFM1", "…
GOBP_ESTABLISHMENT_OF_PROTEIN_LOCALIZATION	0.00205339	0.067744	-0.244745	-1.24221	1599	c("C1QTNF3", "PCSK1", "NDUFA13", "TIMM17A", "SIL1", "TRARG1", "PRR5L", "TANGO2", "EMC6", "MCOLN1", "PREB", "SNCG", "TSPO", "PARK7", "GABARAPL2", "CLTB", "CHMP2A", "COG4", "VPS4A", "WDR83OS", "GABARAP", "VPS28", "EMC8", "PAM16", "CCDC22", "NR1H2", "DERL2", "CBLN4", "COPE", "CABP1", "GRPEL1", "EMC9", "CD63", "TIMM22", "WASHC3", "BCAP31", "FIS1", "STX8", "RABEP2", "AIFM1", "PSMD9", "CIB1", "BCS1L", …
GOBP_METAL_ION_TRANSPORT	0.00216216	0.067744	-0.269731	-1.33938	843	c("TMEM163", "ISCU", "CACNA1I", "SLC22A4", "HTR2B", "MCOLN1", "TSPO", "KCNMB4", "ORAI1", "SLC6A13", "MCUR1", "NDUFA9", "LRRC52", "CD63", "ATOX1", "NOL3", "SLC12A1", "COMMD9", "SCN1B", "KCNE2", "COMMD1", "LETM1", "CACNA2D3", "SLC5A6", "ATP1A2", "SLC6A2", "INPP5K", "ACTN2", "LCN2", "PKD2L1", "SLC30A2", "GALR2", "TMEM175", "SLC25A23", "CDK5", "COX17", "SLC25A28", "THADA", "SEC61A1", "GSTO1", "ABCB8"…
GOBP_NCRNA_METABOLIC_PROCESS	0.002331	0.067744	-0.292814	-1.41391	502	c("MRPS11", "TSR3", "DUS2", "EXOSC4", "MRM3", "GATB", "POP4", "TBL3", "NOP10", "RPUSD1", "POLR2L", "FARSA", "CTU2", "HSD17B10", "IMP4", "PUSL1", "RPP25L", "TRIR", "CC2D1A", "NOC4L", "LAGE3", "EARS2", "IMP3", "RNF113A", "POP5", "NHP2", "PPAN", "THADA", "RPP25", "MRM1", "AARSD1", "NSUN5P1", "GTF2H5", "POP7", "ERI3", "RPUSD2", "NSUN5", "POLR3K", "TRMU", "DDX49", "ZBTB8OS", "QTRT1", "DUS1L", "ADAT3",…
GOBP_METAL_ION_HOMEOSTASIS	0.00223214	0.067744	-0.288512	-1.41837	634	c("CALCA", "ISCU", "HMOX2", "HTR2B", "MCOLN1", "ATP6V0D1", "MTLN", "ADRA1D", "MCUR1", "CCDC22", "BCAP31", "FIS1", "ATOX1", "NOL3", "SLC12A1", "BOLA2", "COMMD1", "GRINA", "LETM1", "RAP1GDS1", "DISC1", "ATP1A2", "SCO2", "LCN2", "SLC30A2", "GALR2", "SLC25A23", "CDK5", "BMP6", "SLC25A28", "THADA", "GSTO1", "CCR10", "SMDT1", "KCNQ1", "PTGER1", "SAA1", "BOK", "CALR", "PRKACA", "FTH1", "GNG3", "SOD1", "…
GOMF_CATION_CHANNEL_ACTIVITY	0.00249688	0.067744	-0.309146	-1.43371	321	c("CACNA1I", "ATP5ME", "ATP6V0C", "ATP5F1D", "MCOLN1", "KCNMB4", "ATP5MF", "ORAI1", "LRRC52", "ATP5MG", "ATP5PD", "SCN1B", "ATP5F1E", "KCNE2", "ATP5F1B", "CACNA2D3", "ATP5F1C", "PKD2L1", "TMEM175", "ATP5PO", "CDK5", "SEC61A1", "ATP5PB", "ATP5F1EP2", "KCNQ1", "HCN2", "KCNK12", "TRPM3", "ATP5F1A", "ASIC1", "SCN4A", "ATP5PF", "RYR1", "TMEM37", "GRIN2D", "TPCN1", "KCNK4", "ORAI3", "CCDC51", "TRPM4", …
GOMF_AMIDE_BINDING	0.00240096	0.067744	-0.304451	-1.43888	377	c("CRYAB", "BABAM2", "CLTB", "FKBP2", "CABP1", "GRPR", "TIMM22", "NQO2", "LRPAP1", "PPIB", "CST3", "AP2M1", "PPIA", "UROS", "PFDN5", "PTGES2", "GSS", "GALR2", "SEC61A1", "HLA-A", "PFDN6", "CPTP", "MME", "PFDN2", "CALR", "TOMM20L", "VDAC2", "FKBP4", "PPIF", "GALR3", "HLA-H", "PFDN1", "MGST2", "AVPR2", "PLEKHA8", "ANG", "HLA-B", "ACAD9", "HLA-DRB1", "ACADVL", "CD74", "HLA-DQB1", "GSTM3", "C1QA", "P…
GOCC_TRANSPORT_VESICLE	0.00240674	0.067744	-0.306696	-1.45237	397	c("PCSK1", "TMEM163", "SEPTIN4", "CLTB", "ATP6V0D1", "COPE", "RABAC1", "SYT2", "PEF1", "CNIH3", "DISC1", "RAB3A", "LGI3", "AP1S1", "SIPA1", "HLA-A", "VTI1B", "KCNQ1", "COPS5", "STX4", "GIPC1", "SLC2A4", "YKT6", "MME", "CLBA1", "VAMP2", "COPZ2", "SEC13", "ZNRF1", "RAB1B", "RAB26", "WFS1", "SYNGR1", "PDCD6", "HLA-H", "COPZ1", "BORCS5", "HLA-B", "ROGDI", "HLA-DRB1", "CD74", "HLA-DQB1", "RAB13", "TME…
GOBP_CALCIUM_ION_TRANSPORT	0.00243309	0.067744	-0.308662	-1.45928	402	c("CACNA1I", "HTR2B", "MCOLN1", "TSPO", "ORAI1", "MCUR1", "NOL3", "KCNE2", "LETM1", "CACNA2D3", "ATP1A2", "INPP5K", "PKD2L1", "SLC25A23", "CDK5", "THADA", "SEC61A1", "GSTO1", "SMDT1", "TRIM27", "PRKACA", "C4orf3", "WFS1", "JPH3", "TRPM3", "PSEN2", "ASIC1", "UCN", "CYP27B1", "HAP1", "STOML2", "STAC3", "RYR1", "MICU1", "EFHB", "CALM3", "TMEM37", "REM1", "SLC3A2", "GRIN2D", "TPCN1", "ORAI3", "TRPM4"…
GOBP_RIBONUCLEOPROTEIN_COMPLEX_BIOGENESIS	0.00240096	0.067744	-0.306751	-1.45937	420	c("MRPS11", "TSR3", "EXOSC4", "PRMT7", "MRM3", "POP4", "MRPL36", "TBL3", "DDX28", "MPV17L2", "NOP10", "RPUSD1", "RPL26L1", "NOL3", "GLUL", "MRPS2", "IMP4", "NOC4L", "MTG2", "EIF3CL", "MCTS1", "GEMIN6", "MRPS7", "IMP3", "POP5", "NHP2", "PPAN", "RPP25", "MRPL22", "MRM1", "MRPL20", "RUVBL2", "NOP16", "NSUN5P1", "GTF2H5", "POP7", "ERI3", "RPUSD2", "NSUN5", "RBIS", "DDX49", "BUD23", "PIN4", "PUF60", "…
GOBP_STEROID_METABOLIC_PROCESS	0.00249377	0.067744	-0.317082	-1.46358	307	c("SULT2B1", "TSPO", "APOA4", "STUB1", "HINT2", "CYB5R1", "LAMTOR1", "HSD17B1", "HSD17B10", "VLDLR", "STS", "EBPL", "BMP6", "PMVK", "ACOT8", "FDXR", "CYP17A1", "CYP21A2", "AMACR", "SOD1", "CYP1A1", "RDH5", "APOC1", "ASAH1", "WNT4", "ACADVL", "DHRS11", "MVD", "SNX17", "NSDHL", "TM7SF2", "SULT1A1", "CYP27B1", "DKK3", "LIPE", "AKR1C2", "DHRS4", "SULT4A1", "SNAI2", "NPC2", "ARMC5", "APOE", "CYB5R3", …
GOCC_COATED_VESICLE	0.00249688	0.067744	-0.320175	-1.47235	289	c("CLVS1", "COL7A1", "CLTB", "COPE", "SYT2", "BCAP31", "PEF1", "LMAN2", "CNIH3", "AP2S1", "AP2M1", "TMED1", "VPS18", "RAB3A", "HAX1", "EPN1", "AP1S1", "HLA-A", "VTI1B", "SLC2A4", "CLBA1", "VAMP2", "COPZ2", "SEC13", "YIF1B", "PDCD6", "ASTN2", "HLA-H", "DBNL", "AVPR2", "SCYL1", "COPZ1", "HLA-B", "AAK1", "HLA-DRB1", "CD74", "HLA-DQB1", "RAB13", "CLTA", "VWF", "KDELR2", "AP1M1", "STON1", "NECAP2", "W…
GOBP_ORGANIC_ACID_BIOSYNTHETIC_PROCESS	0.00251256	0.067744	-0.320486	-1.47482	298	c("MECR", "PARK7", "NDUFAB1", "MGST3", "APOA4", "MCAT", "ILVBL", "OAT", "NR1H2", "PYCR3", "DECR2", "ABHD1", "GLUL", "HSD17B10", "RBP1", "ACSF3", "CBR1", "UROS", "HACD1", "PTGES2", "TECR", "ADI1", "DAGLB", "PYCR2", "ACOT8", "GPX4", "ASS1", "AMACR", "MIF", "OXSM", "GAMT", "MGST2", "CYP1A1", "MLYCD", "APOC1", "ACADVL", "CD74", "PTGDS", "PLA2G3", "PCBD1", "CLN3", "GSTM4", "PTGES", "SRR", "EIF6", "CES…
GOBP_ALCOHOL_METABOLIC_PROCESS	0.00243902	0.067744	-0.317019	-1.48545	348	c("SULT2B1", "IDH3G", "PARK7", "APOA4", "SPR", "QDPR", "VLDLR", "PGP", "ACO2", "INPP5K", "GALR2", "BMP6", "DPM2", "PMVK", "AKR7A2", "FDXR", "SOD1", "RDH13", "DHDDS", "CYP1A1", "RDH5", "TPI1", "ASAH1", "WNT4", "ACADVL", "PLPP1", "MVD", "SNX17", "NSDHL", "TM7SF2", "SULT1A1", "DHRS3", "CYP27B1", "DKK3", "LIPE", "PNPLA4", "AKR1C2", "ACER1", "DHRS4", "IDH3B", "PCBD1", "DGAT1", "NPC2", "APOE", "PTS", "…
GOBP_MACROAUTOPHAGY	0.00248139	0.067744	-0.326663	-1.50809	304	c("UCHL1", "ATP6V0E1", "ATP6V0C", "EMC6", "MCOLN1", "CAPNS1", "WDR45", "GABARAPL2", "CHMP2A", "VPS4A", "ATP6V0D1", "GABARAP", "SLC25A4", "VPS28", "ATP6V0A1", "TEX264", "GAPDH", "MVB12A", "ATP6V0E2", "CHMP1A", "IKBKG", "CDC37", "SNF8", "ATG7", "ATP6V0B", "PINK1", "ATP6V1H", "ATP6V1D", "ATG101", "CDK5", "VCP", "ATP6V1E1", "HSPB8", "NUPR1", "WIPI2", "VTI1B", "TOMM7", "DDRGK1", "PRKACA", "POLDIP2", "…
GOBP_CALCIUM_ION_TRANSMEMBRANE_TRANSPORT	0.00249377	0.067744	-0.330315	-1.52095	294	c("CACNA1I", "HTR2B", "MCOLN1", "ORAI1", "MCUR1", "NOL3", "KCNE2", "LETM1", "CACNA2D3", "ATP1A2", "PKD2L1", "SLC25A23", "CDK5", "THADA", "SEC61A1", "GSTO1", "SMDT1", "PRKACA", "C4orf3", "JPH3", "TRPM3", "PSEN2", "ASIC1", "HAP1", "STOML2", "STAC3", "RYR1", "MICU1", "CALM3", "TMEM37", "REM1", "GRIN2D", "TPCN1", "ORAI3", "TRPM4", "PDE4D", "PKD1L2", "GSTM2", "NIPSNAP2", "GAS6", "ATP1B1", "LIME1", "YW…
GOMF_CARBOHYDRATE_BINDING	0.00253165	0.067744	-0.34369	-1.56392	262	c("OGFOD2", "ALDOA", "CDIPT", "LMAN2", "MLEC", "LGALS1", "NOMO3", "GPI", "CLEC3B", "NOMO1", "CHI3L2", "EMC7", "CHI3L1", "COLEC12", "REG3A", "CALR", "BSG", "PFKP", "FUOM", "ZP3", "CLEC18A", "APCS", "LAYN", "GAA", "GYS1", "TALDO1", "HLA-DRB1", "SLC2A5", "OS9", "REG1A", "ADGRL1", "SIGLEC16", "PKD1L2", "GALNTL6", "PPP1R3F", "CHID1", "OGFOD3", "ASGR2", "CLEC18B", "PFKM", "GALNT14", "PLOD1", "EVA1C", "…
GOBP_DNA_REPLICATION_INITIATION	0.00257732	0.067755	0.701387	2.5595	37	c("TOPBP1", "CCNE2", "CDK2", "MCM10", "MCM4", "ORC3", "MCM2", "PRIM2", "MCM6", "TICRR", "PRIM1", "POLA1", "NOC3L", "CDC6", "KAT7", "ORC1", "MCM7", "ORC6", "ORC2", "PURA", "MCM3", "MCM5", "CDC45", "CCNE1")
GOBP_ATTACHMENT_OF_SPINDLE_MICROTUBULES_TO_KINETOCHORE	0.00257732	0.067755	0.648907	2.36799	37	c("KNL1", "CHAMP1", "SGO1", "ECT2", "EML4", "CENPE", "NUF2", "NEK2", "RACGAP1", "NDC80", "SEH1L", "HNRNPU", "KNSTRN", "SPAG5", "ZNF207", "SPC25", "BUB3", "KIF2C", "APC", "CENPC", "SPC24", "CCNB1", "ABRAXAS1")
KEGG_DNA_REPLICATION	0.00257732	0.067755	0.575572	2.09292	36	c("MCM4", "DNA2", "RFC5", "MCM2", "PRIM2", "MCM6", "RFC3", "PRIM1", "POLE2", "RFC1", "POLA1", "POLD3", "MCM7", "POLE", "PCNA", "RFC4", "LIG1", "MCM3", "FEN1", "MCM5", "POLE3", "RPA1")
GOCC_MITOTIC_SPINDLE_POLE	0.00257732	0.067755	0.572662	2.08234	36	c("KIF20B", "SMC3", "GPSM2", "ASPM", "SMC6", "FAM161A", "STAG1", "SMC1A", "TNKS", "STAG2", "SPAG5", "KATNBL1", "NIN", "MAPKBP1", "CNTRL", "PLK1", "KATNA1", "FAM83D", "NUMA1", "OR2A4")
GOCC_SPINDLE_MIDZONE	0.00257732	0.067755	0.565984	2.05805	36	c("KIF20B", "KIF18A", "RIF1", "INCENP", "KIF14", "PRC1", "KIF18B", "CENPE", "CDCA8", "RACGAP1", "CDC6", "HNRNPU", "PLK1", "NUMA1", "OR2A4", "APP", "MAPRE1")
GOCC_DNA_PACKAGING_COMPLEX	0.00259067	0.0679354	0.642454	2.37572	40	c("SMC4", "NCAPG2", "NCAPH", "SMC2", "SHPRH", "ACTL6A", "SLF1", "EPC2", "YEATS4", "MBTD1", "NCAPD3", "ING3", "NCAPD2", "EPC1", "NCAPG", "EP400", "TRRAP", "KAT6A", "MEAF6", "CENPA", "MPHOSPH8", "KAT6B", "HP1BP3", "BRD8")
GOBP_CELL_CYCLE_DNA_REPLICATION	0.0025974	0.0679416	0.717522	2.70522	44	c("FBXO5", "ATAD5", "E2F8", "E2F7", "BLM", "GINS1", "BRCA2", "MCM4", "DNA2", "MCM2", "MCM6", "DBF4B", "CDC7", "WRN", "DBF4", "DONSON", "DACH1", "POLA1", "PCNA", "LIG1", "ATRX", "SENP2", "MCM3", "FEN1", "RAD51", "INO80")
GOBP_HISTONE_H3_K9_METHYLATION	0.00261097	0.0679566	0.646534	2.37239	38	c("DNMT3B", "SETD5", "DNMT1", "BEND3", "ARID4A", "RIF1", "BRCA1", "MYB", "SUV39H2", "SIRT1", "KDM3A", "ASH1L", "SETDB1", "ATRX", "EHMT1", "JARID2", "ZNF304", "ARID4B", "PRDM5")
GOBP_REGULATION_OF_CHROMATIN_ORGANIZATION	0.00261097	0.0679566	0.608668	2.26698	43	c("TET1", "SETD5", "DNMT1", "SPTY2D1", "ZNF445", "CDK2", "LSM11", "TPR", "TASOR", "SIN3A", "TLK1", "MKI67", "PHF2", "PIK3CA", "METTL4", "HNRNPU", "SSRP1", "SETDB1", "CTR9", "PPHLN1", "ATF7IP", "MPHOSPH8", "ZNF304")
HALLMARK_INTERFERON_GAMMA_RESPONSE	0.0026178	0.0679654	-0.328846	-1.45723	198	c("PSMB10", "PSME2", "VAMP5", "HLA-DMA", "IFI30", "SLC25A28", "IFITM2", "ISG15", "HLA-A", "METTL7B", "MVP", "PFKP", "ST3GAL5", "PSMB2", "BST2", "HLA-B", "PSMB8", "PSME1", "SOCS1", "HLA-DRB1", "CD74", "PSMA2", "IFITM3", "IFI35", "ISG20", "UPP1", "TAPBP", "HERC6", "PSMA3", "PSMB9", "DHX58", "VAMP8", "IRF4", "IL18BP", "B2M", "IFI27", "PML", "OAS2", "ITGB7", "MX1", "PLA2G4A", "TAP1", "TRIM25", "CCL5"…
GOBP_REGULATION_OF_MITOTIC_SISTER_CHROMATID_SEGREGATION	0.00263158	0.0680753	0.628525	2.38981	46	c("FBXO5", "KNTC1", "SPDL1", "TTK", "ZWILCH", "BUB1B", "USP44", "CENPF", "GEN1", "MAD2L1", "BUB1", "XRCC3", "TPR", "NDC80", "ZWINT", "ATM", "TRIP13", "HNRNPU", "ZNF207", "PCID2", "BUB3", "PLK1", "RAD21", "APC", "ZW10")
GOCC_COATED_VESICLE_MEMBRANE	0.00263505	0.0680753	-0.349306	-1.52705	173	c("CLTB", "COPE", "SYT2", "PEF1", "CNIH3", "AP2S1", "AP2M1", "RAB3A", "EPN1", "AP1S1", "HLA-A", "VTI1B", "CLBA1", "VAMP2", "COPZ2", "SEC13", "PDCD6", "HLA-H", "DBNL", "AVPR2", "SCYL1", "COPZ1", "HLA-B", "HLA-DRB1", "CD74", "HLA-DQB1", "CLTA", "KDELR2", "NECAP2", "APOE", "KDELR1", "STX5", "COPG1", "CD59", "VAMP8", "ADCY8", "VAMP3", "B2M", "HLA-E", "HLA-C", "FZD2", "NRGN", "LDLRAP1", "FCGR1B", "HLA…
GOBP_REGULATION_OF_PROTEASOMAL_PROTEIN_CATABOLIC_PROCESS	0.00266667	0.0685536	-0.337225	-1.48343	184	c("ELOB", "PARK7", "GABARAPL2", "DDA1", "STUB1", "GABARAP", "BCAP31", "PSME2", "PSMC1", "SIRT6", "HSPBP1", "KCNE2", "COMMD1", "GPX1", "SH3RF3", "PSMC5", "FHIT", "RAD23A", "PINK1", "DNAJB2", "VCP", "NUPR1", "GIPC1", "USP5", "ECSCR", "DDRGK1", "PRKACA", "F8A1", "UBB", "SIRT2", "KEAP1", "PSME1", "HERPUD1", "PRKN", "RBX1", "APOE", "PSMC3", "PITHD1", "PSMC4", "TRIB2", "SGTA", "GBA", "DESI1", "UBXN1", …
GOMF_SERINE_HYDROLASE_ACTIVITY	0.00266312	0.0685536	-0.338566	-1.49043	189	c("PCSK1", "CLPP", "LONP1", "PRSS36", "DPP7", "KLK4", "RHBDL3", "IMMP2L", "TPSAB1", "RHBDD3", "TPSB2", "GZMH", "APEH", "PCSK7", "RHBDD2", "HTRA1", "CTSA", "HPR", "KLK2", "CFD", "GZMB", "BMP1", "TMPRSS5", "HPN", "HTRA4", "MASP2", "CTSG", "MBTPS1", "HP", "KLK3", "CTRC", "CFI", "PARL", "SCPEP1", "GZMA", "CTSC", "CMA1", "PLAT", "ACE", "HTRA2", "GZMM", "CTRL", "RHBDL1", "TLL2", "F10", "CFB", "CTSH", "…
GOBP_REGULATION_OF_DNA_DEPENDENT_DNA_REPLICATION	0.00271739	0.0686603	0.635689	2.48069	51	c("FBXO5", "E2F8", "E2F7", "BLM", "GINS1", "TIMELESS", "BRCA2", "CDK2", "RFC5", "RFC3", "DBF4B", "GINS4", "TICRR", "CDC7", "DBF4", "DONSON", "ZRANB3", "DACH1", "METTL4", "KAT7", "PCNA", "SLFN11", "RFC4", "ATRX", "SENP2")
GOBP_SISTER_CHROMATID_COHESION	0.00296736	0.0686603	0.614839	2.45336	59	c("ESCO1", "NIPBL", "SMC3", "PDS5A", "SGO2", "SGO1", "BUB1B", "SMC5", "MRE11", "DDX12P", "MCMBP", "POGZ", "SLF1", "STAG1", "ESCO2", "WAPL", "HASPIN", "BUB1", "ESPL1", "SMC1A", "TNKS", "PDS5B", "DDX11", "STAG2", "MAU2", "ATRX", "SFPQ", "PLK1", "SMC1B", "RAD21", "FEN1", "TENT4A", "SLF2", "CDCA5")
GOBP_METAPHASE_ANAPHASE_TRANSITION_OF_CELL_CYCLE	0.00287356	0.0686603	0.591118	2.40892	65	c("FBXO5", "KNTC1", "SPDL1", "TTK", "ZWILCH", "BUB1B", "USP44", "CENPF", "GEN1", "CENPE", "MAD2L1", "DLGAP5", "BUB1", "XRCC3", "TPR", "ANAPC1", "ESPL1", "NDC80", "ZWINT", "CDC6", "ATM", "TRIP13", "ZNF207", "PCID2", "CDC27", "BUB3", "PLK1", "RAD21", "APC", "ZW10", "UBE2C", "CDC23", "CCNB1")
GOBP_NUCLEOSOME_ASSEMBLY	0.00271739	0.0686603	0.617252	2.40875	51	c("SPTY2D1", "HMGB2", "SART3", "BAZ1A", "MCM2", "SHPRH", "HJURP", "OIP5", "RSF1", "DNAJC9", "TSPY3", "MIS18A", "CHAF1B", "TSPY26P", "SET", "TSPYL4", "ATRX", "SOX9", "KAT6A", "NASP", "CHAF1A", "POLE3", "SMARCA5", "BRD2", "KAT6B", "TSPYL1", "CENPW", "TSPY2", "HP1BP3", "NAP1L1")
GOCC_REPLICATION_FORK	0.00296736	0.0686603	0.592358	2.36366	59	c("MMS22L", "WDHD1", "XRCC2", "UHRF1", "BLM", "DNMT1", "TIMELESS", "MCM10", "MRE11", "RFC5", "PRIM2", "RFC3", "XRCC3", "PRIM1", "WRN", "DONSON", "ZRANB3", "RFC1", "POLA1", "RAD18", "CHEK1", "POLD3", "PCNA", "RADX", "RFC4", "PIF1", "MCM3", "RAD51D", "SMARCA5", "BAZ1B", "RPA1")
GOBP_REGULATION_OF_CHROMOSOME_SEPARATION	0.00299401	0.0686603	0.558609	2.33838	72	c("FBXO5", "KNTC1", "SPDL1", "TTK", "ZWILCH", "BUB1B", "USP44", "CENPF", "GEN1", "CENPE", "MAD2L1", "DLGAP5", "BUB1", "XRCC3", "TPR", "ANAPC1", "ESPL1", "NDC80", "CSNK2A1", "ZWINT", "CDC6", "ATM", "TRIP13", "ZNF207", "PCID2", "CDC27", "BUB3", "PLK1", "RAD21", "APC", "ZW10", "UBE2C", "CDC23", "CCNB1")
GOBP_NEGATIVE_REGULATION_OF_NUCLEAR_DIVISION	0.0028169	0.0686603	0.581262	2.2964	55	c("FBXO5", "KNTC1", "SPDL1", "TTK", "ZWILCH", "BUB1B", "USP44", "CENPF", "GEN1", "MAD2L1", "MTBP", "BUB1", "XRCC3", "TPR", "RAD1", "NDC80", "ZWINT", "CHEK1", "ATM", "TRIP13", "ZNF207", "PCID2", "FBXO43", "BUB3", "PLK1", "RAD21", "APC", "ZW10")
GOBP_DNA_DEPENDENT_DNA_REPLICATION_MAINTENANCE_OF_FIDELITY	0.0027027	0.0686603	0.581082	2.25606	49	c("MMS22L", "MCM9", "ZGRF1", "BLM", "TIMELESS", "BRCA2", "MRE11", "DNA2", "GEN1", "WRN", "FANCM", "DONSON", "ZRANB3", "DDX11", "POLE", "RFWD3", "PCNA", "SLFN11", "FAM111A", "ATRX", "THOC1", "RAD51")
GOBP_POSITIVE_REGULATION_OF_HISTONE_METHYLATION	0.0027027	0.0686603	0.573513	2.22667	49	c("TET1", "DNMT3B", "DNMT1", "RIF1", "MTF2", "KMT2A", "BRCA1", "PAXIP1", "MYB", "KMT2E", "PAXBP1", "SMAD4", "KANSL1", "SIRT1", "BRD4", "CTR9", "JARID2", "KANSL2", "OGT", "PHF20", "NSD3", "KANSL3", "ZNF304", "HCFC1")
GOCC_HETEROCHROMATIN	0.00287356	0.0686603	0.54346	2.2147	65	c("HELLS", "HMGA2", "UHRF1", "SUZ12", "DNMT1", "TOP2B", "BEND3", "INCENP", "SALL4", "WDR76", "CBX1", "ESCO2", "NCAPD3", "TASOR", "UHRF2", "EZH2", "SIRT1", "BAZ2A", "ORC2", "RRP1B", "ATRX", "CENPA", "CENPC", "CBX6", "RNF2", "MPHOSPH8", "ZNF618")
GOBP_HISTONE_H3_K4_METHYLATION	0.00296736	0.0686603	0.539924	2.21366	67	c("BCOR", "DNMT3B", "DNMT1", "BEND3", "ARID4A", "TET3", "NFYA", "KDM6A", "RLF", "KMT2A", "BRCA1", "PAXIP1", "MYB", "KMT2E", "SMAD4", "KANSL1", "WDR82", "KMT2D", "ASH1L", "PRMT6", "CTR9", "KMT2C", "KANSL2", "RBBP5", "OGT", "PHF20", "TET2", "KMT2B", "KANSL3", "HCFC1", "DYDC1")
GOBP_CHROMOSOME_ORGANIZATION_INVOLVED_IN_MEIOTIC_CELL_CYCLE	0.00287356	0.0686603	0.541587	2.20707	65	c("SMC4", "BRIP1", "SGO2", "CCNE2", "FANCD2", "NCAPH", "SGO1", "BUB1B", "SMC2", "MRE11", "NCAPD3", "BUB1", "NDC1", "SUN1", "NCAPD2", "ATM", "MSH4", "TRIP13", "TEX15", "MSH5", "AGO4", "ATRX", "RAD21", "RAD51", "MEIOB", "DMC1", "CCNE1", "SYCP2", "RAD50", "MLH3")
GOBP_REGULATION_OF_DOUBLE_STRAND_BREAK_REPAIR_VIA_HOMOLOGOUS_RECOMBINATION	0.00297619	0.0686603	0.525428	2.169	69	c("SMCHD1", "RAD51AP1", "RIF1", "TIMELESS", "POLQ", "PARPBP", "SETD2", "ACTL6A", "POGZ", "EPC2", "RBBP8", "ARID2", "YEATS4", "MBTD1", "ERCC6", "ING3", "FANCB", "EPC1", "CHEK1", "PPP4R2", "EP400", "RMI2", "TRRAP", "WDR48", "RADX", "TEX15", "HELB", "ACTR2", "KLHL15", "MEAF6", "RAD51")
GOCC_CONDENSED_NUCLEAR_CHROMOSOME	0.00298507	0.0686603	0.526959	2.16371	68	c("TOPBP1", "BLM", "SMC3", "INCENP", "BRCA2", "BRCA1", "WAPL", "RAD1", "NEK2", "ADD3", "SMC1A", "CHEK1", "STAG2", "MSH4", "RAD9B", "BRD4", "TTN", "PLK1", "SMC1B", "RAD21", "AGO3", "RAD51", "DMC1", "SYCP2", "LRPPRC", "RAD50", "MLH3")
GOBP_POSITIVE_REGULATION_OF_DNA_RECOMBINATION	0.00297619	0.0686603	0.519457	2.14435	69	c("ATAD5", "RAD51AP1", "NSD2", "RIF1", "TIMELESS", "MSH2", "KMT5B", "ACTL6A", "PAXIP1", "POGZ", "EPC2", "TNFSF4", "RBBP8", "ARID2", "YEATS4", "MBTD1", "ERCC6", "ING3", "FANCB", "EPC1", "EP400", "TRRAP", "WDR48")
GOBP_HISTONE_H3_K9_MODIFICATION	0.00274725	0.0686603	0.548267	2.14269	52	c("DNMT3B", "SETD5", "DNMT1", "BEND3", "ARID4A", "RIF1", "KMT2A", "BRCA1", "MYB", "SUV39H2", "SMAD4", "SIRT1", "CHEK1", "KDM3A", "ASH1L", "SETDB1", "ATRX", "EHMT1", "JARID2", "ZNF304", "ARID4B", "PRDM5", "ZNF451")
GOBP_POSITIVE_REGULATION_OF_DOUBLE_STRAND_BREAK_REPAIR	0.00287356	0.0686603	0.517054	2.10156	63	c("SMCHD1", "RAD51AP1", "RIF1", "TIMELESS", "KMT5B", "ACTL6A", "POGZ", "SLF1", "EPC2", "RBBP8", "ARID2", "YEATS4", "MBTD1", "ERCC6", "FOXM1", "ING3", "FANCB", "EPC1", "PRKDC", "DDX11", "EP400", "TRRAP", "WDR48")
GOBP_REGULATION_OF_DNA_TEMPLATED_TRANSCRIPTION_ELONGATION	0.00285714	0.0686603	0.521238	2.06801	56	c("TCERG1", "SETD5", "SCAF8", "RNF168", "VHL", "ERCC6", "CDK12", "EAF1", "EZH2", "CCNT2", "SUPT16H", "KAT7", "HNRNPU", "CCNT1", "ZNF326", "CDC73", "BRD4", "CDK13", "THOC1", "LEO1", "RNF8", "WDR43", "ELL", "CCNK", "LDB1")
GOBP_MITOTIC_SPINDLE_ASSEMBLY	0.00295858	0.0686603	0.483577	2.02123	71	c("KIF15", "SMC3", "KIF23", "KIF11", "PRC1", "CEP192", "TPX2", "STAG1", "CLASP2", "CEP97", "TPR", "KIF2A", "CCSAP", "KIFC1", "NEK2", "SPICE1", "KIF4B", "SMC1A", "RACGAP1", "KIF4A", "LSM14A", "STAG2", "HNRNPU", "ZNF207", "TOGARAM1", "MZT1", "PLK1", "CHMP2B", "OFD1", "KPNB1", "ABRAXAS1")
GOBP_HOMOLOGOUS_RECOMBINATION	0.00285714	0.0686603	0.499921	1.98343	56	c("RAD51AP1", "TOP2A", "BRIP1", "TOP2B", "FANCD2", "MRE11", "FANCM", "RAD54L", "RMI1", "ATM", "MSH4", "TRIP13", "MND1", "MSH5", "RAD21", "RAD51D", "RAD51", "MEIOB", "DMC1", "UBR2", "HFM1", "RAD54B", "EME1", "RAD50", "MLH3")
GOBP_DNA_METHYLATION	0.00297619	0.0686603	0.476865	1.96853	69	c("HELLS", "DNMT3B", "DNMT1", "BEND3", "TET3", "RLF", "PPM1D", "KMT2A", "BRCA1", "KMT2E", "TDRD5", "EZH2", "MIS18A", "BAZ2A", "PIK3CA", "METTL4", "GRHL2", "TEX15", "TDRKH", "ATRX", "EHMT1", "FOS", "MTRR", "TDRD1", "ATF7IP", "ZDBF2", "MPHOSPH8")
GOBP_HOMOLOGOUS_CHROMOSOME_SEGREGATION	0.00289855	0.0686603	0.491883	1.95913	58	c("BRIP1", "SGO2", "CCNE2", "FANCD2", "SGO1", "MRE11", "ESPL1", "NDC1", "SUN1", "ATM", "MSH4", "TRIP13", "TEX15", "MSH5", "AGO4", "PLK1", "RAD21", "MEIOB", "CENPC", "DMC1", "CCNE1", "SYCP2")
HALLMARK_TGF_BETA_SIGNALING	0.00274725	0.0686603	0.490573	1.93381	54	c("SKIL", "SERPINE1", "MAP3K7", "KLF10", "THBS1", "TRIM33", "TJP1", "BMPR1A", "ACVR1", "SMURF2", "LEFTY2", "SLC20A1", "SMAD7", "APC", "BMP2", "ARID4B", "SPTBN1", "JUNB", "SKI", "ID2", "BMPR2", "PPM1A", "CDKN1C", "SMAD3", "XIAP", "NCOR2", "SMURF1", "PPP1R15A")
GOMF_DAMAGED_DNA_BINDING	0.00296736	0.0686603	0.469592	1.9253	67	c("BLM", "POLQ", "HMGB2", "SMC6", "EP300", "REV1", "MSH2", "BRCA1", "TDG", "RBBP8", "DCLRE1B", "WRN", "RAD1", "RAD18", "DCLRE1A", "PCNA", "MSH6", "CREBBP", "FEN1", "POLI", "FANCG", "AUNIP", "POT1", "SDE2", "POLK", "DCLRE1C", "RPA1")
GOBP_PHOSPHATIDYLINOSITOL_PHOSPHATE_BIOSYNTHETIC_PROCESS	0.00291545	0.0686603	0.462068	1.88661	66	c("SOCS6", "SYNJ2", "PI4KAP1", "PIKFYVE", "IPMK", "PI4KAP2", "PIP5K1A", "SMG1", "PIK3C2A", "SOCS5", "PIK3CA", "ATM", "PI4KA", "UVRAG", "PIK3C2G", "PIK3C3", "ATG14", "SYNJ1", "PIK3R1", "SOCS4", "PIK3R4", "FAM126B", "FAM126A", "PIK3CB", "INPP4A")
GOMF_HISTONE_METHYLTRANSFERASE_ACTIVITY	0.00296736	0.0686603	0.45552	1.81764	59	c("SETD5", "SUZ12", "NSD2", "KMT5B", "SETD2", "KMT2A", "KMT2E", "SUV39H2", "EZH2", "WDR82", "KMT2D", "ASH1L", "DOT1L", "SETDB1", "PRMT6", "EHMT1", "KMT2C", "RBBP5")
KEGG_PYRIMIDINE_METABOLISM	0.00283688	0.0686603	-0.390343	-1.59321	97	c("NME3", "POLR2C", "NME2", "POLR2J", "POLR2L", "POLD4", "NT5C", "POLR2I", "NUDT2", "TXNRD2", "NME4", "POLE4", "POLR3K", "DHODH", "POLR2G", "NT5M", "NME1", "TK2", "ITPA", "POLR2F", "POLR1C", "POLR2E", "UPP1", "POLR2K", "NME1-NME2", "POLR3H", "TYMP", "POLD2", "POLR2H", "DUT", "POLR1D")
GOBP_REGULATION_OF_GENERATION_OF_PRECURSOR_METABOLITES_AND_ENERGY	0.00275482	0.0686603	-0.379268	-1.59647	127	c("ISCU", "JMJD8", "PARK7", "TACO1", "NDUFA4", "SIRT6", "COA8", "TRAP1", "COX7A1", "INPP5K", "PINK1", "GHITM", "PRELID1", "SLC25A23", "PGAM1", "CAVIN3", "COX17", "VCP", "NUPR1", "POMC", "TREX1", "UQCC2", "PPIF", "OPN3", "PHKG2", "CHCHD2", "COX7A2", "CISD1", "DNAJC15", "EIF6", "PPP1R3F", "BNIP3", "PHB2", "PRKAG1", "PPP1CA")
GOBP_POSITIVE_REGULATION_OF_PROTEOLYSIS_INVOLVED_IN_CELLULAR_PROTEIN_CATABOLIC_PROCESS	0.00269906	0.0686603	-0.376435	-1.60051	134	c("ELOB", "DDA1", "STUB1", "GABARAP", "CCDC22", "BCAP31", "PSMC1", "SIRT6", "ATP5IF1", "HSPBP1", "KCNE2", "SH3RF3", "PSMC5", "DISC1", "RAD23A", "DNAJB2", "VCP", "NUPR1", "USP5", "ECSCR", "DDRGK1", "SIRT2", "KEAP1", "HERPUD1", "PRKN", "RBX1", "PSMC3", "PSMC4", "TRIB2", "SGTA", "GBA", "SUMO1", "RNF14", "RNF40", "CDK5RAP3", "ZER1", "DVL1", "NUB1", "CTSC", "ZFAND2A", "NKD2", "PSMC2", "RGN", "LAPTM5",…
HALLMARK_INTERFERON_ALPHA_RESPONSE	0.00286944	0.0686603	-0.393226	-1.6013	96	c("GMPR", "PSME2", "MVB12A", "IFI30", "SLC25A28", "IFITM2", "ISG15", "IFITM1", "BST2", "PSMB8", "PSME1", "CD74", "IFITM3", "IFI35", "ISG20", "HERC6", "PSMA3", "PSMB9", "DHX58", "B2M", "HLA-C", "IFI27", "MX1", "TAP1", "TRIM25", "TMEM140", "LGALS3BP", "LAP3", "NUB1", "PROCR", "SP110", "CXCL11", "BATF2", "IFI44", "CCRL2", "C1S", "IFI44L", "LY6E", "GBP2")
GOBP_VACUOLAR_LOCALIZATION	0.00289436	0.0686603	-0.405803	-1.61154	82	c("BLOC1S1", "LAMTOR1", "BORCS6", "DEF8", "RAB3A", "CPLX2", "TFEB", "VAMP2", "KXD1", "BLOC1S2", "BORCS5", "PTGDS", "PLEKHM1", "PLA2G3", "MILR1", "S100A13", "HPS6", "VAMP8", "FAM98A", "UNC13D", "VAMP3", "PLEKHM2", "GATA2", "LGALS9", "RABGEF1", "SNAPIN", "LAT", "LAT2")
GOBP_NUCLEOTIDE_PHOSPHORYLATION	0.0027972	0.0686603	-0.395668	-1.62461	99	c("JMJD8", "AK8", "NME3", "NME2", "AK1", "GAPDH", "ALDOA", "SIRT6", "NME2P1", "GPI", "PGAM1", "NUPR1", "TREX1", "NME4", "OGDH", "PFKP", "NME1", "TPI1", "PNKP", "EIF6", "ENO1", "PFKM", "PRKAG1", "PGAM2", "HK2", "PKM", "HK1", "OGDHL", "GIT1", "NME6", "ZBTB7A", "PGK1", "BPGM", "ENO2", "ARL2", "SLC4A4", "HK3", "STAT3")
GOBP_SECONDARY_ALCOHOL_METABOLIC_PROCESS	0.00268817	0.0686603	-0.37864	-1.6253	145	c("SULT2B1", "IDH3G", "APOA4", "VLDLR", "ACO2", "PMVK", "FDXR", "SOD1", "ACADVL", "MVD", "SNX17", "NSDHL", "TM7SF2", "CYP27B1", "LIPE", "IDH3B", "NPC2", "APOE", "CYB5R3", "CES1", "IDH2", "GBA", "EBP", "ARV1", "IDH3A", "APOL2", "CETP", "SEC14L2", "MBTPS1", "NFE2L1", "CYP3A4", "APOA2", "MVK", "CYP46A1", "MT3", "LDLRAP1", "CYP11A1", "CEL", "ABCG4", "DGKQ", "CH25H", "CYP7B1", "SMPD1", "APOA5", "HSD17…
HALLMARK_PEROXISOME	0.0027972	0.0686603	-0.397279	-1.63718	103	c("SULT2B1", "TSPO", "SLC25A4", "PRDX5", "FIS1", "RXRG", "STS", "ACOT8", "GSTK1", "HMGCL", "MVP", "SOD1", "MLYCD", "PEX6", "PEX14", "DHRS3", "PRDX1", "HRAS", "IDH2", "ERCC1", "ECH1", "GNPAT", "HSD17B4", "CRAT", "ITGB1BP1", "HSD3B7", "ACSL5", "CEL", "ECI2", "SLC23A2", "CTBP1", "HSD11B2", "ABCD1", "FDPS", "IDH1", "PEX2", "CLN6", "PEX11B", "PEX5", "CRABP2", "SOD2", "ABCB9", "ACAA1", "RETSAT", "NUDT1…
GOBP_NUCLEOSIDE_BISPHOSPHATE_METABOLIC_PROCESS	0.00273224	0.0686603	-0.391265	-1.64229	122	c("SULT2B1", "NUDT8", "ABHD14B", "ACSF3", "COASY", "HACD1", "PDHA1", "TECR", "PMVK", "GPAT4", "ACOT8", "OGDH", "MCEE", "OXSM", "MLYCD", "PPCDC", "ACSF2", "MVD", "SLC25A1", "SULT1A1", "NUDT7", "FITM2", "GCDH", "PPCS", "DGAT1", "SULT1B1", "ACSL6", "SULT1A2", "SUCLG2", "HSD17B4", "PDK1", "MVK", "ACOT6", "SULT1A3", "ACOT9", "MCCC2", "ACSL5", "ELOVL1", "ACSM6", "ACSM1", "ACOT7", "ACOT1", "SULT2A1", "P…
GOBP_ANTIMICROBIAL_HUMORAL_RESPONSE	0.00286944	0.0686603	-0.403835	-1.6445	96	c("GAPDH", "GNLY", "FAM3A", "ROMO1", "HLA-A", "REG3A", "ANG", "RARRES2", "PGC", "PF4V1", "REG1A", "RPL39", "PI3", "S100A9", "FGA", "SLC11A1", "CTSG", "HLA-E", "CCL13", "RPL30", "KLK3", "PF4", "SFTPD", "FGB", "S100A7")
GOBP_PRIMARY_ALCOHOL_METABOLIC_PROCESS	0.0027972	0.0686603	-0.3994	-1.64592	103	c("PARK7", "BMP6", "AKR7A2", "RDH13", "CYP1A1", "RDH5", "WNT4", "SULT1A1", "DHRS3", "DKK3", "LIPE", "PNPLA4", "AKR1C2", "DHRS4", "DGAT1", "SULT1B1", "RDH14", "GDE1", "DHRS13", "ALDH3A2", "SULT1A2", "AKR1C1", "CYP3A4", "NAAA", "THTPA", "RBP4", "SULT1A3", "CYP11A1", "CACNA1H", "DGKQ", "ADH6", "ALDH2", "PLB1", "HSD11B2", "SULT2A1", "BCO1", "AKR1A1", "CBR4", "AKR1C4", "H6PD", "CYP11B1", "AKR1C3", "AK…
GOCC_ENDOPLASMIC_RETICULUM_GOLGI_INTERMEDIATE_COMPARTMENT_MEMBRANE	0.00291545	0.0686603	-0.424407	-1.67093	76	c("COL7A1", "BCAP31", "LMAN2", "CNIH3", "ASPSCR1", "TMED1", "YKT6", "COPZ2", "CALR", "RAB1B", "YIF1B", "SLC35C2", "TAPBP", "KDELR1", "MGAT1", "ATP6AP1", "STX5", "TMED9", "CD59", "YIF1A", "PIEZO1", "TAP1", "RAB2A", "CTSC", "TMEM199", "ERGIC3", "TAP2")
GOMF_CARBON_OXYGEN_LYASE_ACTIVITY	0.00291545	0.0686603	-0.424496	-1.67127	76	c("ECI1", "PARK7", "CA5B", "NTHL1", "ACO2", "UROS", "HACD1", "FAHD2A", "ECHS1", "CYP1A1", "TPI1", "PCBD1", "CA4", "PTS", "L3HYPDH", "DGLUCY", "ENO1", "GMDS", "HADHA", "HSD17B4", "FH", "ECHDC2", "AUH", "NEIL2", "CA11", "CA7", "ECHDC3", "POLL", "CA12", "CA8", "CA5A")
GOBP_XENOBIOTIC_METABOLIC_PROCESS	0.00281294	0.0686603	-0.406786	-1.67794	106	c("ALDH3A1", "GUK1", "CBR1", "CYB5B", "GSTO1", "CYP1A1", "AIP", "UGT1A6", "GSTM3", "SULT1A1", "EPHX1", "CRYZ", "SULT1B1", "GSTM4", "GSTM2", "CBR3", "SULT1A2", "AKR1C1", "NQO1", "CYP3A4", "CYP46A1", "CYP2E1", "SULT1A3", "TPMT", "AOX1", "VKORC1", "ACSM1", "AS3MT", "UGT1A4", "SULT2A1", "BPHL", "GLYAT", "ACSM2B", "UGT1A9", "AADAC", "CYP2D6", "FMO4", "ACAA1", "CYP2S1", "UGT1A5", "CYP2D7", "GSTA3", "UG…
GOCC_LYSOSOMAL_LUMEN	0.00286944	0.0686603	-0.412296	-1.67896	96	c("HEXA", "NAGLU", "IFI30", "GLA", "GAA", "ASAH1", "CD74", "CTSA", "ARSA", "HYAL1", "NPC2", "CHID1", "GBA", "GM2A", "TCN2", "ATP13A2", "BCAN", "PSAP", "NAAA", "GALNS", "CTSD", "MAN2B1", "RNASET2", "GNS", "SGSH", "NCAN", "SMPD1", "AGRN", "IDUA", "PLD3", "GYG1", "CTSF", "GPC4", "NEU1", "SDC1", "LGMN", "NEU4", "NSG1", "EPDR1", "MAN2B2")
GOBP_THIOESTER_METABOLIC_PROCESS	0.00289436	0.0686603	-0.420136	-1.69512	91	c("NUDT8", "ACSF3", "HACD1", "PDHA1", "TECR", "PMVK", "GPAT4", "ACOT8", "OGDH", "MCEE", "OXSM", "MLYCD", "ACSF2", "MVD", "SLC25A1", "NUDT7", "FITM2", "GCDH", "PPCS", "DGAT1", "ACSL6", "SUCLG2", "HSD17B4", "PDK1", "MVK", "ACOT6", "ACOT9", "ACSL5", "ELOVL1", "ACSM6", "ACSM1", "ACOT7", "ACOT1", "PDK4", "ABCD1", "DLD", "GLYAT", "ACSM2B", "ACSM2A", "PDK2", "ACAT1", "ACSS2", "NUDT19", "ACSM3", "ACOT4",…
GOCC_AZUROPHIL_GRANULE_LUMEN	0.00286944	0.0686603	-0.423103	-1.69776	88	c("TRAPPC1", "DPP7", "PTGES2", "NAPRT", "VCP", "PRDX6", "GLA", "CPPED1", "GGH", "FTL", "CTSA", "GRN", "ARSA", "NPC2", "CYB5R3", "PYCARD", "UNC13D", "GM2A", "CTSG", "BPI", "IMPDH1", "GALNS", "MAN2B1", "RNASET2", "GNS", "S100A7", "VAT1", "AGA", "CTSC", "IST1", "TUBB4B", "SDCBP", "CREG1", "TOLLIP", "PYGB", "PADI2", "PA2G4", "SERPINA3", "ANXA2", "ARHGAP45", "PRSS57")
GOCC_PHAGOCYTIC_VESICLE_MEMBRANE	0.00291545	0.0686603	-0.435476	-1.7145	76	c("ATP6V0E1", "ATP6V0C", "MCOLN1", "ATP6V0D1", "ATP6V0A1", "ATP6V0E2", "RILP", "ATP6V0B", "HLA-A", "STX4", "CALR", "HLA-H", "HLA-B", "TAPBP", "RAB8A", "VAMP8", "DNM2", "VAMP3", "SLC11A1", "B2M", "HLA-E", "HLA-C", "RAB20", "CYBA", "HLA-F", "TAP1", "RAB9A", "HLA-G")
KEGG_PEROXISOME	0.00291545	0.0686603	-0.434538	-1.71636	78	c("PRDX5", "DECR2", "PMVK", "PEX11G", "ACOT8", "GSTK1", "HMGCL", "AMACR", "SOD1", "MPV17", "MLYCD", "PEX6", "PEX14", "PEX16", "DHRS4", "PRDX1", "IDH2", "ACSL6", "ECH1", "GNPAT", "HSD17B4", "CRAT", "MVK", "PEX10", "ACSL5", "ECI2", "PAOX", "ABCD1", "PEX12", "PXMP2", "IDH1", "PEX2", "PEX11B", "PEX5", "SOD2", "ACAA1", "ACOX3", "NUDT19", "ABCD2", "BAAT", "EHHADH", "HACL1", "PECR", "HAO1")
GOMF_FLAVIN_ADENINE_DINUCLEOTIDE_BINDING	0.00291121	0.0686603	-0.434903	-1.72957	84	c("DUS2", "ILVBL", "CYB5R1", "AIFM1", "NQO2", "LDHD", "TXNRD2", "SDHA", "GFER", "COQ6", "DUS1L", "D2HGDH", "AIFM2", "ACAD9", "ACADVL", "ACAD10", "NOX4", "ACADS", "GCDH", "CYB5R3", "DUS3L", "PPOX", "MAOB", "FOXRED2", "MAOA", "PRODH", "AOX1", "MTHFR", "IVD", "DLD", "STEAP4", "ETFDH", "MICAL1", "SQOR", "FMO4", "ACOX3")
GOBP_PIGMENT_METABOLIC_PROCESS	0.00286944	0.0686603	-0.431666	-1.73212	88	c("HMOX2", "APRT", "TSPO", "ATP5IF1", "BLVRB", "UROD", "UROS", "MFSD12", "GIPC1", "OPN3", "ABCB6", "SLC25A39", "DDT", "COX10", "CTNS", "SLC45A2", "TMEM14C", "SHMT1", "PPOX", "FXN", "TBX2", "COX15", "SRRD", "NFE2L1", "IBA57", "HMBS", "SHMT2", "CDH3", "AMBP", "UGT1A4", "SLC7A11", "TMEM14B", "BLVRA", "SLC25A38", "UGT1A9", "TYRP1", "PGRMC1", "ASIP")
GOMF_MOLECULAR_CARRIER_ACTIVITY	0.00295421	0.0686603	-0.446383	-1.74406	73	c("EMC6", "PARK7", "NDUFAB1", "EMC8", "EMC9", "ATOX1", "EMC3", "TIMM10", "SCO2", "COX17", "EMC7", "OXA1L", "SCO1", "COX18", "URM1", "EMC4", "MMAA", "EMC10", "XPO6", "MB", "HBA2", "EMC2", "FXN", "TIMM9", "SNUPN", "HIKESHI")
GOBP_ANTIGEN_PROCESSING_AND_PRESENTATION_OF_PEPTIDE_ANTIGEN	0.00300752	0.0686603	-0.475475	-1.78004	59	c("HLA-DMA", "IFI30", "HLA-A", "CALR", "HLA-H", "HLA-B", "HLA-DRB1", "CD74", "HLA-DQB1", "TAPBP", "TAPBPL", "PYCARD", "DNM2", "SLC11A1", "B2M", "HLA-E", "HLA-C", "HLA-F", "TAP1", "CTSD", "HLA-G", "AZGP1", "MR1", "ACE", "HLA-DPB1", "TAP2", "HLA-DMB", "CTSF", "HLA-DRB5", "LGMN", "HLA-DRA", "CD209", "ABCB9", "HLA-DOB", "PDIA3", "HLA-DPA1", "TREM2", "CTSL", "SAR1B", "HLA-DOA", "HLA-DQA1")
KEGG_METABOLISM_OF_XENOBIOTICS_BY_CYTOCHROME_P450	0.003003	0.0686603	-0.467318	-1.8	69	c("ALDH3A1", "MGST3", "GSTO1", "GSTK1", "MGST2", "CYP1A1", "UGT1A6", "GSTM3", "AKR1C2", "EPHX1", "GSTM4", "GSTM2", "AKR1C1", "CYP3A4", "MGST1", "CYP2E1", "ADH6", "UGT1A4", "UGT1A9", "AKR1C4", "AKR1C3", "ADH1B", "GSTZ1", "CYP2S1", "UGT1A5", "GSTA3", "UGT1A3", "GSTM1", "ADH5", "UGT2B7", "GSTA2", "GSTT1", "ALDH3B1", "UGT2B4", "ADH1C", "GSTP1", "UGT1A7", "CYP3A43", "CYP1B1", "CYP2C8")
GOMF_HYDRO_LYASE_ACTIVITY	0.003003	0.0686603	-0.481266	-1.80869	60	c("ECI1", "PARK7", "CA5B", "ACO2", "UROS", "HACD1", "FAHD2A", "ECHS1", "CYP1A1", "PCBD1", "CA4", "L3HYPDH", "DGLUCY", "ENO1", "GMDS", "HADHA", "HSD17B4", "FH", "ECHDC2", "AUH", "CA11", "CA7", "ECHDC3", "CA12", "CA8", "CA5A")
GOBP_RIBOSOMAL_LARGE_SUBUNIT_BIOGENESIS	0.00301205	0.0686603	-0.469034	-1.81315	71	c("DDX28", "RPL26L1", "NHP2", "PPAN", "MRPL20", "NOP16", "MRPL1", "GTF3A", "NOC2L", "RPL38", "RPL35", "ZNF622", "MALSU1", "TRAF7", "EIF6", "LAS1L", "RPL24", "WDR74", "EBNA1BP2", "SNU13", "BOP1", "RSL1D1", "RPL11", "SURF6", "PES1", "FTSJ3", "RPL23A", "ZNHIT3", "MRTO4", "NLE1", "RRS1", "RPL26", "RPL35A", "RPL10A", "RPL7A", "NIP7")
GOBP_REGULATION_OF_MITOCHONDRIAL_MEMBRANE_POTENTIAL	0.00302572	0.0688219	-0.456961	-1.76289	70	c("PPA2", "TSPO", "PARK7", "MTLN", "ATP5IF1", "PINK1", "PRELID1", "VCP", "BAD", "BOK", "SOD1", "IFI6", "UBB", "MUL1", "PRKN", "STOML2", "CTNS", "ARL6IP5", "MYOC", "BNIP3")
GOMF_DNA_HELICASE_ACTIVITY	0.00307692	0.0689376	0.634826	2.6464	73	c("MCM8", "MCM9", "CHD6", "BRIP1", "BLM", "POLQ", "MCM4", "MRE11", "DNA2", "RFC5", "MCM2", "MCM6", "NAV2", "RFC3", "ASCC3", "DDX12P", "CHD1", "ERCC6", "WRN", "FANCM", "ZRANB3", "RECQL", "RAD54L", "ERCC6L", "CHD2", "DHX9", "DDX11", "CHD7", "MCM7", "DDX3X", "IGHMBP2", "SETX", "RFC4", "ATRX", "HELB", "PIF1", "MCM3", "RAD51", "MCM5")
GOBP_NEGATIVE_REGULATION_OF_GENE_EXPRESSION_EPIGENETIC	0.00307692	0.0689376	0.569769	2.3752	73	c("HELLS", "SMCHD1", "HMGA2", "TET1", "DNMT1", "BEND3", "RIF1", "ZNF445", "CREBZF", "CDK2", "PPM1D", "TPR", "TASOR", "SIN3A", "EZH2", "PHF2", "EPC1", "SIRT1", "KMT2D", "BAZ2A", "PIK3CA", "SETDB1", "L3MBTL1", "CTR9", "SCMH1", "BMI1", "PPHLN1", "BAHD1", "POLE3", "UBR2", "ATF7IP", "ZDBF2", "MPHOSPH8", "ZNF304", "CTCF")
GOBP_CENTROSOME_DUPLICATION	0.00307692	0.0689376	0.499575	2.08258	73	c("CKAP5", "ALMS1", "PLK4", "SASS6", "STIL", "CEP295", "BRCA2", "CDK2", "CEP152", "XPO1", "BRCA1", "GEN1", "CEP192", "CHORDC1", "XRCC3", "CEP135", "CEP76", "MDM1", "SPICE1", "NDE1", "NDC80", "SIRT1", "DEUP1", "C2CD3", "CENPJ", "CEP120", "RTTN", "CCNF", "CHMP2B", "OFD1", "POC1B", "CEP72", "RBM14", "CCP110", "ROCK2", "NAT10", "PDCD6IP")
GOBP_HISTONE_H4_ACETYLATION	0.00307692	0.0689376	0.495579	2.06592	73	c("BEND3", "BRCA2", "EP300", "JADE3", "KMT2A", "BRCA1", "ACTL6A", "EPC2", "YEATS4", "MBTD1", "ING3", "MSL2", "KANSL1", "EPC1", "HAT1", "SIRT1", "EP400", "TRRAP", "KAT7", "NAA40", "ATF2", "KANSL2", "KAT6A", "MEAF6", "ZZZ3", "OGT", "PHF20", "NAA50", "KANSL3", "ATG5", "HCFC1", "ING5", "BRD8", "MSL1", "IWS1")
GOBP_INTRACELLULAR_TRANSPORT	0.00307692	0.0689376	-0.248766	-1.26161	1491	c("UCHL1", "TRAPPC2L", "NDUFA13", "TIMM17A", "BLOC1S1", "SIL1", "TRARG1", "CRYAB", "ATP5ME", "PRR5L", "ATP5F1D", "PREB", "TSPO", "TRAPPC5", "PARK7", "CLTB", "CHMP2A", "CHCHD10", "ATP5MF", "VPS4A", "ATP6V0D1", "TRAPPC3", "GABARAP", "SLC25A4", "VPS28", "TRAPPC12", "TRAPPC1", "PAM16", "CCDC22", "DERL2", "COPE", "CABP1", "GRPEL1", "CD63", "TIMM22", "BCAP31", "DNAJC30", "LAMTOR1", "FIS1", "STX8", "HSB…
GOCC_CALCIUM_CHANNEL_COMPLEX	0.0030581	0.0689376	-0.458937	-1.74633	65	c("CACNA1I", "ORAI1", "CATSPERZ", "CACNA2D3", "PTPA", "PKD2L1", "SMDT1", "PRKACA", "STAC3", "RYR1", "MICU1", "CALM3", "PDE4D", "CACNG1", "FKBP1A", "CACNA1H", "CATSPER1", "CACNA1S", "CACNB3", "CACNA1E", "CATSPERB", "PKD1L1", "FKBP1B", "CACNB4", "CATSPER3")
GOMF_COPPER_ION_BINDING	0.0030722	0.0689376	-0.475514	-1.75789	57	c("SNCG", "PARK7", "APOA4", "ATOX1", "COMMD1", "COA6", "RNF7", "SCO2", "COX17", "CCS", "CUTA", "SOD1", "SCO1", "ANG", "S100A13", "SUMF1", "ATP13A2", "MT3", "LOX", "SOD3")
GOBP_HETEROCHROMATIN_ORGANIZATION	0.0031348	0.0699347	0.567275	2.36227	74	c("HELLS", "SMCHD1", "HMGA2", "TET1", "DNMT1", "BEND3", "RIF1", "ZNF445", "CDK2", "HDAC2", "PPM1D", "TPR", "TASOR", "SIN3A", "EZH2", "PHF2", "SIRT1", "KMT2D", "BAZ2A", "PIK3CA", "SETDB1", "L3MBTL1", "CTR9", "SCMH1", "PPHLN1", "BAHD1", "POLE3", "UBR2", "ATF7IP", "ZDBF2", "MPHOSPH8", "ZNF304", "HP1BP3", "CTCF")
GOMF_METHYLATED_HISTONE_BINDING	0.0031348	0.0699347	0.461067	1.92	74	c("UHRF1", "SUZ12", "NCAPG2", "MTF2", "SPIN4", "KDM7A", "CBX1", "KMT2E", "CHD1", "MBTD1", "NCAPD3", "BPTF", "ING3", "TRIM24", "PHF2", "MORC3", "SPIN1", "MSH6", "L3MBTL1", "PHF13", "ATRX", "RBBP5", "ZZZ3", "SPIN3", "KDM5A", "DPF2", "MPHOSPH8")
GOBP_REGULATION_OF_HISTONE_METHYLATION	0.00316456	0.0702238	0.489752	2.07032	78	c("BCOR", "TET1", "DNMT3B", "DNMT1", "RIF1", "MTF2", "KMT2A", "BRCA1", "PAXIP1", "MYB", "KMT2E", "PAXBP1", "SMAD4", "KANSL1", "SIRT1", "KDM3A", "PRMT6", "ATRX", "BRD4", "CTR9", "JARID2", "KANSL2", "OGT", "PHF20", "NSD3", "KANSL3", "ZNF304", "HCFC1", "CTCF", "EZHIP", "IWS1", "KPNA7", "AUTS2", "RTF1", "NSD1", "ZNF274")
GOCC_TRANSCRIPTION_REPRESSOR_COMPLEX	0.0031746	0.0702238	0.470155	1.95998	75	c("FOXO3", "SP3", "ARID4A", "LIN9", "DEPDC1", "PRDM10", "JUN", "RBBP8", "MXD1", "SPEN", "SIN3A", "ETV3", "LIN52", "SP1", "DR1", "REST", "TBL1XR1", "TBX15", "PHF12", "MDM4", "ZNF224", "RCOR1", "MDM2", "NCOR1", "AKIRIN2")
GOBP_MITOTIC_DNA_INTEGRITY_CHECKPOINT_SIGNALING	0.0031746	0.0702238	0.442267	1.91057	84	c("HMGA2", "TOPBP1", "BLM", "FANCD2", "CDK2", "GTSE1", "MRE11", "MSH2", "MDC1", "CLSPN", "CDK1", "BRCA1", "TICRR", "DTL", "DONSON", "WAC", "TAOK3", "CASP2", "PRKDC", "CHEK1", "CDC6", "ATM", "ORC1", "RFWD3", "ATF2", "RAD9B", "TAOK1", "GIGYF2", "PLK1", "PLK3", "SDE2", "MDM2", "ABRAXAS1")
GOBP_CHEMICAL_HOMEOSTASIS	0.00315789	0.0702238	-0.252788	-1.27202	1138	c("C1QTNF3", "CALCA", "ISCU", "HMOX2", "HTR2B", "ATP6V0E1", "RNASEK", "MCOLN1", "TSPO", "PARK7", "ENDOG", "APOA4", "ATP6V0D1", "MTLN", "CIAO3", "ADRA1D", "MCUR1", "CCDC22", "NR1H2", "ATP6V0A1", "BCAP31", "LAMTOR1", "FIS1", "ATOX1", "NOL3", "SLC12A1", "ATP6V0E2", "RBP1", "COMMD9", "SIRT6", "SCN1B", "BOLA2", "COMMD1", "GPX1", "ATP5F1B", "ASPSCR1", "GRINA", "ADCK1", "LETM1", "RAP1GDS1", "DISC1", "AT…
GOMF_ATP_DEPENDENT_ACTIVITY_ACTING_ON_DNA	0.00344828	0.0704921	0.660219	2.96213	102	c("ATAD5", "MCM8", "MCM9", "CHD6", "XRCC2", "BTAF1", "TOP2A", "BRIP1", "BLM", "SMC3", "TOP2B", "POLQ", "MCM4", "MRE11", "DNA2", "MSH2", "RFC5", "MCM2", "MCM6", "NAV2", "RFC3", "ASCC3", "DDX12P", "CHD1", "ERCC6", "XRCC3", "WRN", "FANCM", "BPTF", "ZRANB3", "RECQL", "RFC1", "RAD54L", "ERCC6L", "CHD2", "TTF2", "DHX9", "HLTF", "DDX11", "SMARCA1", "CECR2", "CHD7", "MCM7", "DDX3X", "IGHMBP2", "MSH6", "S…
GOBP_DNA_DEPENDENT_DNA_REPLICATION	0.00392157	0.0704921	0.572605	2.74699	159	c("MMS22L", "FBXO5", "ATAD5", "WDHD1", "MCM9", "E2F8", "E2F7", "ZGRF1", "TOPBP1", "BLM", "GINS1", "CCNE2", "TIMELESS", "POLQ", "BRCA2", "CDK2", "MCM10", "MCM4", "ORC3", "MRE11", "DNA2", "RRM1", "RFC5", "BAZ1A", "MCM2", "PRIM2", "MCM6", "RFC3", "GEN1", "DBF4B", "GINS4", "MCMBP", "TICRR", "MGME1", "CDC7", "PRIM1", "WRN", "DBF4", "FANCM", "DONSON", "REV3L", "POLE2", "ZRANB3", "RECQL", "DDX21", "RFC1…
GOBP_DNA_GEOMETRIC_CHANGE	0.0033557	0.0704921	0.595648	2.62532	95	c("MCM8", "MCM9", "CHD6", "TOP2A", "BRIP1", "BLM", "GINS1", "POLQ", "MCM4", "HMGB2", "MRE11", "DNA2", "RFC5", "MCM2", "MCM6", "NAV2", "RFC3", "ASCC3", "GINS4", "DDX12P", "CHD1", "WRN", "FANCM", "ZRANB3", "RECQL", "RAD54L", "ERCC6L", "CHD2", "DHX9", "DDX11", "CHD7", "MCM7", "DDX3X", "IGHMBP2", "SETX", "RFC4", "PURA", "ATRX", "HELB", "PIF1", "MCM3", "RAD51", "MCM5", "POT1", "RPA1", "HFM1", "CDC45",…
GOBP_RECOMBINATIONAL_REPAIR	0.00396825	0.0704921	0.543909	2.60003	158	c("MMS22L", "RNF138", "SMCHD1", "MCM8", "MCM9", "XRCC2", "RAD51AP1", "NIPBL", "BLM", "RIF1", "TIMELESS", "POLQ", "BRCA2", "PARPBP", "MCM4", "SMC5", "SMC6", "MRE11", "SETD2", "MCM2", "MCM6", "BRCA1", "ACTL6A", "GEN1", "GINS4", "POGZ", "EPC2", "RBBP8", "CDC7", "ARID2", "YEATS4", "MBTD1", "ERCC6", "XRCC3", "WRN", "FANCM", "ING3", "REV3L", "RECQL", "FANCB", "RAD54L", "RMI1", "EPC1", "SFR1", "CHEK1", …
KEGG_CELL_CYCLE	0.00362319	0.0704921	0.562268	2.58356	124	c("WEE1", "RBL1", "SKP2", "TTK", "SMC3", "CCNE2", "CDC14A", "CDK2", "BUB1B", "MCM4", "ORC3", "EP300", "CCNA2", "MCM2", "MCM6", "HDAC2", "CDK1", "MAD2L1", "STAG1", "CDC7", "BUB1", "SMAD4", "DBF4", "ANAPC1", "ESPL1", "TFDP1", "SMC1A", "PRKDC", "CHEK1", "CDC6", "STAG2", "CDC25C", "ATM", "ORC1", "MCM7", "ORC6", "ORC2", "CCNB2", "PCNA", "CDC27", "CDC25A", "BUB3", "CREBBP", "PLK1", "SMC1B", "RAD21", "M…
GOMF_HELICASE_ACTIVITY	0.00390625	0.0704921	0.534114	2.54359	156	c("HELLS", "MCM8", "MCM9", "CHD6", "BTAF1", "BRIP1", "ZGRF1", "BLM", "POLQ", "MCM4", "DDX17", "HELZ", "MRE11", "DNA2", "RFC5", "MCM2", "MCM6", "NAV2", "SHPRH", "RFC3", "ASCC3", "DDX12P", "DICER1", "CHD1", "EIF4A2", "ERCC6", "WRN", "DDX46", "FANCM", "ZRANB3", "RECQL", "DDX21", "RAD54L", "ERCC6L", "CHD2", "DDX25", "TTF2", "DHX9", "DDX18", "HLTF", "DDX11", "SMARCA1", "EP400", "CHD7", "SNRNP200", "MC…
GOBP_REGULATION_OF_CHROMOSOME_SEGREGATION	0.00325733	0.0704921	0.589655	2.54207	87	c("FBXO5", "KNTC1", "SPDL1", "TTK", "ZWILCH", "BUB1B", "SMC5", "SMC6", "PUM2", "USP44", "CENPF", "GEN1", "CENPE", "MAD2L1", "DLGAP5", "WAPL", "BUB1", "XRCC3", "TPR", "ANAPC1", "ESPL1", "MKI67", "RAD18", "CDCA2", "NDC80", "CSNK2A1", "ZWINT", "CDC6", "ATM", "RMI2", "TRIP13", "HNRNPU", "ZNF207", "PCID2", "CDC27", "BUB3", "PLK1", "KIF2C", "RAD21", "APC", "ZW10", "UBE2C", "PUM1", "CDC23", "CCNB1")
GOBP_CHROMATIN_ASSEMBLY_OR_DISASSEMBLY	0.00390625	0.0704921	0.526908	2.50927	156	c("HELLS", "SMCHD1", "HMGA2", "TET1", "DNMT1", "BEND3", "RIF1", "SPTY2D1", "ZNF445", "CDK2", "HMGB2", "SMARCC1", "SART3", "BAZ1A", "MCM2", "SHPRH", "PPM1D", "HJURP", "SUV39H2", "ARID2", "OIP5", "RSF1", "TPR", "TASOR", "SIN3A", "DNAJC9", "TSPY3", "TLK1", "EZH2", "ARID1A", "PHF2", "LIN54", "HAT1", "MIS18A", "CHAF1B", "SIRT1", "KMT2D", "BAZ2A", "TSPY26P", "PIK3CA", "SUPT16H", "SSRP1", "SET", "TSPYL4…
GOCC_CONDENSED_CHROMOSOME_CENTROMERIC_REGION	0.00389105	0.0704921	0.504712	2.41059	153	c("KNTC1", "CKAP5", "SPDL1", "KNL1", "KIF18A", "TTK", "NUP98", "ZWILCH", "CENPQ", "SGO2", "INCENP", "CENPK", "CHAMP1", "SGO1", "BUB1B", "XPO1", "CENPI", "NUP107", "NUP160", "KMT5B", "CENPF", "CENPE", "MAD2L1", "MTBP", "HJURP", "PPP1R12A", "CLASP2", "NCAPD3", "NUF2", "BUB1", "TPR", "DSN1", "SIN3A", "NEK2", "KANSL1", "ERCC6L", "PHF2", "NCAPD2", "SMC1A", "NDE1", "NUP43", "NDC80", "SEH1L", "SKA3", "Z…
GOBP_CELL_CYCLE_CHECKPOINT_SIGNALING	0.00393701	0.0704921	0.491179	2.39092	167	c("KNTC1", "HMGA2", "SPDL1", "BRIP1", "TTK", "TOPBP1", "BLM", "ZWILCH", "TIMELESS", "FANCD2", "CDK2", "BUB1B", "GTSE1", "MRE11", "DNA2", "MSH2", "MDC1", "WDR76", "CLSPN", "CDK1", "USP44", "BRCA1", "CENPF", "GEN1", "MAD2L1", "USP28", "TICRR", "CRY1", "ERCC6", "BUB1", "XRCC3", "DTL", "PTPN11", "TPR", "DONSON", "WAC", "RAD1", "FEM1B", "TAOK3", "CASP2", "NDC80", "PRKDC", "ZWINT", "CHEK1", "CDC6", "AT…
GOBP_NEGATIVE_REGULATION_OF_MITOTIC_CELL_CYCLE_PHASE_TRANSITION	0.00378788	0.0704921	0.490933	2.38019	163	c("WEE1", "FBXO5", "ZFP36L1", "RBL1", "KNTC1", "HMGA2", "SPDL1", "E2F7", "TTK", "TOPBP1", "BLM", "ZWILCH", "CDK2", "BUB1B", "GTSE1", "MRE11", "CLSPN", "CDK1", "USP44", "BRCA1", "CENPF", "GEN1", "MAD2L1", "TICRR", "BUB1", "XRCC3", "DTL", "TPR", "DONSON", "WAC", "EZH2", "TAOK3", "CASP2", "ACVR1", "NDC80", "PRKDC", "ZWINT", "CHEK1", "CDC6", "CRLF3", "ATM", "TRIP13", "ORC1", "RFWD3", "ZNF207", "INIP"…
GOBP_CHROMATIN_REMODELING	0.00392157	0.0704921	0.472543	2.34606	191	c("HELLS", "SPTY2D1", "BRD3", "HMGB2", "SMARCC1", "PBRM1", "KDM6B", "INO80D", "KDM6A", "SART3", "BAZ1A", "SETD2", "MCM2", "HDAC2", "SHPRH", "ACTL6A", "MYB", "HJURP", "CHD1", "SUV39H2", "ARID2", "YEATS4", "OIP5", "PAK1", "RSF1", "BPTF", "DNAJC9", "TSPY3", "ARID1A", "LIN54", "TOP1", "YEATS2", "MIS18A", "CHAF1B", "BAZ2A", "TSPY26P", "SMARCA1", "CECR2", "DR1", "ANP32E", "CHD7", "SUPT16H", "ACTR6", "S…
GOBP_REGULATION_OF_MITOTIC_NUCLEAR_DIVISION	0.00353357	0.0704921	0.517277	2.34542	110	c("FBXO5", "KIF20B", "KNTC1", "SPDL1", "NUSAP1", "TTK", "PHIP", "ZWILCH", "BUB1B", "USP44", "CENPF", "GEN1", "MAD2L1", "MTBP", "DLGAP5", "BUB1", "XRCC3", "TPR", "ESPL1", "NEK2", "MKI67", "CDCA2", "NDC80", "ZWINT", "CHEK1", "CDC25C", "ATM", "BORA", "TRIP13", "ZNF207", "PCID2", "IGF2", "BTC", "FBXO43", "L3MBTL1", "CDC27", "CDK13", "BUB3", "PLK1", "RAD21", "APC", "ZW10")
GOBP_PROTEIN_DNA_COMPLEX_ASSEMBLY	0.0037037	0.0704921	0.50708	2.33068	126	c("HELLS", "KNTC1", "SENP6", "CENPK", "SPTY2D1", "CENPI", "HMGB2", "TAF4", "SART3", "BAZ1A", "TAF1B", "MCM2", "SHPRH", "CENPF", "CENPE", "POGZ", "CAND1", "HJURP", "DLGAP5", "OIP5", "RSF1", "BDP1", "DNAJC9", "TSPY3", "MIS18A", "CHAF1B", "BAZ2A", "TSPY26P", "DR1", "SET", "TSPYL4", "TBP", "ATRX", "SOX9", "TAF5", "CENPH", "TAF3", "TAF2", "KAT6A", "CENPA", "RAD51", "CENPC", "NASP", "CHAF1A", "TAF1L", …
GOBP_CELL_CYCLE_G2_M_PHASE_TRANSITION	0.00377358	0.0704921	0.482747	2.31147	149	c("WEE1", "FBXO5", "ATAD5", "HMGA2", "SKP2", "LATS1", "TOPBP1", "BLM", "PLCB1", "CDK2", "BACH1", "KIF14", "MRE11", "RRM1", "CCNA2", "CLSPN", "PPM1D", "CDK1", "BRCA1", "CENPF", "CIT", "PAXIP1", "DBF4B", "TICRR", "CDC7", "FOXM1", "DTL", "DONSON", "SIN3A", "MELK", "TAOK3", "MASTL", "NDC80", "CHEK1", "CDC6", "CDC25C", "ATM", "ORC1", "INIP", "CCNB2", "NEK10", "BRD4", "TAOK1", "CDC25A", "PLK1", "RAD21"…
GOBP_REGULATION_OF_DNA_RECOMBINATION	0.00367647	0.0704921	0.501165	2.29366	120	c("ATAD5", "SMCHD1", "RAD51AP1", "BLM", "NSD2", "RIF1", "TIMELESS", "POLQ", "PARPBP", "MRE11", "MSH2", "KMT5B", "SETD2", "ACTL6A", "PAXIP1", "POGZ", "EPC2", "TNFSF4", "RBBP8", "ARID2", "YEATS4", "SLC15A4", "MBTD1", "ERCC6", "ING3", "ZRANB3", "FANCB", "EPC1", "CHEK1", "PPP4R2", "EP400", "RMI2", "TRRAP", "WDR48", "RADX", "FOXP3", "TEX15", "MSH6", "KPNA2", "ANKLE1", "HELB", "ACTR2", "KLHL15", "THOC1…
GOBP_REGULATION_OF_DNA_REPLICATION	0.00373134	0.0704921	0.4937	2.27645	128	c("FBXO5", "ATAD5", "E2F8", "ESCO1", "E2F7", "BLM", "SMC3", "GINS1", "PDS5A", "TIMELESS", "BRCA2", "CDK2", "ORC3", "INO80D", "DNA2", "CCNA2", "RFC5", "BAZ1A", "USP37", "JADE3", "CDK1", "ACTL6A", "RFC3", "DBF4B", "GINS4", "TICRR", "CCDC88A", "ESCO2", "CDC7", "WAPL", "GDF2", "DBF4", "DONSON", "ZRANB3", "DACH1", "DHX9", "CDC6", "METTL4", "KAT7", "PCNA", "BRPF3", "SLFN11", "RFC4", "ATRX", "SENP2", "U…
GOBP_NEGATIVE_REGULATION_OF_CHROMOSOME_ORGANIZATION	0.00325733	0.0704921	0.526541	2.27247	86	c("FBXO5", "KNTC1", "SPDL1", "TOP2A", "TTK", "ZWILCH", "BUB1B", "MCM2", "XRN1", "USP44", "CENPF", "GEN1", "MAD2L1", "WAPL", "BUB1", "XRCC3", "DCP2", "TPR", "ESPL1", "TNKS", "NDC80", "ZWINT", "ATM", "TRIP13", "HNRNPU", "ZNF207", "PCID2", "TNKS2", "ATRX", "BUB3", "PLK1", "PIF1", "RAD21", "APC", "ZW10", "POT1", "CCNB1", "SMARCA5", "CTC1", "BAZ1B")
GOBP_MICROTUBULE_ORGANIZING_CENTER_ORGANIZATION	0.00381679	0.0704921	0.472178	2.2535	143	c("CKAP5", "ALMS1", "XRCC2", "PLK4", "SASS6", "STIL", "CEP295", "BRCA2", "HAUS6", "SGO1", "CDK2", "CEP152", "KIF11", "XPO1", "HAUS2", "CDK1", "BRCA1", "GEN1", "CEP192", "CNTLN", "GCC2", "PPP1R12A", "CLASP2", "CHORDC1", "XRCC3", "CEP135", "HAUS3", "CEP76", "HEPACAM2", "NEK2", "MDM1", "SPICE1", "NDE1", "NDC80", "SIRT1", "CHEK1", "DEUP1", "C2CD3", "CENPJ", "TUBE1", "PARD6B", "NIN", "UVRAG", "CEP120"…
GOBP_CHROMOSOME_SEPARATION	0.003367	0.0704921	0.505838	2.24642	97	c("FBXO5", "KNTC1", "SPDL1", "TOP2A", "TTK", "TOP2B", "ZWILCH", "NCAPH", "BUB1B", "USP44", "CENPF", "GEN1", "CENPE", "MAD2L1", "DLGAP5", "BUB1", "XRCC3", "TPR", "FANCM", "ANAPC1", "ESPL1", "RMI1", "NDC80", "CSNK2A1", "ZWINT", "CDC6", "ATM", "TRIP13", "ZNF207", "PCID2", "CDC27", "BUB3", "PLK1", "RAD21", "APC", "ZW10", "UBE2C", "MEIOB", "CDC23", "CCNB1")
GOBP_MEIOTIC_CHROMOSOME_SEGREGATION	0.00327869	0.0704921	0.516736	2.23943	89	c("SMC4", "TOP2A", "BRIP1", "TTK", "TOP2B", "SGO2", "CCNE2", "FANCD2", "NCAPH", "SGO1", "BUB1B", "SMC2", "MRE11", "NUF2", "BUB1", "FANCM", "ESPL1", "NDC1", "SUN1", "RMI1", "ATM", "MSH4", "TRIP13", "TEX15", "MSH5", "AGO4", "ACTR2", "PLK1", "RAD21", "MEIOB", "CENPC", "ACTR3", "DMC1", "HFM1", "CCNE1", "SYCP2", "EME1")
GOBP_REGULATION_OF_GENE_EXPRESSION_EPIGENETIC	0.003663	0.0704921	0.485151	2.23226	123	c("HELLS", "SMCHD1", "HMGA2", "TET1", "SUZ12", "DNMT1", "BEND3", "ARID4A", "RIF1", "ARID1B", "ZNF445", "CREBZF", "CDK2", "EP300", "PPM1D", "BRCA1", "TDG", "TPR", "TASOR", "SIN3A", "EZH2", "ARID1A", "PHF2", "EPC1", "SIRT1", "KMT2D", "BAZ2A", "CHEK1", "PIK3CA", "HNRNPU", "CGGBP1", "IGF2", "SETDB1", "L3MBTL1", "CTR9", "SCMH1", "YTHDC1", "JARID2", "BMI1", "PPHLN1", "BAHD1", "POLE3", "UBR2", "PCGF3", …
GOCC_CHROMOSOME_TELOMERIC_REGION	0.00378788	0.0704921	0.465683	2.21166	141	c("SMCHD1", "RAD51AP1", "BLM", "RIF1", "BRCA2", "CDK2", "MCM4", "ORC3", "SMC5", "SMC6", "MRE11", "DNA2", "MSH2", "MCM2", "MCM6", "HDAC2", "CBX1", "CDK1", "THOC2", "XRCC3", "DCLRE1B", "WRN", "ZBTB10", "EZH2", "HAT1", "TNKS", "WDR82", "PRKDC", "CHEK1", "ATM", "ORC1", "MCM7", "ORC2", "PCNA", "DOT1L", "GATAD2B", "TNKS2", "SETX", "PURA", "CDC73", "ATRX", "NLRP2", "PIF1", "THOC1", "MCM3", "FEN1", "RAD5…
GOBP_MITOTIC_CELL_CYCLE_CHECKPOINT_SIGNALING	0.00373134	0.0704921	0.477756	2.20293	128	c("KNTC1", "HMGA2", "SPDL1", "TTK", "TOPBP1", "BLM", "ZWILCH", "FANCD2", "CDK2", "BUB1B", "GTSE1", "MRE11", "MSH2", "MDC1", "CLSPN", "CDK1", "USP44", "BRCA1", "CENPF", "GEN1", "MAD2L1", "TICRR", "BUB1", "XRCC3", "DTL", "TPR", "DONSON", "WAC", "TAOK3", "CASP2", "NDC80", "PRKDC", "ZWINT", "CHEK1", "CDC6", "ATM", "TRIP13", "ORC1", "RFWD3", "ZNF207", "INIP", "ATF2", "PCID2", "RAD9B", "TAOK1", "GIGYF2…
GOBP_PROTEIN_LOCALIZATION_TO_CHROMOSOME	0.00327869	0.0704921	0.508313	2.20293	89	c("MCM8", "MCM9", "KNTC1", "SPDL1", "KNL1", "TTK", "NIPBL", "ZWILCH", "CENPQ", "BRCA2", "CHAMP1", "SMC5", "MSH2", "SETD2", "CDK1", "MTBP", "SLF1", "ESCO2", "WAPL", "HASPIN", "TASOR", "EZH2", "TNKS", "NDC80", "TNKS2", "MAU2", "ATRX", "BUB3", "JARID2", "PLK1", "RAD21", "ZW10", "CENPA", "PPHLN1", "POT1", "DKC1", "SLF2", "CDCA5")
GOCC_CENTRIOLE	0.00383142	0.0704921	0.468965	2.20182	137	c("NEDD1", "ALMS1", "PLK4", "SASS6", "STIL", "TOP2A", "CEP295", "AGBL2", "IQCB1", "CEP162", "CEP290", "CEP152", "CEP78", "TUBGCP3", "CEP192", "CNTLN", "SAXO2", "ROCK1", "CCDC88A", "CEP97", "CEP135", "KIF2A", "CCSAP", "CEP76", "RP2", "MPHOSPH9", "MDM1", "SPICE1", "KIF24", "CEP170", "CEP55", "CEP128", "DEUP1", "C2CD3", "CENPJ", "CEP83", "CCDC68", "DZIP1L", "NIN", "TTBK2", "CCDC120", "CEP120", "PLK1…
GOCC_SPINDLE_POLE	0.00383142	0.0704921	0.451519	2.19092	164	c("KIF20B", "NEDD1", "KNTC1", "CKAP5", "CKAP2L", "ALMS1", "SPDL1", "PLK4", "LATS1", "TOPBP1", "SMC3", "GPSM2", "CDC14A", "SGO1", "KIF11", "ASPM", "PRC1", "SMC6", "FAM161A", "TUBGCP3", "CENPF", "TPX2", "MAD2L1", "STAG1", "DLGAP5", "KIF2A", "CKAP2", "NEK2", "BIRC6", "SMC1A", "TBCCD1", "TNKS", "NDE1", "CEP128", "DDX11", "CDC6", "STAG2", "HNRNPU", "KNSTRN", "SPAG5", "TUBGCP4", "KATNBL1", "NIN", "MAPK…
GOBP_REGULATION_OF_NUCLEAR_DIVISION	0.00383142	0.0704921	0.466167	2.18869	137	c("FBXO5", "KIF20B", "KNTC1", "SPDL1", "RAD51AP1", "NUSAP1", "TTK", "PHIP", "ZWILCH", "PLCB1", "BUB1B", "USP44", "CENPF", "GEN1", "MAD2L1", "MTBP", "DLGAP5", "BUB1", "XRCC3", "TPR", "RAD1", "ESPL1", "NEK2", "MKI67", "CDCA2", "NDC80", "ZWINT", "CHEK1", "STRA8", "CDC25C", "ATM", "BORA", "TRIP13", "ZNF207", "PCID2", "IGF2", "BTC", "FBXO43", "L3MBTL1", "CDC27", "CDK13", "BUB3", "PLK1", "RAD21", "APC"…
GOBP_PEPTIDYL_LYSINE_METHYLATION	0.00383142	0.0704921	0.464865	2.17772	136	c("BCOR", "DNMT3B", "SETD5", "DNMT1", "BEND3", "ARID4A", "NSD2", "TET3", "RIF1", "MTF2", "NFYA", "KDM6A", "KMT5B", "SETD2", "RLF", "KMT2A", "BRCA1", "PAXIP1", "MYB", "KMT2E", "SUV39H2", "SMAD4", "METTL21A", "EEF1AKMT2", "EZH2", "KANSL1", "SIRT1", "WDR82", "KMT2D", "KDM3A", "ASH1L", "DOT1L", "SETDB1", "PRMT6", "ATRX", "BRD4", "EHMT1", "CTR9", "JARID2", "KMT2C", "KANSL2", "RBBP5", "OGT", "PHF20", "…
GOBP_PROTEIN_DNA_COMPLEX_SUBUNIT_ORGANIZATION	0.00396825	0.0704921	0.444715	2.17763	176	c("HELLS", "KNTC1", "SENP6", "CENPK", "SPTY2D1", "CENPI", "HMGB2", "SMARCC1", "INO80D", "TAF4", "SART3", "BAZ1A", "SETD2", "TAF1B", "MCM2", "SHPRH", "ACTL6A", "CENPF", "CENPE", "POGZ", "CAND1", "HJURP", "DLGAP5", "ARID2", "OIP5", "RSF1", "BPTF", "BDP1", "DNAJC9", "TSPY3", "ARID1A", "LIN54", "MIS18A", "CHAF1B", "BAZ2A", "TSPY26P", "DR1", "ANP32E", "SUPT16H", "ACTR6", "SSRP1", "SET", "TSPYL4", "TBP…
GOBP_SPINDLE_ASSEMBLY	0.00373134	0.0704921	0.469515	2.16947	129	c("FBXO5", "SENP6", "KIF15", "SMC3", "GPSM2", "INCENP", "HAUS6", "KIF23", "KIF11", "ASPM", "PRC1", "HAUS2", "TUBGCP3", "CEP192", "TPX2", "STAG1", "CLASP2", "CEP97", "TPR", "KIF2A", "CCSAP", "HAUS3", "KIFC1", "NEK2", "SPICE1", "KIF4B", "SMC1A", "TNKS", "RACGAP1", "NDC80", "KIF4A", "LSM14A", "GOLGA2P5", "STAG2", "HNRNPU", "SPAG5", "TUBGCP4", "ZNF207", "CCNB2", "TOGARAM1", "MZT1", "GOLGA8A", "PLK1",…
GOBP_HISTONE_METHYLATION	0.00387597	0.0704921	0.453913	2.16318	154	c("BCOR", "TET1", "DNMT3B", "SETD5", "SUZ12", "DNMT1", "BEND3", "ARID4A", "NSD2", "TET3", "RIF1", "MTF2", "NFYA", "KDM6A", "KMT5B", "SETD2", "RLF", "KMT2A", "BRCA1", "PAXIP1", "MYB", "KMT2E", "SUV39H2", "PAXBP1", "SMAD4", "EZH2", "KANSL1", "PRDM4", "SIRT1", "WDR82", "KMT2D", "KDM3A", "ASH1L", "DOT1L", "SETDB1", "PRMT6", "ATRX", "BRD4", "EHMT1", "CTR9", "CREBBP", "JARID2", "KMT2C", "KANSL2", "RBBP…
GOBP_MRNA_TRANSPORT	0.003663	0.0704921	0.468922	2.15759	123	c("ZFP36L1", "NUP98", "NUP153", "NUP155", "XPO1", "NUP107", "NUP160", "SETD2", "NUP205", "THOC2", "IGF2BP2", "TPR", "QKI", "IGF2BP3", "ZFP36", "NDC1", "UPF2", "NUP58", "SMG1", "DDX25", "HNRNPA1L2", "DHX9", "HNRNPA3", "AGFG1", "TNKS", "NUP43", "SEH1L", "RANBP2", "PCID2", "NUP35", "SENP2", "NCBP1", "PEG10", "YTHDC1", "NUP210", "SRSF1", "SRSF7", "NPIPA1", "THOC1", "NXF3", "KHSRP", "HHEX", "SLBP", "N…
GOBP_DNA_INTEGRITY_CHECKPOINT_SIGNALING	0.0037037	0.0704921	0.468425	2.14579	121	c("HMGA2", "BRIP1", "TOPBP1", "BLM", "TIMELESS", "FANCD2", "CDK2", "GTSE1", "MRE11", "DNA2", "MSH2", "MDC1", "WDR76", "CLSPN", "CDK1", "BRCA1", "USP28", "TICRR", "CRY1", "ERCC6", "DTL", "PTPN11", "DONSON", "WAC", "RAD1", "FEM1B", "TAOK3", "CASP2", "PRKDC", "CHEK1", "CDC6", "ATM", "ORC1", "RFWD3", "DOT1L", "ATF2", "CUL4A", "RAD9B", "RHNO1", "TAOK1", "GIGYF2", "PLK1", "THOC1", "PLK3", "SDE2", "MDM2…
GOBP_MICROTUBULE_CYTOSKELETON_ORGANIZATION_INVOLVED_IN_MITOSIS	0.00389105	0.0704921	0.446594	2.13301	153	c("CKAP5", "SPDL1", "STIL", "KIF15", "NUSAP1", "TTK", "SMC3", "GPSM2", "KIF23", "KIF11", "PRC1", "SETD2", "CEP192", "TPX2", "CENPE", "MAD2L1", "STAG1", "CLASP2", "DLGAP5", "NUF2", "CEP97", "TPR", "KIF2A", "CCSAP", "ESPL1", "SPRY2", "KIFC1", "NEK2", "SPICE1", "KIF4B", "SMC1A", "TNKS", "NDE1", "RACGAP1", "NDC80", "KIF4A", "SPAST", "LSM14A", "STAG2", "BORA", "HNRNPU", "ZNF207", "INSC", "SPC25", "TOG…
GOBP_REGULATION_OF_DNA_REPAIR	0.00377358	0.0704921	0.442751	2.11996	149	c("SMCHD1", "HMGA2", "RAD51AP1", "USP1", "NSD2", "RIF1", "TIMELESS", "POLQ", "PARPBP", "KMT5B", "SETD2", "DEK", "BRCA1", "ACTL6A", "RNF168", "POGZ", "SLF1", "EPC2", "RBBP8", "ARID2", "YEATS4", "RNF169", "MBTD1", "ERCC6", "FOXM1", "ING3", "FANCB", "DHX9", "EPC1", "SIRT1", "PRKDC", "DDX11", "CHEK1", "CCDC117", "PPP4R2", "EP400", "FAM168A", "RMI2", "TRRAP", "KAT7", "WDR48", "PCNA", "RADX", "TEX15", …
GOBP_REGULATION_OF_CELL_CYCLE_G2_M_PHASE_TRANSITION	0.00344828	0.0704921	0.470627	2.11151	102	c("FBXO5", "ATAD5", "HMGA2", "TOPBP1", "BLM", "CDK2", "KIF14", "MRE11", "RRM1", "CLSPN", "CDK1", "BRCA1", "CENPF", "PAXIP1", "DBF4B", "TICRR", "CDC7", "DTL", "DONSON", "SIN3A", "TAOK3", "CHEK1", "CDC6", "CDC25C", "ATM", "ORC1", "INIP", "NEK10", "BRD4", "TAOK1", "CDC25A", "PLK1", "RAD21", "USP47", "STOX1", "PKIA")
GOBP_REGULATION_OF_RNA_SPLICING	0.00389105	0.0704921	0.441781	2.11002	153	c("CCNL1", "RBM12", "CWC22", "HNRNPH1", "NUP98", "DDX17", "RBM12B", "RBM39", "CELF4", "RBM25", "CELF1", "HNRNPLL", "QKI", "CDK12", "SRSF2", "TRA2B", "AHNAK", "SON", "TIA1", "HNRNPH3", "RBM7", "RBM5", "SRPK1", "METTL4", "PTBP3", "MBNL3", "WTAP", "RBFOX2", "REST", "HNRNPU", "RBMXL1", "PTBP2", "RRP1B", "HNRNPK", "ZNF326", "SETX", "NCBP1", "YTHDC1", "SRSF1", "SRSF7", "SRSF12", "THRAP3", "HNRNPF", "DY…
GOMF_CHROMATIN_DNA_BINDING	0.00327869	0.0704921	0.485151	2.09183	88	c("HMGA2", "FOXO3", "ZFX", "LEMD3", "SUZ12", "GRHL1", "SMARCC1", "KDM6B", "EP300", "KDM6A", "HDAC2", "ACTL6A", "JMJD1C", "EZH2", "DHX9", "KDM3B", "KDM3A", "HNRNPU", "GRHL2", "GATAD2B", "NOTCH1", "CREBBP", "FOXO1", "RBBP4", "POLE3", "KDM5A", "SBNO1", "ZIC2")
GOBP_POSITIVE_REGULATION_OF_DNA_REPAIR	0.00321543	0.0704921	0.474853	2.0862	92	c("SMCHD1", "RAD51AP1", "RIF1", "TIMELESS", "KMT5B", "BRCA1", "ACTL6A", "RNF168", "POGZ", "SLF1", "EPC2", "RBBP8", "ARID2", "YEATS4", "MBTD1", "ERCC6", "FOXM1", "ING3", "FANCB", "DHX9", "EPC1", "SIRT1", "PRKDC", "DDX11", "CCDC117", "EP400", "FAM168A", "TRRAP", "WDR48", "PCNA", "CEBPG", "EYA3", "ACTR2", "MEAF6", "SLF2", "RNF8")
GOCC_PROTEIN_DNA_COMPLEX	0.003663	0.0704921	0.453012	2.08439	123	c("HMGA2", "SP3", "SUZ12", "GINS1", "MCM4", "ORC3", "NFYA", "EP300", "MCM2", "PRIM2", "MCM6", "SHPRH", "ACTL6A", "GINS4", "SLF1", "EPC2", "YEATS4", "MBTD1", "PRIM1", "DONSON", "ING3", "POLA1", "GTF2H3", "TOP1", "EPC1", "PRKDC", "SP1", "EP400", "POLD3", "TRRAP", "MCM7", "TBP", "PCNA", "GTF2A1", "TCF7L2", "FOS", "KAT6A", "MCM3", "HHEX", "MEAF6", "CENPA", "MCM5", "POT1", "RAD52", "KDM5A", "CTC1", "M…
GOBP_REGULATION_OF_DOUBLE_STRAND_BREAK_REPAIR	0.00350877	0.0704921	0.458088	2.08021	108	c("SMCHD1", "HMGA2", "RAD51AP1", "NSD2", "RIF1", "TIMELESS", "POLQ", "PARPBP", "KMT5B", "SETD2", "DEK", "ACTL6A", "POGZ", "SLF1", "EPC2", "RBBP8", "ARID2", "YEATS4", "RNF169", "MBTD1", "ERCC6", "FOXM1", "ING3", "FANCB", "EPC1", "PRKDC", "DDX11", "CHEK1", "PPP4R2", "EP400", "RMI2", "TRRAP", "WDR48", "RADX", "TEX15", "HELB", "ACTR2", "KLHL15", "MEAF6", "RAD51", "AUNIP", "POT1", "SLF2")
GOBP_MEIOSIS_I_CELL_CYCLE_PROCESS	0.00362319	0.0704921	0.448832	2.07565	127	c("FBXO5", "RAD51AP1", "TOP2A", "BRIP1", "TOP2B", "SGO2", "CCNE2", "FANCD2", "BRCA2", "SGO1", "MRE11", "MYBL1", "FANCM", "ESPL1", "NDC1", "BCL2L11", "RAD54L", "SUN1", "RMI1", "NDC80", "CDC25C", "ATM", "MSH4", "TRIP13", "CCNB2", "MND1", "TEX15", "MSH5", "MSH6", "AGO4", "FOXJ3", "CDC25A", "PLK1", "RAD21", "RAD51D", "RAD51", "MEIOB", "CENPC", "WEE2", "DMC1", "UBR2", "HFM1", "CCNE1", "SYCP2", "RAD54B…
GOBP_NUCLEOSOME_ORGANIZATION	0.00343643	0.0704921	0.463979	2.07442	100	c("SPTY2D1", "HMGB2", "SMARCC1", "INO80D", "SART3", "BAZ1A", "SETD2", "MCM2", "SHPRH", "ACTL6A", "HJURP", "ARID2", "OIP5", "RSF1", "BPTF", "DNAJC9", "TSPY3", "ARID1A", "LIN54", "MIS18A", "CHAF1B", "TSPY26P", "ANP32E", "SUPT16H", "ACTR6", "SSRP1", "SET", "TSPYL4", "ATRX", "UCHL5", "SOX9", "KAT6A", "NASP", "CHAF1A", "INO80", "RNF8", "YY1", "POLE3", "SMARCA5", "BRD2", "KAT6B", "NFRKB", "TSPYL1", "CE…
GOCC_PROTEIN_ACETYLTRANSFERASE_COMPLEX	0.003367	0.0704921	0.462738	2.05501	97	c("BRD1", "MAP3K7", "EP300", "TAF4", "JADE3", "NAA16", "BRPF1", "ACTL6A", "NAA25", "EPC2", "YEATS4", "MBTD1", "ING3", "MSL2", "KANSL1", "EPC1", "YEATS2", "MBIP", "DR1", "EP400", "SUPT20H", "TRRAP", "KAT7", "TADA2A", "ATF2", "BRPF3", "CREBBP", "KANSL2", "TAF5", "TAF2", "KAT6A", "MEAF6", "ZZZ3", "OGT", "PHF20", "POLE3", "NAA50", "KANSL3", "KAT6B", "HCFC1", "ING5", "SUPT3H", "NAA35", "NAA30", "BRD8"…
GOMF_SINGLE_STRANDED_DNA_BINDING	0.00357143	0.0704921	0.443711	2.04015	118	c("RNF138", "MCM8", "MCM9", "SMC4", "RAD51AP1", "BLM", "BRCA2", "MCM10", "MCM4", "SMC2", "HMGB2", "FUBP3", "SMC6", "MSH2", "MCM2", "MCM6", "RBBP8", "ZRANB3", "RECQL", "RAD54L", "POLA1", "DHX9", "TOP1", "RAD18", "FUBP1", "DDX11", "SMARCA1", "WDR48", "MCM7", "HNRNPU", "RADX", "IGHMBP2", "NUP35", "TDP1", "FAM111A", "PURA", "WBP11", "MCM3", "RAD51D", "RAD51", "MEIOB", "MCM5", "POT1", "PURB", "RAD52",…
GOBP_RNA_EXPORT_FROM_NUCLEUS	0.00321543	0.0704921	0.475413	2.03669	82	c("NUP153", "NUP155", "NUP107", "NUP160", "CPSF6", "SETD2", "THOC2", "TPR", "UPF2", "SMG1", "DDX25", "DHX9", "AGFG1", "PCID2", "NCBP1", "NUP62CL", "YTHDC1", "THOC1", "NXF3", "HHEX", "SSB", "POM121", "SRSF3", "KHDRBS1", "POLDIP3", "NUP85", "ZC3H11A", "IWS1", "XPO5", "PHAX", "HNRNPA2B1", "NRDE2", "NUP214", "NCBP3", "NUP62", "NPAP1", "NCBP2", "DDX39B", "FYTTD1", "TSC1", "NXF5", "NUP133", "POM121C", …
GOBP_ESTABLISHMENT_OF_RNA_LOCALIZATION	0.00396825	0.0704921	0.424838	2.03084	158	c("ZFP36L1", "CKAP5", "NUP98", "NUP153", "NUP155", "XPO1", "NUP107", "NUP160", "CPSF6", "SETD2", "NUP205", "THOC2", "IGF2BP2", "TPR", "QKI", "IGF2BP3", "ZFP36", "NDC1", "UPF2", "NUP58", "SMG1", "DDX25", "HNRNPA1L2", "DHX9", "HNRNPA3", "AGFG1", "TNKS", "NUP43", "SEH1L", "ATM", "RANBP2", "PCID2", "NUP35", "SENP2", "RFTN2", "NCBP1", "PEG10", "NUP62CL", "YTHDC1", "NUP210", "SRSF1", "SRSF7", "NPIPA1",…
GOBP_POSITIVE_REGULATION_OF_RESPONSE_TO_DNA_DAMAGE_STIMULUS	0.00362319	0.0704921	0.437586	2.02364	127	c("SMCHD1", "SKIL", "HMGA2", "RAD51AP1", "RIF1", "TIMELESS", "KMT5B", "BCLAF1", "BRCA1", "ACTL6A", "PAXIP1", "RNF168", "POGZ", "SLF1", "EPC2", "RBBP8", "ARID2", "YEATS4", "MBTD1", "ERCC6", "FOXM1", "ING3", "FANCB", "DHX9", "EPC1", "SPRED2", "SIRT1", "PRKDC", "DDX11", "CCDC117", "EP400", "FAM168A", "ATM", "TRRAP", "WDR48", "PCNA", "CEBPG", "ANKLE1", "EYA3", "ACTR2", "MEAF6", "PRKCD")
GOBP_POSITIVE_REGULATION_OF_CHROMOSOME_ORGANIZATION	0.00327869	0.0704921	0.462505	1.99418	88	c("SMC4", "DNMT1", "MAP3K4", "NCAPH", "CDK2", "SMC2", "SMC5", "MRE11", "SLF1", "MAPK1", "TPR", "TASOR", "SIN3A", "NEK2", "NCAPD2", "TNKS", "DDX11", "NCAPG", "ATM", "TNKS2", "SETDB1", "ATRX", "SFPQ", "MAPKAPK5", "RAD21", "FEN1", "PPHLN1", "POT1", "LIG4", "DKC1", "SLF2", "ATF7IP", "MPHOSPH8", "ZNF304", "GNL3", "NUMA1", "NAF1", "RAD50", "NEK7", "HNRNPA2B1", "DHX36", "GTF2H2", "XRCC5")
HALLMARK_UV_RESPONSE_DN	0.00380228	0.0704921	0.416439	1.98938	144	c("NIPBL", "SCAF8", "SERPINE1", "SYNJ2", "SCN8A", "TJP1", "PHF3", "ATP2B1", "HAS2", "BMPR1A", "RASA2", "PTPN21", "ADD3", "SYNE1", "BHLHE40", "SFMBT1", "LDLR", "ADGRL2", "RGS4", "VAV2", "ZMIZ1", "TOGARAM1", "RND3", "ATRX", "SMAD7", "CDK13", "YTHDC1", "DLG1", "DYRK1A", "GCNT1", "NR1D2", "ITGB3", "TENT4A", "COL5A2", "KALRN", "DDAH1", "PLPP3", "ATXN1", "ACVR2A", "CITED2", "ATRN", "NOTCH2", "LTBP1", "…
GOBP_MITOTIC_SPINDLE_ORGANIZATION	0.0037037	0.0704921	0.432601	1.98835	126	c("CKAP5", "STIL", "KIF15", "TTK", "SMC3", "GPSM2", "KIF23", "KIF11", "PRC1", "CEP192", "TPX2", "CENPE", "STAG1", "CLASP2", "DLGAP5", "NUF2", "CEP97", "TPR", "KIF2A", "CCSAP", "KIFC1", "NEK2", "SPICE1", "KIF4B", "SMC1A", "TNKS", "RACGAP1", "NDC80", "KIF4A", "SPAST", "LSM14A", "STAG2", "BORA", "HNRNPU", "ZNF207", "SPC25", "TOGARAM1", "MZT1", "PLK1", "CENPH", "CHMP2B", "OFD1", "CCNB1", "KPNB1", "AB…
GOBP_DNA_METHYLATION_OR_DEMETHYLATION	0.00327869	0.0704921	0.446537	1.96071	93	c("HELLS", "TET1", "DNMT3B", "DNMT1", "BEND3", "TET3", "RLF", "PPM1D", "KMT2A", "BRCA1", "TDG", "KMT2E", "TDRD5", "EZH2", "MIS18A", "BAZ2A", "PIK3CA", "METTL4", "GRHL2", "TEX15", "APOBEC3B", "TDRKH", "ATRX", "EHMT1", "FOS", "MTRR", "TDRD1", "ATF7IP", "ZDBF2", "MPHOSPH8", "OTUD4", "TET2", "USP9X", "CTCF")
GOBP_REGULATION_OF_MRNA_PROCESSING	0.00381679	0.0704921	0.409375	1.93625	139	c("ZFP36L1", "BARD1", "CWC22", "NUP98", "DDX17", "CPSF6", "RBM39", "CPSF7", "CELF4", "RBM25", "CELF1", "QKI", "SRSF2", "TRA2B", "SON", "TIA1", "RBM7", "DHX9", "RBM5", "SRPK1", "MBNL3", "WTAP", "RBFOX2", "REST", "HNRNPU", "CCNT1", "RBMXL1", "PAPOLA", "HNRNPK", "SLTM", "CDC73", "CTR9", "NCBP1", "YTHDC1", "ZC3H14", "SRSF7", "SRSF12", "THRAP3", "DYRK1A", "LEO1", "SRRM1", "RBMX", "SRSF10", "SRSF6", "N…
GOBP_NEGATIVE_REGULATION_OF_DNA_METABOLIC_PROCESS	0.00350877	0.0704921	0.419148	1.90338	108	c("SMCHD1", "HMGA2", "BLM", "RIF1", "POLQ", "PARPBP", "MSH2", "XRN1", "KMT2A", "RNF169", "GDF2", "ERCC6", "DCP2", "ZRANB3", "DACH1", "FANCB", "TNKS", "ZNF93", "CHEK1", "ATM", "RMI2", "HNRNPU", "RADX", "FOXP3", "ZNF91", "MSH6", "TNKS2", "ANKLE1", "HELB", "PIF1", "KLHL15", "THOC1", "AUNIP", "POT1")
GOBP_REGULATION_OF_MRNA_SPLICING_VIA_SPLICEOSOME	0.00348432	0.0704921	0.422305	1.89742	103	c("CWC22", "NUP98", "DDX17", "RBM39", "CELF4", "RBM25", "CELF1", "QKI", "SRSF2", "TRA2B", "SON", "TIA1", "RBM7", "RBM5", "SRPK1", "MBNL3", "WTAP", "RBFOX2", "REST", "HNRNPU", "RBMXL1", "HNRNPK", "NCBP1", "YTHDC1", "SRSF7", "SRSF12", "THRAP3", "DYRK1A", "SRRM1", "RBMX", "SRSF10", "SRSF6", "NCL", "SRSF3", "PTBP1", "KHDRBS1", "SF1", "HNRNPA2B1", "MBNL2", "MBNL1", "RAVER2", "SFSWAP", "FXR1", "SRSF4",…
GOBP_MAINTENANCE_OF_CELL_NUMBER	0.00378788	0.0704921	0.400677	1.89565	140	c("HMGA2", "FOXO3", "TET1", "NIPBL", "SMC3", "RIF1", "MTF2", "FANCD2", "SALL4", "KLF10", "ASPM", "SMC5", "NCOA3", "TUT4", "BCL9", "MED14", "CDH2", "BMPR1A", "EZH2", "SMC1A", "SOX4", "RAF1", "KDM3A", "REST", "CUL4A", "CDC73", "NOTCH1", "PROX1", "CTR9", "KLF4", "HOOK3", "SOX9", "MED12", "LEO1", "SOX2", "FOXO1", "LIG4", "ZNF322", "WDR43", "EIF4ENIF1", "MED28", "HES1", "FUT10", "LDB1", "GNL3", "MED21…
GOCC_NUCLEAR_PERIPHERY	0.0037037	0.0704921	0.406144	1.86675	126	c("LMNB1", "UHRF1", "BLM", "SMC3", "NUP98", "SCAF8", "NUP153", "NUP107", "NUP205", "CENPF", "PAXIP1", "PRPF40A", "MYB", "STAG1", "YEATS4", "TPR", "PPIG", "TENM1", "POLA1", "ATXN7", "FIGN", "MATR3", "MORC3", "KIF4B", "SMC1A", "HAT1", "GMCL2", "KIF4A", "SRPK1", "NONO", "STAG2", "HNRNPU", "PCNA", "ZNF326", "SFPQ", "RAD21", "ENC1", "THOC1", "PRKCD", "SRRM1", "YY1", "KIN", "ATXN1", "GMCL1", "HES1", "C…
GOBP_PEPTIDYL_THREONINE_MODIFICATION	0.0037037	0.0704921	0.406705	1.86306	121	c("WNK1", "TTK", "DCAF1", "CDK1", "CIT", "ROCK1", "HASPIN", "VRK1", "MAPK1", "SPRY2", "OXSR1", "SPRED2", "TNKS", "ACVR1", "WNK3", "CSNK2A1", "PRKDC", "CHEK1", "GALNT4", "ATF2", "DYRK2", "LRRK2", "HIPK1", "MAPK8", "LMTK2", "SMAD7", "PLK1", "CAMK2D", "STOX1", "UBE2K", "PRKCD", "HIPK3", "DYRK1A", "CLK1", "TRIM6", "GALNT3", "MARK2", "TBK1", "TSSK4", "CDK5R1", "SBK1", "PARD3", "APP", "TAF1", "ROCK2")
GOCC_TIGHT_JUNCTION	0.0037037	0.0704921	0.404691	1.86007	126	c("CLDN1", "EPPK1", "FZD5", "ECT2", "PRKCI", "AFDN", "TJP1", "CXADR", "FRMD4B", "TJP2", "CLDN6", "CGN", "ARHGEF2", "WNK3", "MAGI1", "STRN", "CLDN16", "RAP2B", "CLDN18", "ASH1L", "PARD6B", "MAGI3", "FRMPD2", "DLG1", "PARD3B", "APC", "AOC1", "SAPCD2", "EPHA2", "LIN7C", "SIPA1L3", "F11R", "SH3BP1", "ILDR2", "CLDN19", "SHROOM2", "ANK3", "LSR", "ILDR1", "CGNL1", "PARD3", "CLDN11", "CLDN20", "IGSF5", "…
GOBP_NUCLEUS_ORGANIZATION	0.00371747	0.0704921	0.395596	1.84816	133	c("NEMP1", "LMNB1", "LEMD3", "NUP98", "BEND3", "NUP153", "NUP155", "NUP107", "HMGB2", "NUP205", "CDK1", "TMF1", "USPL1", "VRK1", "TPR", "NDC1", "ATXN7", "PHF2", "SUN1", "CEP55", "SIRT1", "SYNE1", "SEH1L", "PITPNB", "BAZ2A", "DDX11", "SPAST", "CHEK1", "SRPK1", "KDM3A", "ANKLE2", "NOLC1", "UBXN2A", "NUP35", "PLK1", "WEE2", "CHMP2B", "USP36", "RNF8", "NUP54", "POLR1B")
GOCC_APICAL_JUNCTION_COMPLEX	0.00380228	0.0704921	0.38804	1.84266	142	c("CLDN1", "EPPK1", "FZD5", "PLEKHA7", "ECT2", "PRKCI", "TJP1", "CXADR", "FRMD4B", "TJP2", "CLDN6", "CGN", "ARHGEF2", "WNK3", "MAGI1", "STRN", "CTNND1", "CLDN16", "RAP2B", "CLDN18", "ASH1L", "PKN2", "PARD6B", "CRB2", "MAGI3", "FRMD6", "SHROOM3", "FRMPD2", "DLG1", "PARD3B", "APC", "AOC1", "SAPCD2", "LIN7C", "F11R", "NECTIN3", "SH3BP1", "PDZD3", "CLDN19", "SHROOM2", "ANK3", "CGNL1", "PARD3", "CLDN1…
GOBP_POSITIVE_REGULATION_OF_CELL_CYCLE_PHASE_TRANSITION	0.00347222	0.0704921	0.404108	1.8379	109	c("FBXO5", "ATAD5", "SASS6", "STIL", "PLCB1", "LSM11", "RRM1", "RDX", "CDK1", "DBF4B", "MTBP", "KMT2E", "DLGAP5", "CDC7", "DTL", "SIN3A", "ESPL1", "TFDP1", "EZH2", "CDC6", "CDC25C", "CENPJ", "DDX3X", "CUL4A", "CDC73", "ADAM17", "CDC27", "BRD4", "CDC25A", "THOC1", "STOX1", "UBE2C", "RRM2", "FAM83D", "CDCA5", "CDC23", "CCNB1", "MDM2")
GOMF_CYSTEINE_TYPE_ENDOPEPTIDASE_ACTIVITY	0.0034965	0.0704921	0.410471	1.81471	98	c("SENP1", "SENP6", "USP1", "CAPN6", "USP13", "SENP7", "USP37", "USP28", "CAPN7", "USP42", "ESPL1", "CASP2", "USP24", "USP12", "USP16", "USP34", "CAPN8", "RCE1", "MALT1", "CASP3", "USP8", "SENP2", "USP47", "USP15", "USP25", "USP36", "USP6", "USP18", "CASP8", "USP48", "USP9X", "SENP5", "USP49", "USP14", "SFRP1", "CASP7", "CAPN13", "CAPN5")
GOBP_RESPONSE_TO_IONIZING_RADIATION	0.00378788	0.0704921	0.383115	1.81257	140	c("HMGA2", "BARD1", "XRCC2", "RAD51AP1", "PRKAA1", "TOPBP1", "NIPBL", "BLM", "FANCD2", "BRCA2", "ECT2", "MSH2", "BRCA1", "NET1", "PAXIP1", "RNF168", "USP28", "TICRR", "ERCC6", "VCAM1", "WRN", "RAD1", "RAD54L", "SIRT1", "PRKDC", "ATM", "EGR1", "TANK", "RFWD3", "INIP", "CBL", "RAD9B", "CASP3", "RHNO1", "ITGB6", "IKBIP", "EYA3", "RAD51", "LIG4", "INO80", "RNF8", "MDM2", "ABRAXAS1", "THBD", "DCLRE1C"…
GOBP_ESTABLISHMENT_OF_CELL_POLARITY	0.00380228	0.0704921	0.374677	1.78988	144	c("WEE1", "KIF20B", "SPDL1", "RICTOR", "GPSM2", "RAP2A", "PRKCI", "MAD2L1", "ROCK1", "ARF6", "FRMD4B", "SPRY2", "PTK7", "CRKL", "NDE1", "NDC80", "DOCK7", "INSC", "CRB2", "CYP26B1", "KRIT1", "PLK1", "PARD3B", "ZW10", "SAPCD2", "CENPA", "PLEKHG3", "SIPA1L3", "MYH9", "SH3BP1", "TTC8", "OPHN1", "MARK2", "HES1", "GOLPH3", "IGF1R", "NUMA1", "LLGL1", "PARD3", "ROCK2", "LAMA1")
GOBP_REGULATION_OF_CELL_CYCLE_G1_S_PHASE_TRANSITION	0.00390625	0.0704921	0.371554	1.76943	156	c("WEE1", "RBL1", "SASS6", "E2F7", "STIL", "PLCB1", "CDK2", "LSM11", "KIF14", "GTSE1", "RRM1", "RDX", "MTBP", "APPL1", "KMT2E", "WAC", "TFDP1", "EZH2", "CASP2", "ACVR1", "PRKDC", "TCIM", "CDC6", "CRLF3", "ATM", "CENPJ", "RFWD3", "DDX3X", "INHBA", "CUL4A", "SLFN11", "CDC73", "ADAM17", "SENP2", "KLF4", "GIGYF2", "DLG1", "APC", "PLK3", "RRM2", "SOX2", "FAM83D", "INO80", "SDE2")
GOBP_REGULATION_OF_HISTONE_MODIFICATION	0.00396825	0.0704921	0.359424	1.75998	176	c("BCOR", "TET1", "DNMT3B", "NIPBL", "SETD5", "DNMT1", "NCAPG2", "RIF1", "MTF2", "NFYA", "SART3", "KMT2A", "BRCA1", "PAXIP1", "MYB", "KMT2E", "PAXBP1", "SMAD4", "SIN3A", "KANSL1", "YEATS2", "SIRT1", "CHEK1", "MBIP", "DR1", "PPP4R2", "KDM3A", "ATM", "KAT7", "SET", "TADA2A", "LRRK2", "FOXP3", "IGF2", "PARG", "MAPK8", "PRMT6", "ATRX", "BRD4", "CTR9", "VEGFA", "JARID2", "KANSL2", "CAMK2D", "ZZZ3", "O…
GOBP_POSITIVE_REGULATION_OF_MITOTIC_CELL_CYCLE	0.00358423	0.0704921	0.382027	1.75184	115	c("FBXO5", "SASS6", "STIL", "PLCB1", "BRCA2", "LSM11", "RRM1", "RDX", "CDK1", "DBF4B", "MTBP", "KMT2E", "DLGAP5", "CDC7", "DTL", "PTPN11", "SIN3A", "ESPL1", "TFDP1", "CDC6", "CDC25C", "CENPJ", "DDX3X", "PKN2", "FOXA1", "CUL4A", "ADAM17", "CDC27", "BRD4", "CDC25A", "STOX1", "UBE2C", "RRM2", "RPS6KB1", "CDCA5", "CDC23", "CCNB1", "MDM2")
GOBP_GENE_SILENCING_BY_RNA	0.00362319	0.0704921	0.371726	1.71906	127	c("DDX17", "CNOT9", "PUM2", "HELZ", "TUT4", "DICER1", "TRIM71", "CELF1", "ZFP36", "CNOT6", "SNIP1", "DHX9", "KCNQ1OT1", "MEG3", "MIR600HG", "H19", "DDX3X", "CNOT7", "TEX15", "AGO4", "CNOT11", "TDRKH", "AJUBA", "AGO3", "PUM1", "TNRC6B", "ERI1", "PRKRA", "TDRD1", "EIF4ENIF1", "NCOR1", "DROSHA", "MYCN", "ZC3H12A", "XPO5", "HNRNPA2B1", "PIWIL1", "DGCR8", "DDX6", "NRDE2", "PIWIL2", "MAEL", "CNOT6L", "…
GOBP_POSITIVE_REGULATION_OF_HISTONE_MODIFICATION	0.00344828	0.0704921	0.382721	1.71711	102	c("TET1", "DNMT3B", "NIPBL", "DNMT1", "RIF1", "MTF2", "SART3", "KMT2A", "BRCA1", "PAXIP1", "MYB", "KMT2E", "PAXBP1", "SMAD4", "KANSL1", "SIRT1", "ATM", "KAT7", "TADA2A", "LRRK2", "FOXP3", "BRD4", "CTR9", "VEGFA", "JARID2", "KANSL2", "OGT", "PHF20", "NSD3", "KANSL3", "ZNF304", "HCFC1")
GOBP_FEMALE_GAMETE_GENERATION	0.00380228	0.0704921	0.359402	1.71691	144	c("FBXO5", "MCM8", "MCM9", "FOXO3", "TOP2A", "TTK", "BRCA2", "NCAPH", "ASPM", "TUT4", "TDRD5", "MASTL", "NDC80", "SIRT1", "KMT2D", "STRA8", "ATM", "MSH4", "TRIP13", "CCNB2", "INHBA", "YTHDC2", "ZMIZ1", "TDRKH", "PTGS2", "YTHDC1", "PLK1", "DIAPH2", "MEIOB", "WEE2", "TOB2", "GAS2", "AFP", "IL4R", "DMC1", "TDRD1")
GOBP_TELOMERE_ORGANIZATION	0.00378788	0.0704921	0.365615	1.7155	135	c("BLM", "CCNE2", "RIF1", "MAP3K4", "BRCA2", "SMC5", "SMC6", "MRE11", "DNA2", "XRN1", "XRCC3", "DCP2", "DCLRE1B", "MAPK1", "WRN", "RFC1", "NEK2", "EZH2", "SMG1", "TNKS", "PRKDC", "ATM", "DCLRE1A", "HNRNPU", "EXO1", "PCNA", "DOT1L", "TNKS2", "LTO1", "ATRX", "MAPKAPK5", "PIF1", "FEN1", "RAD51D", "RAD51", "POT1", "DKC1", "YLPM1", "CTC1", "DCLRE1C", "RPA1", "CCNE1", "GNL3", "NAF1", "RAD50", "NEK7", "…
GOBP_IMPORT_INTO_NUCLEUS	0.00381679	0.0704921	0.355589	1.70795	160	c("IPO7", "NUP98", "RGPD5", "NUP153", "STK4", "ECT2", "NUP155", "NUP107", "RGPD3", "RGPD6", "RGPD4", "CDK1", "KPNA5", "APPL1", "TPR", "NUP58", "IPO5", "RANBP2", "NF1", "NOLC1", "ATF2", "LRRK2", "RGPD1", "IPO9", "NUP35", "TXNIP", "KPNA2", "IPO8", "NOTCH1", "PTGS2", "NUP62CL", "PKIA", "PRKCD", "E2F3", "KPNA4", "PIK3R1", "NUP54", "KPNB1", "NUP50", "EIF4ENIF1", "POM121", "ZC3H12A", "CHP2", "NUP85", "…
GOBP_TELOMERE_MAINTENANCE	0.00364964	0.0704921	0.365335	1.70231	131	c("BLM", "CCNE2", "RIF1", "MAP3K4", "BRCA2", "SMC5", "SMC6", "MRE11", "DNA2", "XRN1", "XRCC3", "DCP2", "DCLRE1B", "MAPK1", "WRN", "RFC1", "NEK2", "SMG1", "TNKS", "PRKDC", "ATM", "DCLRE1A", "HNRNPU", "EXO1", "PCNA", "TNKS2", "LTO1", "ATRX", "MAPKAPK5", "PIF1", "FEN1", "RAD51D", "RAD51", "POT1", "DKC1", "YLPM1", "CTC1", "DCLRE1C", "RPA1", "CCNE1", "GNL3", "NAF1", "RAD50", "NEK7", "TEP1", "HNRNPA2B1…
GOBP_POSITIVE_REGULATION_OF_MRNA_METABOLIC_PROCESS	0.003663	0.0704921	0.369188	1.6987	123	c("ZFP36L1", "NUP98", "SYNCRIP", "TUT4", "ROCK1", "TRIM71", "CELF4", "CELF1", "DCP2", "DCP1A", "TRA2B", "PATL1", "ZFP36", "CNOT6", "RC3H1", "DHX9", "HNRNPU", "PAN3", "RBMXL1", "CNOT7", "RC3H2", "CDC73", "BTG2", "NCBP1", "GIGYF2", "THRAP3", "KHSRP", "MEX3D", "LEO1", "GTPBP1", "PUM1", "TENT4A", "TNRC6B", "RBMX", "EIF4ENIF1", "NCL", "SAMD4B", "ZC3H12D", "ZC3H12A", "PDE12", "METTL14", "ROCK2", "DHX36…
GOBP_NEURAL_TUBE_DEVELOPMENT	0.00389105	0.0704921	0.346798	1.65637	153	c("KIF20B", "ZFP36L1", "APAF1", "STIL", "STK4", "SALL4", "MIB1", "SETD2", "TRIM71", "HECTD1", "NPHP3", "WDR19", "PTK7", "GORAB", "SDC4", "SOX4", "SEMA4C", "ARL13B", "C2CD3", "COBL", "GRHL2", "NF1", "FOXA1", "DVL3", "CASP3", "TBC1D32", "DZIP1L", "NOTCH1", "PROX1", "SHROOM3", "MED12", "PHACTR4", "EPHA2", "TRAF6", "HIF1A", "CITED2", "BRD2", "HES1", "TULP3", "IFT52", "BMP5", "SFRP1", "SKI", "OPA1", "…
GOBP_RESPONSE_TO_UV	0.00393701	0.0704921	0.347862	1.65487	146	c("PRKAA1", "USP1", "BMF", "MAP3K4", "BRCA2", "EP300", "REV1", "MSH2", "USP28", "ERCC6", "DTL", "WRN", "PTPRK", "ZRANB3", "POLA1", "SIRT1", "CHEK1", "POLD3", "PBK", "PCNA", "MSH6", "CASP3", "MAPK8", "RHNO1", "PTGS2", "CDC25A", "CREBBP", "USP47", "FEN1", "PCLAF", "PRKCD", "ZBTB1", "MAP4K3", "TP53INP1", "IL12A", "MAPK13", "INO80", "PIK3R1", "SDE2", "POLK", "YY1")
GOMF_PROTEIN_C_TERMINUS_BINDING	0.00392157	0.0704921	0.335721	1.64925	178	c("PRKAA1", "TOP2A", "TOPBP1", "NIPBL", "TOP2B", "GPSM2", "HIC2", "BRCA2", "NPAT", "EP300", "MRE11", "AFDN", "MSH2", "MDC1", "CENPF", "VTA1", "MAD2L1", "PRRC2C", "CD2AP", "YEATS4", "ERCC6", "CEP135", "MKI67", "FIGN", "DST", "MAGI1", "SIRT1", "SP1", "SCAF4", "PCNA", "FN1", "TNFAIP3", "CEP120", "DLG1", "MED12", "COIL", "RAD51", "LIG4", "SYNJ1", "CEP250", "SREBF2", "ATXN1", "PDZD3", "NCL", "SCLT1", …
GOBP_MICROTUBULE_POLYMERIZATION_OR_DEPOLYMERIZATION	0.0037037	0.0704921	0.358801	1.64362	121	c("FBXO5", "CKAP5", "KIF18A", "KIF14", "KIF18B", "HAUS2", "TUBGCP3", "CEP192", "TPX2", "CLASP2", "PAK1", "KIF2A", "CCSAP", "CKAP2", "ATXN7", "KIF24", "ARHGEF2", "NDE1", "SKA3", "SPAST", "CENPJ", "TUBGCP4", "ZNF207", "CLIP1", "TOGARAM1", "MZT1", "NIN", "TTBK2", "TAOK1", "KIF2C", "APC", "DYRK1A", "CAMSAP1", "NUMA1", "MID1IP1", "STMN1", "CDKN1B", "STMN3", "CDK5R1", "SLAIN2", "TUBGCP6")
GOBP_REGULATION_OF_CELL_DIVISION	0.00396825	0.0704921	0.332583	1.6294	179	c("KIF20B", "RBL1", "E2F8", "PLK4", "E2F7", "BLM", "CDC14A", "BRCA2", "KIF23", "ECT2", "ASPM", "KIF14", "NCOA3", "PRC1", "KIF18B", "SETD2", "CIT", "PRPF40A", "BIRC6", "YEATS2", "RACGAP1", "SPAST", "CDC6", "MBIP", "DR1", "KIF20A", "ORC6", "TADA2A", "PKN2", "INSC", "IGF2", "TXNIP", "BTC", "KIF13A", "UVRAG", "VEGFA", "PIK3C3", "PLK1", "INTU", "PLK3", "ZZZ3", "CSPP1", "GAREM1", "DCDC1", "PIK3R4", "FG…
GOMF_MODIFICATION_DEPENDENT_PROTEIN_BINDING	0.00381679	0.0704921	0.336989	1.61861	160	c("UHRF1", "SUZ12", "PHIP", "NCAPG2", "MTF2", "SPIN4", "ATAD2B", "BRD3", "KDM7A", "CBX1", "KMT2A", "RNF168", "KMT2E", "CHD1", "YEATS4", "RNF169", "MBTD1", "NCAPD3", "BPTF", "ING3", "TRIM24", "ZRANB3", "TAB3", "PHF2", "MORC3", "RAD18", "YEATS2", "SPIN1", "BAZ2A", "MSH6", "L3MBTL1", "TNFAIP3", "PHF13", "ATRX", "BRD4", "JARID2", "RBBP5", "OTUD7B", "ZBTB1", "USP15", "ZZZ3", "TAF1L", "SPIN3", "KDM5A",…
GOBP_PROTEIN_MODIFICATION_BY_SMALL_PROTEIN_REMOVAL	0.00389105	0.0704921	0.334137	1.59076	152	c("SENP1", "SENP6", "USP1", "USP13", "SENP7", "TAF4", "SART3", "USP37", "YOD1", "CDK1", "USP44", "USP45", "USP28", "ITCH", "USPL1", "USP42", "ATXN7", "ASXL1", "USP24", "USP12", "JOSD1", "USP16", "SUPT20H", "USP34", "TRRAP", "WDR48", "TANK", "OTUD3", "TNFAIP3", "USP8", "SENP2", "UCHL5", "TAF5", "TAF2", "USP31", "USP47", "OTUD7B", "USP15", "USP25", "USP36", "MYSM1", "USP6", "STAMBPL1", "USP18", "AB…
GOBP_NEGATIVE_REGULATION_OF_CELLULAR_AMIDE_METABOLIC_PROCESS	0.00392157	0.0704921	0.30506	1.51454	191	c("ZFP36L1", "PRKAA1", "CNOT9", "SYNCRIP", "TUT4", "XRN1", "ROCK1", "TRIM71", "CELF4", "IGF2BP2", "TYMS", "CELF1", "DCP2", "DCP1A", "TPR", "PATL1", "IGF2BP3", "DHFR", "ZFP36", "CNOT6", "TIA1", "RC3H1", "DHX9", "ILF3", "UNK", "CAPRIN1", "LSM14A", "PUS7", "IREB2", "HNRNPU", "PAN3", "DDX3X", "CNOT7", "AGO4", "CNOT11", "RC3H2", "PURA", "BTG2", "CPEB4", "GIGYF2", "ENC1", "KHSRP", "MEX3D", "AGO3", "PUM…
GOBP_TRANSFORMING_GROWTH_FACTOR_BETA_RECEPTOR_SIGNALING_PATHWAY	0.00384615	0.0704921	0.303985	1.50994	188	c("SKIL", "SMAD5", "LEMD3", "LATS1", "MAP3K7", "NREP", "THBS1", "TRIM33", "EP300", "LDLRAD4", "BCL9", "APPL1", "JUN", "ONECUT1", "SMAD4", "PTPRK", "RNF111", "BMPR1A", "SPRY2", "SPRED2", "ACVR1", "SIRT1", "SMURF2", "FERMT2", "ZMIZ1", "ADAM17", "ITGB6", "SMAD7", "PEG10", "CREBBP", "FOS", "CD109", "USP15")
GOBP_CARBOHYDRATE_METABOLIC_PROCESS	0.00340136	0.0704921	-0.283605	-1.38613	573	c("C1QTNF3", "JMJD8", "DPM3", "IDH3G", "MDH2", "PGLS", "CHST8", "NANS", "HEXA", "PIGQ", "G6PC3", "FCSK", "GAPDH", "GPT", "ALDOA", "SIRT6", "MLEC", "MPDU1", "GNPTG", "PGP", "INPP5K", "FAM3A", "ABHD10", "GPI", "MPI", "PDHA1", "PGAM1", "AMDHD2", "NUPR1", "BAD", "GSTO1", "CSGALNACT1", "CHI3L2", "ST8SIA5", "AKR7A2", "POMC", "TREX1", "RENBP", "KCNQ1", "CHI3L1", "NAGK", "NPL", "SLC2A4", "BRAT1", "CHST12…
GOBP_RESPONSE_TO_TOXIC_SUBSTANCE	0.00383632	0.0704921	-0.327074	-1.47094	231	c("GPX3", "PRDX2", "PARK7", "TXNDC17", "MGST3", "APOA4", "PRDX5", "AIFM1", "GPX1", "PINK1", "NUPR1", "PRDX6", "GSTO1", "TXNRD2", "CCS", "GFER", "GPX4", "MGMT", "ASS1", "GSTK1", "SOD1", "PRDX4", "SLC22A18", "MGST2", "GLRX", "CYP1A1", "ABCB6", "SELENOW", "ABCG2", "GPX2", "GSTM3", "PRKN", "SESN2", "EPHX1", "PRDX1", "APOE", "PTGES", "CES1", "GSTM2", "HBA2", "S100A9", "OSCP1", "CCL3", "NQO1", "AKR7A3"…
GOCC_RAGULATOR_COMPLEX	0.00371058	0.0704921	-0.894989	-1.72161	5	c("LAMTOR2", "LAMTOR4", "LAMTOR1", "LAMTOR5")
KEGG_AMINO_SUGAR_AND_NUCLEOTIDE_SUGAR_METABOLISM	0.00323102	0.0704921	-0.501247	-1.73843	43	c("NANS", "HEXA", "CYB5R1", "FCSK", "GMPPA", "GPI", "MPI", "AMDHD2", "RENBP", "NAGK", "NPL", "PMM2", "GMPPB", "CYB5R3", "GMDS", "HK2", "HK1", "GALE", "GALK2", "CHIA")
GOBP_UTP_METABOLIC_PROCESS	0.00347826	0.0704921	-0.688046	-1.74815	12	c("NME3", "NME2", "NME2P1", "NME4", "NME1")
GOBP_CALCIUM_IMPORT_INTO_THE_MITOCHONDRION	0.00347826	0.0704921	-0.6919	-1.75795	12	c("MCUR1", "SLC25A23", "SMDT1", "PSEN2", "MICU1")
GOCC_ER_UBIQUITIN_LIGASE_COMPLEX	0.0035461	0.0704921	-0.760891	-1.7601	9	c("DERL2", "DERL1", "RHBDD2", "OS9", "DERL3", "AUP1", "FAM8A1")
GOBP_REGULATION_OF_RELEASE_OF_CYTOCHROME_C_FROM_MITOCHONDRIA	0.00321543	0.0704921	-0.501866	-1.76388	46	c("NOL3", "GPX1", "FAM162A", "PINK1", "GHITM", "PRELID1", "BAD", "PPIF", "PLSCR3", "LMNA", "PRKN", "TRIAP1", "BNIP3", "PYCARD", "FXN", "PDCD5", "PARL", "BCL2L1", "BAX")
GOBP_MITOCHONDRIAL_RESPIRASOME_ASSEMBLY	0.0035461	0.0704921	-0.773959	-1.79033	9	c("HIGD2A", "RAB5IF", "COX7A1", "HIGD1B", "COX7A2", "COX7A2L", "HIGD2B")
GOBP_PROTEIN_RETENTION_IN_ER_LUMEN	0.0035461	0.0704921	-0.777285	-1.79802	9	c("RER1", "GPAA1", "OS9", "KDELR2", "KDELR1")
GOBP_TRANSLATIONAL_TERMINATION	0.00346021	0.0704921	-0.646465	-1.79855	17	c("MRPL58", "EIF5A", "EIF5AL1", "JMJD4", "APEH", "SHFL")
GOMF_METALLOCHAPERONE_ACTIVITY	0.0035461	0.0704921	-0.788114	-1.82307	9	c("PARK7", "ATOX1", "SCO2", "COX17", "SCO1", "MMAA", "FXN")
GOBP_UTP_BIOSYNTHETIC_PROCESS	0.0034904	0.0704921	-0.758551	-1.82886	10	c("NME3", "NME2", "NME2P1", "NME4", "NME1")
KEGG_GLYOXYLATE_AND_DICARBOXYLATE_METABOLISM	0.00340136	0.0704921	-0.671517	-1.85477	16	c("MDH2", "PGP", "ACO2", "GRHPR", "AFMID", "HYI", "MTHFD1", "MDH1")
GOMF_NUCLEOSIDE_DIPHOSPHATE_KINASE_ACTIVITY	0.00344234	0.0704921	-0.66187	-1.86391	18	c("AK8", "NME3", "NME2", "AK1", "NME2P1", "NME4", "NME1")
GOBP_ANTIGEN_PROCESSING_AND_PRESENTATION_OF_PEPTIDE_ANTIGEN_VIA_MHC_CLASS_I	0.00336134	0.0704921	-0.592062	-1.8678	29	c("IFI30", "HLA-A", "CALR", "HLA-H", "HLA-B", "TAPBP", "TAPBPL", "B2M", "HLA-E", "HLA-C", "HLA-F", "TAP1", "HLA-G", "AZGP1", "MR1", "ACE", "TAP2")
GOBP_ENDOSOME_TRANSPORT_VIA_MULTIVESICULAR_BODY_SORTING_PATHWAY	0.00329489	0.0704921	-0.583569	-1.86886	30	c("CHMP2A", "VPS28", "MVB12A", "CHMP1A", "SNF8", "RILP", "VCP", "TMEM50A", "VPS25", "CHMP6", "UBXN6", "CHMP4B", "LEPROTL1", "CHMP4A")
GOMF_CARBONYL_REDUCTASE_NADPH_ACTIVITY	0.0035461	0.0704921	-0.808765	-1.87084	9	c("CBR1", "DHRS4L1", "DCXR", "DHRS4L2", "DHRS4", "CBR3")
GOCC_MITOCHONDRIAL_TRICARBOXYLIC_ACID_CYCLE_ENZYME_COMPLEX	0.00352734	0.0704921	-0.758155	-1.88	11	c("IDH3G", "BCKDHA", "BCKDK", "SUCLG1", "MRPS36", "IDH3B", "SUCLG2", "IDH3A")
GOBP_REGULATION_OF_AUTOPHAGY_OF_MITOCHONDRION_IN_RESPONSE_TO_MITOCHONDRIAL_DEPOLARIZATION	0.00341297	0.0704921	-0.706171	-1.88177	14	c("ATP5IF1", "CDC37", "PINK1", "TOMM7", "MUL1", "PRKN", "GBA", "HK2", "HTRA2")
GOCC_RNA_POLYMERASE_II_CORE_COMPLEX	0.00344234	0.0704921	-0.700646	-1.89365	15	c("POLR2C", "POLR2J", "POLR2L", "POLR2I", "POLR2G", "POLR2F", "POLR2E", "POLR2K", "POLR2H")
GOCC_TRAPP_COMPLEX	0.00340136	0.0704921	-0.686015	-1.89481	16	c("TRAPPC2L", "TRAPPC5", "TRAPPC3", "TRAPPC12", "TRAPPC1", "TRAPPC9", "TRAPPC6A", "TRAPPC2B")
GOBP_BRANCHED_CHAIN_AMINO_ACID_METABOLIC_PROCESS	0.00332779	0.0704921	-0.61478	-1.89894	25	c("ILVBL", "HSD17B10", "BCKDHA", "HIBADH", "BCKDK", "HMGCL", "ECHS1", "BCAT2", "SDSL", "MCCC2", "AUH", "HIBCH", "IVD", "DLD", "MCCC1")
GOBP_PYRIMIDINE_RIBONUCLEOTIDE_BIOSYNTHETIC_PROCESS	0.00340716	0.0704921	-0.633497	-1.90227	23	c("NME3", "NME2", "NME2P1", "NME4", "DHODH", "NME1", "UPP1")
GOBP_POSITIVE_REGULATION_OF_MITOCHONDRIAL_CALCIUM_ION_CONCENTRATION	0.00352734	0.0704921	-0.773002	-1.91682	11	c("MCUR1", "BCAP31", "FIS1", "RAP1GDS1", "SLC25A23", "MICU1", "BNIP3")
KEGG_CITRATE_CYCLE_TCA_CYCLE	0.00329489	0.0704921	-0.599245	-1.91906	30	c("IDH3G", "MDH2", "ACO2", "PDHA1", "SDHB", "SDHA", "OGDH", "SUCLG1", "IDH3B", "IDH2", "SDHC", "PC", "SUCLG2", "IDH3A", "FH", "MDH1", "OGDHL", "SDHD", "DLD", "IDH1", "CS", "PCK2", "DLST", "PDHB")
GOCC_TRICARBOXYLIC_ACID_CYCLE_ENZYME_COMPLEX	0.00340136	0.0704921	-0.69484	-1.91918	16	c("IDH3G", "BCKDHA", "BCKDK", "OGDH", "SUCLG1", "MRPS36", "IDH3B", "SUCLG2", "IDH3A", "FH", "OGDHL", "DLD")
GOBP_PROTEASOME_ASSEMBLY	0.00347826	0.0704921	-0.757796	-1.92537	12	c("POMP", "ADRM1", "PSMD9", "PSMG3", "PSMG4")
GOBP_NEGATIVE_REGULATION_OF_RELEASE_OF_CYTOCHROME_C_FROM_MITOCHONDRIA	0.00351494	0.0704921	-0.674311	-1.9484	20	c("NOL3", "GPX1", "GHITM", "PRELID1", "PPIF", "LMNA", "PRKN", "TRIAP1", "FXN", "PARL", "BCL2L1")
GOBP_UBIQUINONE_METABOLIC_PROCESS	0.00344234	0.0704921	-0.694781	-1.95659	18	c("COQ4", "COQ9", "COQ8A", "NDUFA9", "FDXR", "COQ6", "COQ8B", "AIFM2", "COQ7")
GOCC_PROTEASOME_REGULATORY_PARTICLE	0.00346021	0.0704921	-0.725041	-2.06829	19	c("ADRM1", "PSMD7", "PSMD8", "PSMD9", "PSMC1", "PSMC5", "PSMD4", "PSMD13", "PSMD3", "PSMC3", "PSMD2", "PSMC4")
GOCC_NUCLEAR_CHROMOSOME	0.004	0.070652	0.51696	2.56484	192	c("MMS22L", "WDHD1", "SMCHD1", "HMGA2", "TOP2A", "TOPBP1", "BLM", "SMC3", "GINS1", "TIMELESS", "INCENP", "BRCA2", "MCM10", "MCM4", "ORC3", "SMC2", "PBRM1", "INO80D", "SINHCAF", "CPSF6", "BAZ1A", "MCM2", "PRIM2", "MCM6", "HDAC2", "BRCA1", "ACTL6A", "GINS4", "JUN", "CHD1", "WAPL", "PRIM1", "ING3", "TRIM24", "POLE2", "ZRANB3", "RAD1", "SIN3A", "POLA1", "NEK2", "ADD3", "DHX9", "NCAPD2", "TOP1", "SMC1…
GOCC_MITOTIC_SPINDLE	0.00404858	0.070652	0.48354	2.3007	157	c("KIF20B", "CKAP2L", "KIF18A", "NUSAP1", "CEP295", "SMC3", "IQCB1", "GPSM2", "CDC14A", "HAUS6", "KIF23", "ECT2", "KIF11", "ASPM", "PRC1", "SMC6", "KIF18B", "EML4", "HAUS2", "FAM161A", "CDK1", "TPX2", "CENPE", "MAD2L1", "HNF4G", "STAG1", "CLASP2", "CDC7", "WAPL", "MAPK1", "TPR", "CCSAP", "HAUS3", "HEPACAM2", "ESPL1", "KIFC1", "CEP170", "SMC1A", "TNKS", "RACGAP1", "SKA3", "CDC6", "LSM14A", "CCDC11…
GOBP_PROTEIN_METHYLATION	0.00403226	0.070652	0.40447	2.00006	190	c("BCOR", "TET1", "DNMT3B", "SETD5", "SUZ12", "DNMT1", "BEND3", "ARID4A", "NSD2", "TET3", "RIF1", "MTF2", "PRMT3", "NFYA", "KDM6A", "KMT5B", "SETD2", "RLF", "KMT2A", "BRCA1", "PAXIP1", "MYB", "KMT2E", "SUV39H2", "PAXBP1", "SMAD4", "PCMTD2", "METTL21A", "EEF1AKMT2", "EZH2", "KANSL1", "FBXO11", "PRDM4", "FAM98B", "SIRT1", "WDR82", "KMT2D", "KDM3A", "ASH1L", "DOT1L", "SETDB1", "PRMT6", "BTG2", "ATRX…
GOBP_PEPTIDYL_LYSINE_ACETYLATION	0.00403226	0.070652	0.404491	1.98212	183	c("ESCO1", "PRKAA1", "SETD5", "BRD1", "BEND3", "MAP3K7", "BRCA2", "SMC5", "NCOA3", "NFYA", "EP300", "TAF4", "JADE3", "HDAC2", "DIP2B", "KMT2A", "BRPF1", "BRCA1", "ACTL6A", "PAXIP1", "EPC2", "YEATS4", "MBTD1", "SMAD4", "GTF3C4", "ING3", "MSL2", "SIN3A", "ATXN7", "KANSL1", "EPC1", "YEATS2", "SOX4", "HAT1", "SIRT1", "CHEK1", "MBIP", "DR1", "EP400", "TRRAP", "KAT7", "SET", "NAA40", "TADA2A", "ATF2", …
GOBP_RNA_LOCALIZATION	0.00406504	0.070652	0.373342	1.85085	193	c("ZFP36L1", "CKAP5", "NUP98", "NUP153", "NUP155", "XPO1", "NUP107", "NUP160", "CPSF6", "SETD2", "NUP205", "THOC2", "IGF2BP2", "DCP2", "TPR", "QKI", "IGF2BP3", "ZFP36", "NDC1", "UPF2", "NUP58", "SMG1", "DDX25", "HNRNPA1L2", "DHX9", "HNRNPA3", "AGFG1", "TNKS", "NUP43", "SEH1L", "ATM", "RANBP2", "HNRNPU", "BICD1", "PCID2", "NUP35", "SENP2", "RFTN2", "NCBP1", "PEG10", "NUP62CL", "YTHDC1", "NUP210", …
GOBP_CYTOKINESIS	0.004	0.070652	0.357585	1.73798	170	c("KIF20B", "E2F8", "PLK4", "E2F7", "NUSAP1", "INCENP", "CDC14A", "BRCA2", "KIF23", "ECT2", "KIF14", "PRC1", "SETD2", "ANLN", "CIT", "PRPF40A", "ROCK1", "SON", "ESPL1", "CKAP2", "BIRC6", "KIF4B", "CEP55", "RACGAP1", "KIF4A", "SPAST", "CDC6", "CECR2", "KIF20A", "RASA1", "PKN2", "KIF13A", "UVRAG", "USP8", "PIK3C3", "ACTR2", "PLK1", "APC", "CENPA", "PLK3", "CSPP1", "ACTR3", "CHMP2B", "DCDC1", "MYH9"…
GOMF_CYSTEINE_TYPE_PEPTIDASE_ACTIVITY	0.00404858	0.070652	0.309991	1.51247	175	c("SENP1", "SENP6", "USP1", "CAPN6", "USP13", "SENP7", "USP37", "YOD1", "ZUP1", "USP44", "USP45", "USP28", "USPL1", "CAPN7", "USP42", "ESPL1", "CASP2", "USP24", "USP12", "JOSD1", "USP16", "USP34", "TANK", "CAPN8", "OTUD3", "RCE1", "MALT1", "CASP3", "TNFAIP3", "USP8", "SENP2", "UCHL5", "USP31", "USP47", "OTUD7B", "USP15", "USP25", "USP36", "MYSM1", "USP6", "STAMBPL1", "USP18", "CASP8", "OTUD4", "U…
GOBP_DNA_BIOSYNTHETIC_PROCESS	0.004	0.070652	0.304464	1.51056	192	c("GINS1", "MAP3K4", "POLQ", "LIN9", "REV1", "MRE11", "RFC5", "JADE3", "XRN1", "CENPF", "RFC3", "GINS4", "GDF2", "TYMS", "DCP2", "MAPK1", "DTL", "WRN", "REV3L", "POLE2", "RFC1", "DACH1", "TFDP1", "POLA1", "NEK2", "TNKS", "SIRT1", "CHEK1", "POLD3", "ATM", "KAT7", "HNRNPU", "POLE", "GRHL2", "PCNA", "TNKS2", "RFC4", "LIG1", "KLF4", "MAPKAPK5", "PIF1", "POLI", "PCLAF", "MEAF6", "ZBTB1", "POT1", "LIG4…
GOBP_CARBOHYDRATE_DERIVATIVE_CATABOLIC_PROCESS	0.00401606	0.070652	-0.342671	-1.48758	165	c("HEXA", "NUDT8", "NAGLU", "NUDT18", "NTHL1", "CST3", "NT5C", "ABHD10", "AMDHD2", "CHI3L2", "RENBP", "CHI3L1", "NAGK", "NPL", "GLA", "NT5M", "MLYCD", "CD44", "ITPA", "MAN1B1", "NUDT7", "FITM2", "CDADC1", "UPP1", "HINT1", "HYAL1", "PDE4D", "NUDT9", "SMUG1", "MGAT1", "TYMP", "GBA", "GM2A", "EDEM2", "DUT", "NUDT16", "GNS", "SGSH", "PDE8B", "NEIL2", "FGF2", "FBXO44", "DCTPP1", "ADAL", "IDUA", "ACOT7…
GOMF_RIBONUCLEOPROTEIN_COMPLEX_BINDING	0.00403769	0.070652	-0.356388	-1.53054	147	c("TACO1", "PRMT7", "MTIF3", "DERL2", "EIF3K", "SEC61B", "EIF5A", "NAA10", "LETM1", "EIF5AL1", "SEC61G", "NOMO3", "EIF1", "SEC61A1", "NOMO1", "TMEM147", "OXA1L", "TIMM50", "DERL1", "PRPF31", "NME1", "C1QBP", "PQBP1", "CD2BP2", "SHFL", "NCLN", "EEFSEC", "SNRPA", "PYM1", "RNF135", "MALSU1", "SND1", "EIF6", "GTPBP6", "DERL3", "ERAL1", "SBDS", "RNASEL", "PPP1CA", "BOP1", "CPEB1", "RPLP1", "SRP19", "M…
KEGG_PURINE_METABOLISM	0.00404858	0.070652	-0.355208	-1.53677	155	c("GUK1", "APRT", "NME3", "POLR2C", "NME2", "POLR2J", "GMPR", "AK1", "POLR2L", "POLD4", "FHIT", "NT5C", "POLR2I", "NUDT2", "NME4", "POLE4", "AK2", "POLR3K", "NUDT5", "POLR2G", "NT5M", "NME1", "ITPA", "POLR2F", "PDE6B", "POLR1C", "POLR2E", "PDE4D", "NUDT9", "POLR2K", "NME1-NME2", "DGUOK", "PDE6D", "POLR3H", "GMPR2", "POLD2", "ADCY8", "POLR2H", "GUCY2C", "POLR1D", "ADK", "ADPRM", "IMPDH1", "PKM", "…
GOBP_REGULATION_OF_MITOCHONDRION_ORGANIZATION	0.00406504	0.070652	-0.362751	-1.54868	140	c("TSPO", "PARK7", "CHCHD10", "SLC25A4", "FIS1", "NOL3", "ATP5IF1", "GPX1", "ADCK1", "FAM162A", "PINK1", "GHITM", "HAX1", "PRELID1", "BAD", "BOK", "PPIF", "PLSCR3", "CSNK2A2", "SIRT7", "LMNA", "ZNF205", "MUL1", "PRKN", "RHOT2", "TMEM102", "TRIAP1", "NMT1", "BNIP3", "GZMB", "PYCARD", "OMA1", "FXN", "IAPP", "PDCD5", "ATP13A2", "PARL", "BCL2L1", "HTT", "TSC2", "VAT1", "BAX", "MAPT", "HTRA2", "SQSTM1…
GOCC_MICROBODY	0.00406504	0.070652	-0.372617	-1.59034	141	c("PRDX5", "FIS1", "DECR2", "MAP2K2", "TTC1", "DHRS4L1", "PMVK", "PEX11G", "ACOT8", "RIDA", "GSTK1", "HMGCL", "AMACR", "SOD1", "DHRS7B", "MPV17", "DHRS4L2", "MLYCD", "GRHPR", "MVD", "MUL1", "PLAAT3", "PEX6", "PEX14", "NUDT7", "PEX16", "DHRS4", "SERHL2", "IDH2", "ACSL6", "ECH1", "ALDH3A2", "TKT", "GNPAT", "HSD17B4", "CRAT", "MVK", "MGST1", "ACOT6", "PEX10", "ECI2", "PAOX", "HSDL2", "PJVK", "IMPDH2…
GOBP_MITOTIC_SISTER_CHROMATID_SEGREGATION	0.00408163	0.0707055	0.562539	2.73196	171	c("FBXO5", "KNTC1", "SMC4", "SPDL1", "KIF18A", "NUSAP1", "TTK", "NIPBL", "SMC3", "ZWILCH", "NCAPG2", "PDS5A", "SGO2", "CENPK", "NCAPH", "CHAMP1", "KIF23", "SGO1", "BUB1B", "KIF14", "SMC2", "SMC5", "PRC1", "KIF18B", "EML4", "USP44", "CENPF", "GEN1", "CENPE", "MAD2L1", "POGZ", "SLF1", "DLGAP5", "HASPIN", "NCAPD3", "NUF2", "BUB1", "XRCC3", "TPR", "DSN1", "ANAPC1", "ESPL1", "KIFC1", "NEK2", "CDCA8", …
GOBP_SIGNAL_TRANSDUCTION_IN_RESPONSE_TO_DNA_DAMAGE	0.00408163	0.0707055	0.426621	2.07188	171	c("ATAD5", "HMGA2", "FOXO3", "E2F7", "BRIP1", "TOPBP1", "BLM", "FANCD2", "BRCA2", "CDK2", "GTSE1", "MYO6", "MRE11", "MSH2", "MDC1", "WDR76", "CLSPN", "PPM1D", "CDK1", "BRCA1", "PAXIP1", "USP28", "TICRR", "CRY1", "ERCC6", "FOXM1", "DTL", "PTPN11", "DONSON", "WAC", "RAD1", "FEM1B", "TAOK3", "CASP2", "SPRED2", "SOX4", "SIRT1", "PRKDC", "CHEK1", "ATM", "RFWD3", "DOT1L", "ATF2", "CUL4A", "RAD9B", "RHN…
GOBP_TRANSITION_METAL_ION_HOMEOSTASIS	0.00409277	0.0707812	-0.370527	-1.56958	133	c("ISCU", "HMOX2", "ATP6V0D1", "CCDC22", "ATOX1", "BOLA2", "COMMD1", "SCO2", "LCN2", "SLC30A2", "BMP6", "SLC25A28", "FTH1", "SOD1", "SCO1", "ABCB6", "ARF1", "NUBP1", "FBXL5", "CYB561A3", "PRKN", "FTL", "SLC22A17", "ATP6AP1", "S100A9", "FXN", "SLC11A1", "EIF2AK1", "B2M", "ANKRD9", "CYB561", "ATP13A2", "MT3", "SLC31A2", "TTC7A", "SLC40A1", "CCDC115", "TMEM199", "HJV", "SLC39A7", "SLC30A3", "COX19",…
GOBP_ERAD_PATHWAY	0.00413223	0.0713458	-0.377344	-1.56411	107	c("STUB1", "DERL2", "BCAP31", "SEC61B", "DNAJB2", "SDF2L1", "VCP", "TMEM129", "HM13", "CALR", "WFS1", "DERL1", "HERPUD1", "UBE2J2", "RHBDD2", "PRKN", "MAN1B1", "UBXN6", "OS9", "UGGT1", "DERL3", "RNF5", "SGTA", "AUP1", "UBXN1", "EDEM2", "FAM8A1", "DNAJB12", "FOXRED2", "TRIM25", "UBXN10", "CALR3", "HSPA5", "UFD1", "FBXO44", "TMUB2", "AMFR", "TMEM259", "GET4", "FAF1")
GOBP_DNA_PACKAGING	0.00416667	0.0718218	0.56043	2.72409	174	c("HELLS", "SMCHD1", "HMGA2", "SMC4", "TET1", "TOP2A", "NUSAP1", "DNMT1", "NCAPG2", "BEND3", "RIF1", "SPTY2D1", "NCAPH", "ZNF445", "CDK2", "SMC2", "HMGB2", "SMC5", "SART3", "BAZ1A", "MCM2", "SHPRH", "PPM1D", "CDK1", "HJURP", "WAPL", "OIP5", "RSF1", "NCAPD3", "TPR", "TASOR", "SIN3A", "DNAJC9", "TSPY3", "EZH2", "PHF2", "LIN54", "NCAPD2", "HAT1", "MIS18A", "CHAF1B", "SIRT1", "KMT2D", "BAZ2A", "TSPY2…
HALLMARK_G2M_CHECKPOINT	0.00420168	0.0718336	0.662989	3.29757	196	c("FBXO5", "TMPO", "KIF20B", "CASP8AP2", "RBL1", "LMNB1", "BARD1", "SMC4", "KNL1", "PLK4", "STIL", "KIF15", "TOP2A", "NUSAP1", "TTK", "NUP98", "ARID4A", "NSD2", "MTF2", "INCENP", "POLQ", "BRCA2", "KIF23", "PRPF4B", "KIF11", "XPO1", "SMC2", "SMARCC1", "PRC1", "LBR", "SYNCRIP", "CCNA2", "MCM2", "PRIM2", "MCM6", "CBX1", "CDK1", "CENPF", "TPX2", "CENPE", "MAD2L1", "STAG1", "CDC7", "BUB1", "SLC12A2", …
HALLMARK_E2F_TARGETS	0.00420168	0.0718336	0.647537	3.22595	198	c("WEE1", "MMS22L", "TMPO", "HELLS", "LMNB1", "IPO7", "E2F8", "BARD1", "SMC4", "PLK4", "RAD51AP1", "TOP2A", "USP1", "ATAD2", "SMC3", "DNMT1", "GINS1", "TIMELESS", "NUP153", "BRCA2", "PNN", "BUB1B", "PSIP1", "XPO1", "MCM4", "NUP107", "HMGB2", "CNOT9", "LBR", "SMC6", "SYNCRIP", "MRE11", "KIF18B", "MSH2", "DEPDC1", "MCM2", "PRIM2", "MCM6", "NUP205", "PPM1D", "CDK1", "DEK", "BRCA1", "RFC3", "CIT", "C…
HALLMARK_MITOTIC_SPINDLE	0.00420168	0.0718336	0.575396	2.87275	199	c("FBXO5", "KIF20B", "LMNB1", "KNTC1", "CKAP5", "SMC4", "ALMS1", "SASS6", "KIF15", "LATS1", "TOP2A", "NUSAP1", "RICTOR", "TTK", "SMC3", "INCENP", "BRCA2", "KIF23", "ECT2", "KIF11", "WASF1", "PRC1", "ANLN", "TUBGCP3", "CDK1", "CENPF", "NET1", "CEP192", "TPX2", "CENPE", "ROCK1", "CCDC88A", "EPB41L2", "DLGAP5", "STK38L", "CD2AP", "ARF6", "BUB1", "ALS2", "RFC1", "ESPL1", "BCL2L11", "TLK1", "RASA2", "…
GOBP_SPINDLE_ORGANIZATION	0.00420168	0.0718336	0.434192	2.15959	196	c("FBXO5", "CKAP5", "SENP6", "STIL", "KIF15", "TTK", "SMC3", "GPSM2", "INCENP", "HAUS6", "KIF23", "KIF11", "ASPM", "PRC1", "HAUS2", "TUBGCP3", "CEP192", "TPX2", "CENPE", "STAG1", "CLASP2", "DLGAP5", "NUF2", "CEP97", "TPR", "KIF2A", "CCSAP", "HAUS3", "ESPL1", "KIFC1", "NEK2", "SPICE1", "KIF4B", "SMC1A", "TNKS", "RACGAP1", "NDC80", "KIF4A", "SPAST", "LSM14A", "GOLGA2P5", "STAG2", "BORA", "HNRNPU", …
GOMF_TRANSLATION_REGULATOR_ACTIVITY_NUCLEIC_ACID_BINDING	0.00417827	0.0718336	-0.374571	-1.54451	104	c("TUFM", "MTIF3", "EIF3K", "MRPL58", "EIF5A", "EIF5AL1", "EIF3CL", "MCTS1", "EEF1D", "EIF1", "COPS5", "EIF3G", "CTIF", "RPS27L", "TSFM", "EIF2B3", "EEFSEC", "EIF3B", "EIF3I", "EIF6", "EIF4A1", "EIF2D", "SHMT1", "EIF2B2", "CPEB1", "SHMT2", "EEF1A2", "EIF3H", "EIF2B4", "EIF2B5", "ABTB1", "EIF4E2", "MTIF2", "MIF4GD", "EIF5B")
GOBP_MEIOTIC_CELL_CYCLE_PROCESS	0.00421941	0.0720191	0.463746	2.30681	197	c("FBXO5", "SMC4", "KIF18A", "RAD51AP1", "TOP2A", "BRIP1", "TTK", "TOP2B", "SGO2", "CCNE2", "INCENP", "PLCB1", "FANCD2", "BRCA2", "NCAPH", "SGO1", "BUB1B", "ASPM", "SMC2", "MRE11", "OVOL1", "MYBL1", "NCAPD3", "NUF2", "BUB1", "FANCM", "RAD1", "ESPL1", "NDC1", "BCL2L11", "RAD54L", "SUN1", "NCAPD2", "MASTL", "RMI1", "NDC80", "STRA8", "CDC25C", "ATM", "MSH4", "TRIP13", "CCNB2", "MND1", "TEX15", "MSH5…
GOBP_SISTER_CHROMATID_SEGREGATION	0.00431034	0.0725866	0.569946	2.8525	203	c("FBXO5", "KNTC1", "SMC4", "SPDL1", "ESCO1", "KIF18A", "LATS1", "TOP2A", "NUSAP1", "TTK", "NIPBL", "SMC3", "TOP2B", "ZWILCH", "NCAPG2", "PDS5A", "SGO2", "CENPK", "NCAPH", "CHAMP1", "KIF23", "SGO1", "BUB1B", "KIF14", "SMC2", "SMC5", "PRC1", "MRE11", "KIF18B", "EML4", "USP44", "CENPF", "GEN1", "CENPE", "MAD2L1", "DDX12P", "MCMBP", "POGZ", "SLF1", "STAG1", "ESCO2", "DLGAP5", "WAPL", "HASPIN", "NCAP…
GOCC_CHROMOSOME_CENTROMERIC_REGION	0.00431034	0.0725866	0.546461	2.75061	206	c("HELLS", "KNTC1", "CKAP5", "SMC4", "SPDL1", "KNL1", "KIF18A", "TOP2A", "TTK", "SMC3", "NUP98", "DNMT1", "ZWILCH", "CENPQ", "PDS5A", "SGO2", "INCENP", "CENPK", "MIS18BP1", "CHAMP1", "SGO1", "BUB1B", "XPO1", "CENPI", "NUP107", "SMC5", "SMC6", "NUP160", "KMT5B", "CBX1", "CENPF", "CENPE", "MAD2L1", "MTBP", "HJURP", "STAG1", "ESCO2", "PPP1R12A", "SUV39H2", "CLASP2", "WAPL", "OIP5", "NCAPD3", "NUF2",…
GOBP_NEGATIVE_REGULATION_OF_CELL_CYCLE_PHASE_TRANSITION	0.00438596	0.0725866	0.489712	2.49291	229	c("WEE1", "FBXO5", "ZFP36L1", "RBL1", "KNTC1", "HMGA2", "SPDL1", "E2F7", "BRIP1", "TTK", "TOPBP1", "BLM", "ZWILCH", "TIMELESS", "FANCD2", "CDK2", "BUB1B", "GTSE1", "MRE11", "DNA2", "OVOL1", "MSH2", "MDC1", "WDR76", "CLSPN", "CDK1", "USP44", "BRCA1", "CENPF", "GEN1", "MAD2L1", "USP28", "TICRR", "CRY1", "ERCC6", "BUB1", "XRCC3", "DTL", "PTPN11", "TPR", "DONSON", "WAC", "RAD1", "EZH2", "FEM1B", "TAO…
GOBP_NEGATIVE_REGULATION_OF_MITOTIC_CELL_CYCLE	0.00438596	0.0725866	0.460384	2.31752	211	c("WEE1", "FBXO5", "ZFP36L1", "RBL1", "KNTC1", "HMGA2", "SPDL1", "E2F7", "TTK", "TOPBP1", "BLM", "ZWILCH", "FANCD2", "CDK2", "BUB1B", "GTSE1", "MRE11", "OVOL1", "MSH2", "MDC1", "CLSPN", "CDK1", "USP44", "BRCA1", "CENPF", "GEN1", "MAD2L1", "MTBP", "TICRR", "BUB1", "XRCC3", "DTL", "TPR", "DONSON", "WAC", "EZH2", "TAOK3", "CASP2", "ACVR1", "NDC80", "PRKDC", "ZWINT", "CHEK1", "CDC6", "CRLF3", "BTG3",…
GOBP_REGULATION_OF_CHROMOSOME_ORGANIZATION	0.00438596	0.0725866	0.449283	2.25678	209	c("FBXO5", "KNTC1", "SMC4", "SPDL1", "SENP6", "TOP2A", "TTK", "DNMT1", "ZWILCH", "MAP3K4", "NCAPH", "CDK2", "BUB1B", "SMC2", "SMC5", "INO80D", "MRE11", "MCM2", "XRN1", "USP44", "ACTL6A", "CENPF", "GEN1", "CENPE", "MAD2L1", "SLF1", "DLGAP5", "WAPL", "BUB1", "XRCC3", "DCP2", "MAPK1", "TPR", "TASOR", "ANAPC1", "SIN3A", "ESPL1", "NEK2", "SMG1", "NCAPD2", "TNKS", "NDC80", "ZWINT", "DDX11", "CDC6", "NC…
GOBP_CELL_CYCLE_G1_S_PHASE_TRANSITION	0.00440529	0.0725866	0.400668	2.02773	222	c("WEE1", "RBL1", "SASS6", "E2F7", "SKP2", "STIL", "LATS1", "CCNE2", "PLCB1", "CDK2", "LSM11", "BACH1", "NPAT", "KIF14", "GTSE1", "RRM1", "CCNA2", "RDX", "USP37", "MTBP", "APPL1", "KLF11", "CDK17", "KMT2E", "TRIM71", "RBBP8", "CDC7", "DBF4", "WAC", "TFDP1", "EZH2", "CASP2", "ACVR1", "PRKDC", "TCIM", "CDC6", "CRLF3", "ATM", "CENPJ", "POLE", "RFWD3", "DDX3X", "INHBA", "CUL4A", "SLFN11", "CDC73", "A…
GOBP_PROTEIN_ACETYLATION	0.00438596	0.0725866	0.402812	2.02335	209	c("ESCO1", "PRKAA1", "CEP295", "SETD5", "BRD1", "BEND3", "MAP3K7", "BRCA2", "SMC5", "NCOA3", "NFYA", "EP300", "TAF4", "FAM161A", "JADE3", "HDAC2", "DIP2B", "NAA16", "KMT2A", "BRPF1", "BRCA1", "ACTL6A", "PAXIP1", "NAA25", "EPC2", "ESCO2", "YEATS4", "MBTD1", "SMAD4", "GTF3C4", "ING3", "MSL2", "SIN3A", "ATXN7", "KANSL1", "EPC1", "YEATS2", "SOX4", "HAT1", "SIRT1", "CHEK1", "MBIP", "DR1", "EP400", "TR…
HALLMARK_TNFA_SIGNALING_VIA_NFKB	0.00431034	0.0725866	0.37556	1.87607	200	c("CCNL1", "SERPINE1", "KLF10", "KDM6B", "MAFF", "ATP2B1", "REL", "JUN", "FOSB", "TRIB1", "MCL1", "ABCA1", "ATF3", "ZFP36", "MXD1", "ZBTB10", "SDC4", "BIRC2", "SERPINB8", "NR4A3", "BHLHE40", "LDLR", "BTG3", "DENND5A", "CCL20", "MARCKS", "EGR1", "TANK", "ETS2", "INHBA", "B4GALT5", "TNFAIP3", "TIPARP", "BTG2", "PTGS2", "KLF4", "VEGFA", "FOS", "KLF6", "B4GALT1", "GPR183", "PLPP3", "BMP2", "CLCF1", "…
GOMF_FOUR_WAY_JUNCTION_HELICASE_ACTIVITY	0.00436681	0.0725866	0.855794	1.86469	6	c("BLM", "WRN", "FANCM", "RECQL")
GOBP_KERATINOCYTE_APOPTOTIC_PROCESS	0.00436681	0.0725866	0.852488	1.85749	6	c("ZFP36L1", "ZFP36")
GOBP_DNA_REPLICATION_SYNTHESIS_OF_RNA_PRIMER	0.00436681	0.0725866	0.846035	1.84343	6	c("PRIM2", "PRIM1", "POLA1", "HELB")
GOMF_CYTOSKELETON_NUCLEAR_MEMBRANE_ANCHOR_ACTIVITY	0.00431965	0.0725866	0.889787	1.82118	5	c("SYNE3", "SUN1", "SYNE1")
GOBP_NUCLEOBASE_CONTAINING_COMPOUND_TRANSPORT	0.00440529	0.0725866	0.351834	1.77106	215	c("ZFP36L1", "CKAP5", "NUP98", "NUP153", "P2RX7", "NUP155", "XPO1", "NUP107", "NUP160", "CPSF6", "SETD2", "NUP205", "THOC2", "IGF2BP2", "TPR", "QKI", "IGF2BP3", "ZFP36", "NDC1", "UPF2", "NUP58", "SMG1", "DDX25", "HNRNPA1L2", "DHX9", "HNRNPA3", "AGFG1", "TNKS", "NUP43", "SEH1L", "SLC35A1", "RANBP2", "PCID2", "SLC35E3", "NUP35", "SENP2", "RFTN2", "NCBP1", "PEG10", "NUP62CL", "YTHDC1", "NUP210", "SR…
GOBP_CIRCADIAN_RHYTHM	0.00440529	0.0725866	0.331015	1.64873	201	c("PRKAA1", "TOP2A", "CREB1", "TIMELESS", "KLF10", "EP300", "HDAC2", "CDK1", "KMT2A", "CRY1", "SUV39H2", "LGR4", "TYMS", "SIN3A", "HOMER1", "EZH2", "TOP1", "SIRT1", "PRKDC", "BHLHE40", "NONO", "KDM2A", "HNRNPU", "EGR1", "CSNK1E", "CHRNB2", "PER3", "SETX", "MAPK8", "PROX1", "SFPQ", "GNAQ", "UBE3A", "THRAP3", "PER2", "DYRK1A", "NCOA2", "FBXL12", "NR1D2", "ARNTL2", "OGT", "KDM5A", "NCOR1", "FBXL21P"…
GOBP_POSITIVE_REGULATION_OF_PROTEIN_SERINE_THREONINE_KINASE_ACTIVITY	0.00431034	0.0725866	0.312751	1.57423	206	c("HMGA2", "RICTOR", "FZD5", "MAP3K4", "INCENP", "MAP3K7", "STK4", "P2RX7", "THBS1", "MAP3K13", "DBF4B", "TNFSF11", "PAK1", "DKK1", "ALS2", "DBF4", "TENM1", "BMPR1A", "SPRY2", "EZH2", "CCNT2", "TAOK3", "CCNYL1", "SIRT1", "TCIM", "CDC6", "ERN2", "CCNT1", "FERMT2", "LRRK2", "DDX3X", "ROBO1", "IGF2", "NEK10", "DVL3", "PTPN1", "ADAM17", "PROX1", "AJUBA", "TAOK1", "VEGFA")
GOBP_CELL_CELL_JUNCTION_ORGANIZATION	0.00440529	0.0725866	0.298591	1.48723	201	c("CLDN1", "FZD5", "PLEKHA7", "GRHL1", "ECT2", "PRKCI", "AFDN", "RDX", "TJP1", "ROCK1", "CXADR", "TJP2", "CLDN6", "CDH2", "CDH10", "STRN", "CTNND1", "CLDN16", "MYADM", "CDH12", "GRHL2", "CLDN18", "FERMT2", "PKN2", "HIPK1", "PARD6B", "ADAM10", "SMAD7", "DSG2", "FRMPD2", "VEGFA", "DLG1", "APC", "PAK2", "LIMS1", "ARVCF", "PERP", "PKP2", "EPHA2", "DSP", "VCL", "F11R", "CDH19", "CLDN19", "XIRP2", "LSR…
GOBP_PROTEIN_AUTOPHOSPHORYLATION	0.004329	0.0725866	0.284568	1.44552	223	c("TTK", "STK4", "RAP2A", "MRE11", "MAP3K13", "JUN", "PIKFYVE", "STK26", "PAK1", "VRK1", "PASK", "CDK12", "TRIM24", "NEK2", "SMG1", "MELK", "TAOK3", "OXSR1", "WNK3", "ERRFI1", "RAP2B", "ATM", "STK24", "VRK2", "LRRK2", "DDX3X", "NEK10", "LMTK2", "TAOK1", "MAPKAPK5", "UHMK1", "VEGFA", "SLK", "CAMK2D", "FER", "PAK2", "DYRK1A", "CLK1", "MEX3B", "CDKL5", "EPHA1", "EIF2AK2", "MARK2", "TNIK", "CLK2", "M…
GOBP_DEVELOPMENT_OF_PRIMARY_SEXUAL_CHARACTERISTICS	0.004329	0.0725866	0.285219	1.44338	220	c("FOXO3", "KIF18A", "BRIP1", "ROBO2", "ARID4A", "BRCA2", "ASPM", "NUP107", "HMGB2", "MSH2", "TAF4", "TMF1", "PLEKHA1", "SMAD4", "DACH1", "WDR19", "TSPY3", "BCL2L11", "RNF38", "CRKL", "CASP2", "GATA6", "SIRT1", "ATM", "MSH4", "WDR48", "CBL", "AGO4", "INHBA", "ARID5B", "MAMLD1", "CASP3", "TIPARP", "ATRX", "SEMA3A", "UBE3A", "SOX9", "VEGFA", "DACH2", "RHOBTB3", "FANCG", "NASP", "GAS2", "AFP", "PATZ…
GOBP_UBIQUITIN_DEPENDENT_ERAD_PATHWAY	0.00436681	0.0725866	-0.394607	-1.56932	84	c("STUB1", "DERL2", "BCAP31", "SEC61B", "DNAJB2", "VCP", "TMEM129", "CALR", "WFS1", "DERL1", "HERPUD1", "UBE2J2", "RHBDD2", "MAN1B1", "OS9", "DERL3", "RNF5", "SGTA", "AUP1", "EDEM2", "FAM8A1", "DNAJB12", "FOXRED2", "TRIM25", "UBXN10", "CALR3", "HSPA5", "UFD1", "FBXO44", "TMUB2", "AMFR")
GOBP_REGULATION_OF_OXIDOREDUCTASE_ACTIVITY	0.00429799	0.0725866	-0.394061	-1.60383	94	c("HTR2B", "FDX2", "PARK7", "TACO1", "NDUFA4", "ECSIT", "COA8", "S100A1", "NOSIP", "COX17", "CCS", "HM13", "GLA", "OXA1L", "TERF2", "PRKN", "CYP27B1", "SIRT3", "CALM3", "APOE", "PHB2", "FXN", "ATP2B4", "HP", "MT3", "CYBA", "NPR3", "CDH3", "GZMA", "ETFBKMT", "RGN", "LEP", "DRD5")
GOBP_DICARBOXYLIC_ACID_METABOLIC_PROCESS	0.00434153	0.0725866	-0.400489	-1.62048	92	c("MDH2", "OAT", "GLUL", "ACSF3", "ALDH4A1", "SDHB", "SDHA", "ACOT8", "OGDH", "ASS1", "D2HGDH", "GRHPR", "MRPS36", "IDH3B", "NIT2", "QPRT", "ALDH1L1", "IDH2", "DGLUCY", "SHMT1", "FH", "FPGS", "KYAT3", "HAAO", "MTHFD1", "MDH1", "ADHFE1", "SHMT2", "GPT2", "SLC25A12", "PRODH", "OGDHL", "GOT2", "ME3", "KYNU", "SLC7A11", "NAGS", "SDHAF3")
GOBP_ALPHA_AMINO_ACID_CATABOLIC_PROCESS	0.00434153	0.0725866	-0.407266	-1.6479	92	c("OAT", "GPT", "GLUL", "HSD17B10", "QDPR", "ALDH4A1", "HIBADH", "HGD", "RIDA", "HMGCL", "HPD", "AFMID", "ARG2", "BCAT2", "SHMT1", "FAH", "SDSL", "ATP2B4", "KYAT3", "HAAO", "ADHFE1", "SHMT2", "MCCC2", "GPT2", "AUH", "PRODH", "HIBCH", "GCAT", "IDO1", "GOT2", "IVD", "KYNU", "MCCC1", "HOGA1", "CRYM", "CSAD", "IL4I1", "ACAT1", "GSTZ1", "GAD1", "PAH", "AGXT2", "THNSL2", "DLST")
GOBP_POSITIVE_REGULATION_OF_CELL_CYCLE_PROCESS	0.00446429	0.0734431	0.458645	2.33585	227	c("FBXO5", "ATAD5", "KIF20B", "E2F8", "PLK4", "RAD51AP1", "SASS6", "E2F7", "STIL", "NUSAP1", "CEP295", "PHIP", "GPSM2", "PLCB1", "CDC14A", "KIF23", "ECT2", "LSM11", "KIF14", "SMC5", "RRM1", "RDX", "CDK1", "CIT", "GEN1", "DBF4B", "MAD2L1", "MTBP", "SLF1", "KMT2E", "DLGAP5", "CDC7", "XRCC3", "DTL", "TPR", "DBF4", "SIN3A", "ESPL1", "TFDP1", "EZH2", "RACGAP1", "NDC80", "DDX11", "SPAST", "CDC6", "STRA…
GOBP_DNA_CONFORMATION_CHANGE	0.0047619	0.0734503	0.561443	2.89668	271	c("HELLS", "SMCHD1", "MCM8", "MCM9", "HMGA2", "SMC4", "CHD6", "TET1", "TOP2A", "NUSAP1", "BRIP1", "BLM", "DNMT1", "TOP2B", "NCAPG2", "BEND3", "GINS1", "RIF1", "POLQ", "SPTY2D1", "NCAPH", "ZNF445", "CDK2", "MCM4", "SMC2", "HMGB2", "SMC5", "MRE11", "DNA2", "SART3", "RFC5", "BAZ1A", "MCM2", "MCM6", "NAV2", "SHPRH", "PPM1D", "CDK1", "RFC3", "ASCC3", "GINS4", "DDX12P", "HJURP", "CHD1", "WAPL", "OIP5",…
GOBP_NUCLEAR_CHROMOSOME_SEGREGATION	0.005	0.0734503	0.529758	2.73056	279	c("FBXO5", "KNTC1", "SMC4", "SPDL1", "ESCO1", "KNL1", "KIF18A", "LATS1", "TOP2A", "NUSAP1", "BRIP1", "TTK", "NIPBL", "SMC3", "TOP2B", "ZWILCH", "NCAPG2", "CENPQ", "PDS5A", "SGO2", "CCNE2", "INCENP", "CENPK", "FANCD2", "NCAPH", "CHAMP1", "KIF23", "SGO1", "ECT2", "BUB1B", "KIF14", "SMC2", "SMC5", "PRC1", "MRE11", "KIF18B", "EML4", "USP44", "CENPF", "GEN1", "CENPE", "MAD2L1", "DDX12P", "MCMBP", "POG…
GOBP_MITOTIC_NUCLEAR_DIVISION	0.0049505	0.0734503	0.500598	2.60614	292	c("FBXO5", "KIF20B", "KNTC1", "SMC4", "SPDL1", "KIF18A", "KIF15", "NUSAP1", "TTK", "NIPBL", "SMC3", "PHIP", "ZWILCH", "NCAPG2", "PDS5A", "SGO2", "CENPK", "CDC14A", "NCAPH", "CHAMP1", "KIF23", "SGO1", "BUB1B", "KIF11", "KIF14", "SMC2", "SMC5", "PRC1", "KIF18B", "EML4", "ANLN", "USP44", "CENPF", "GEN1", "CEP192", "TPX2", "CENPE", "MAD2L1", "POGZ", "MTBP", "SLF1", "STAG1", "CLASP2", "DLGAP5", "HASPI…
GOCC_CONDENSED_CHROMOSOME	0.00458716	0.0734503	0.504014	2.60218	246	c("KNTC1", "CKAP5", "SPDL1", "KNL1", "KIF18A", "TOP2A", "TTK", "TOPBP1", "BLM", "SMC3", "NUP98", "ZWILCH", "CENPQ", "SGO2", "RIF1", "INCENP", "CENPK", "FANCD2", "BRCA2", "CHAMP1", "SGO1", "CDK2", "BUB1B", "XPO1", "CENPI", "SMC2", "NUP107", "HMGB2", "SMC5", "SMC6", "NUP160", "KMT5B", "BRCA1", "CENPF", "CENPE", "MAD2L1", "MTBP", "HJURP", "STAG1", "PPP1R12A", "CLASP2", "WAPL", "NCAPD3", "NUF2", "BUB…
GOBP_DNA_REPLICATION	0.005	0.0734503	0.504629	2.60103	279	c("MMS22L", "FBXO5", "ATAD5", "WDHD1", "MCM8", "MCM9", "E2F8", "ESCO1", "E2F7", "ZGRF1", "TOPBP1", "BLM", "SMC3", "GINS1", "PDS5A", "CCNE2", "TIMELESS", "POLQ", "BRCA2", "CDK2", "MCM10", "MCM4", "ORC3", "REV1", "INO80D", "MRE11", "DNA2", "RRM1", "CCNA2", "RFC5", "BAZ1A", "USP37", "MCM2", "PRIM2", "JADE3", "MCM6", "CDK1", "ACTL6A", "RFC3", "GEN1", "DBF4B", "GINS4", "MCMBP", "TICRR", "CCDC88A", "ES…
GOMF_HISTONE_BINDING	0.0045045	0.0734503	0.497451	2.5427	235	c("IPO7", "UHRF1", "SCML2", "ATAD2", "SUZ12", "PHIP", "BRD1", "NCAPG2", "MTF2", "SPTY2D1", "SPIN4", "ATAD2B", "MLLT10", "BRD3", "SMARCC1", "KDM7A", "SART3", "MCM2", "CBX1", "KMT2A", "DEK", "RNF168", "HJURP", "KMT2E", "CHD1", "YEATS4", "RSF1", "MBTD1", "NCAPD3", "L3MBTL4", "BPTF", "ING3", "TRIM24", "UHRF2", "DNAJC9", "TSPY3", "CHD2", "PHF2", "PHC3", "NCAPD2", "MORC3", "YEATS2", "HAT1", "TNKS", "SP…
GOBP_MEIOTIC_CELL_CYCLE	0.00492611	0.0734503	0.473423	2.43566	254	c("FBXO5", "SMC4", "XRCC2", "KIF18A", "RAD51AP1", "TOP2A", "BRIP1", "TTK", "MNS1", "SMC3", "TOP2B", "SGO2", "CCNE2", "INCENP", "PLCB1", "FANCD2", "BRCA2", "NCAPH", "SGO1", "CDK2", "BUB1B", "ASPM", "SMC2", "MRE11", "OVOL1", "MYBL1", "TUBGCP3", "RBBP8", "NCAPD3", "NUF2", "BUB1", "FANCM", "RAD1", "ESPL1", "NDC1", "BCL2L11", "RAD54L", "NEK2", "RBM7", "SUN1", "NCAPD2", "MASTL", "RMI1", "SMC1A", "ZNF31…
GOMF_CATALYTIC_ACTIVITY_ACTING_ON_DNA	0.00452489	0.0734503	0.479591	2.41691	219	c("ATAD5", "MCM8", "MCM9", "HMGA2", "CHD6", "XRCC2", "BTAF1", "TOP2A", "BRIP1", "ZGRF1", "DNMT3B", "BLM", "SMC3", "DNMT1", "TOP2B", "POLQ", "MCM4", "REV1", "MRE11", "DNA2", "MSH2", "RFC5", "MCM2", "MCM6", "NAV2", "RFC3", "GEN1", "ASCC3", "TDG", "DDX12P", "DICER1", "MGME1", "CRY1", "CHD1", "RBBP8", "ERCC6", "XRCC3", "DCLRE1B", "WRN", "FANCM", "BPTF", "REV3L", "POLE2", "ZRANB3", "RECQL", "RAD1", "R…
GOBP_DNA_RECOMBINATION	0.00505051	0.0734503	0.460859	2.39719	299	c("MMS22L", "RNF138", "ATAD5", "SMCHD1", "MCM8", "MCM9", "XRCC2", "RAD51AP1", "TOP2A", "BRIP1", "NIPBL", "BLM", "TOP2B", "NSD2", "RIF1", "TIMELESS", "POLQ", "FANCD2", "BRCA2", "PARPBP", "MCM4", "HMGB2", "SMC5", "SMC6", "INO80D", "MRE11", "MSH2", "KMT5B", "DCAF1", "SETD2", "MCM2", "MCM6", "BRCA1", "ACTL6A", "GEN1", "PAXIP1", "GINS4", "RNF168", "POGZ", "EPC2", "TNFSF4", "RBBP8", "CDC7", "ARID2", "Y…
GOBP_DOUBLE_STRAND_BREAK_REPAIR	0.00492611	0.0734503	0.463178	2.38316	265	c("MMS22L", "RNF138", "SMCHD1", "MCM8", "MCM9", "HMGA2", "XRCC2", "RAD51AP1", "BRIP1", "NIPBL", "BLM", "NSD2", "RIF1", "TIMELESS", "POLQ", "FANCD2", "BRCA2", "PARPBP", "MCM4", "HMGB2", "SMC5", "SMC6", "MRE11", "DNA2", "MSH2", "KMT5B", "SETD2", "MCM2", "MCM6", "DEK", "BRCA1", "ACTL6A", "GEN1", "GINS4", "RNF168", "POGZ", "SLF1", "EPC2", "ESCO2", "RBBP8", "CDC7", "ARID2", "YEATS4", "RNF169", "MBTD1"…
GOBP_NEGATIVE_REGULATION_OF_CELL_CYCLE_PROCESS	0.00471698	0.0734503	0.454895	2.35009	272	c("WEE1", "FBXO5", "ZFP36L1", "RBL1", "KNTC1", "HMGA2", "E2F8", "SPDL1", "E2F7", "BRIP1", "TTK", "TOPBP1", "BLM", "ZWILCH", "TIMELESS", "FANCD2", "CDK2", "BUB1B", "GTSE1", "MRE11", "DNA2", "OVOL1", "MSH2", "MDC1", "WDR76", "CLSPN", "CDK1", "USP44", "BRCA1", "CENPF", "GEN1", "MAD2L1", "USP28", "MTBP", "TICRR", "CRY1", "WAPL", "ERCC6", "BUB1", "XRCC3", "DTL", "PTPN11", "TPR", "DONSON", "WAC", "RAD1…
GOBP_REGULATION_OF_MITOTIC_CELL_CYCLE_PHASE_TRANSITION	0.00497512	0.0734503	0.437048	2.26771	289	c("WEE1", "FBXO5", "ATAD5", "ZFP36L1", "RBL1", "KNTC1", "HMGA2", "SPDL1", "SASS6", "E2F7", "STIL", "TTK", "TOPBP1", "BLM", "ZWILCH", "PLCB1", "CDC14A", "CDK2", "BUB1B", "LSM11", "KIF14", "GTSE1", "MRE11", "RRM1", "RDX", "CLSPN", "ANLN", "CDK1", "USP44", "BRCA1", "CENPF", "GEN1", "CENPE", "DBF4B", "MAD2L1", "MTBP", "APPL1", "TICRR", "KMT2E", "DLGAP5", "CDC7", "BUB1", "XRCC3", "DTL", "TPR", "DONSON…
GOBP_POSITIVE_REGULATION_OF_CELL_CYCLE	0.00510204	0.0734503	0.407562	2.12677	304	c("FBXO5", "ATAD5", "KIF20B", "E2F8", "PLK4", "RAD51AP1", "SASS6", "E2F7", "STIL", "NUSAP1", "CEP295", "PHIP", "GPSM2", "PLCB1", "CDC14A", "BRCA2", "KIF23", "ECT2", "LSM11", "KIF14", "SMC5", "OVOL1", "RRM1", "RDX", "CDK1", "CIT", "GEN1", "DBF4B", "MAD2L1", "MTBP", "SLF1", "KMT2E", "DLGAP5", "CDC7", "XRCC3", "DTL", "PTPN11", "TPR", "DBF4", "SIN3A", "ESPL1", "TFDP1", "BCL2L11", "EZH2", "CCNT2", "RA…
GOMF_HISTONE_LYSINE_N_METHYLTRANSFERASE_ACTIVITY	0.00519481	0.0734503	0.553726	2.08767	44	c("SETD5", "NSD2", "KMT5B", "SETD2", "KMT2A", "KMT2E", "SUV39H2", "EZH2", "WDR82", "KMT2D", "ASH1L", "DOT1L", "SETDB1", "EHMT1", "KMT2C", "RBBP5", "NSD3", "KMT2B")
GOBP_POSITIVE_REGULATION_OF_DOUBLE_STRAND_BREAK_REPAIR_VIA_HOMOLOGOUS_RECOMBINATION	0.00515464	0.0734503	0.568305	2.07386	37	c("RAD51AP1", "TIMELESS", "ACTL6A", "POGZ", "EPC2", "RBBP8", "ARID2", "YEATS4", "MBTD1", "ERCC6", "ING3", "FANCB", "EPC1", "EP400", "TRRAP", "WDR48", "ACTR2", "MEAF6")
GOBP_REGULATION_OF_RESPONSE_TO_DNA_DAMAGE_STIMULUS	0.00454545	0.0734503	0.398182	2.03921	242	c("FBXO5", "ATAD5", "SMCHD1", "SKIL", "HMGA2", "RAD51AP1", "USP1", "NSD2", "RIF1", "TIMELESS", "POLQ", "PARPBP", "KMT5B", "NEK4", "SETD2", "WDR76", "BCLAF1", "DEK", "BRCA1", "ACTL6A", "PAXIP1", "RNF168", "POGZ", "SLF1", "EPC2", "CRY1", "RBBP8", "ARID2", "YEATS4", "RNF169", "MBTD1", "ERCC6", "FOXM1", "DDIAS", "MCL1", "ING3", "FANCB", "SMG1", "DHX9", "FEM1B", "EPC1", "SPRED2", "SOX4", "SIRT1", "PRK…
GOMF_PEPTIDE_LYSINE_N_ACETYLTRANSFERASE_ACTIVITY	0.00515464	0.0734503	0.560311	2.03742	36	c("ESCO1", "BRCA2", "NCOA3", "EP300", "BAZ1A", "GTF3C4", "HAT1", "KAT7", "NAA40", "TADA2A", "ATF2", "CREBBP", "KAT6A", "TAF1L", "NAA50", "KAT6B", "TAF1", "CLOCK")
GOCC_MITOTIC_SPINDLE_MIDZONE	0.00480769	0.0734503	0.691051	1.94496	14	c("KIF20B", "KIF18A", "PRC1", "KIF18B", "CENPE", "HNRNPU", "NUMA1", "OR2A4")
GOBP_NEGATIVE_REGULATION_OF_HISTONE_H3_K9_METHYLATION	0.00468384	0.0734503	0.719909	1.94263	12	c("DNMT3B", "DNMT1", "BRCA1", "SIRT1", "KDM3A")
GOMF_ATP_HYDROLYSIS_ACTIVITY	0.00497512	0.0734503	0.371251	1.94259	315	c("ATAD5", "KIF20B", "SMCHD1", "MCM8", "MCM9", "SMC4", "CHD6", "BTAF1", "KIF18A", "KIF15", "BRIP1", "ATAD2", "BLM", "SMC3", "KIF23", "ATAD2B", "MCM4", "KIF14", "SMC2", "DDX17", "SMC5", "DNA2", "KIF18B", "MSH2", "RFC5", "ATP13A4", "MCM2", "MCM6", "NAV2", "ASCC3", "ATP2B1", "DDX12P", "PIKFYVE", "CHD1", "EIF4A2", "RSF1", "ERCC6", "KIF6", "WRN", "DDX46", "FANCM", "KIF2A", "RECQL", "DDX21", "RFC1", "P…
GOBP_REGULATION_OF_HISTONE_H3_K9_METHYLATION	0.00496278	0.0734503	0.594698	1.93666	24	c("DNMT3B", "DNMT1", "RIF1", "BRCA1", "MYB", "SIRT1", "KDM3A", "ATRX", "JARID2")
GOBP_POSITIVE_REGULATION_OF_DNA_REPLICATION	0.00515464	0.0734503	0.524696	1.93396	39	c("ATAD5", "E2F8", "E2F7", "CDK2", "DNA2", "BAZ1A", "CDK1", "DBF4B", "CDC7", "DBF4", "DHX9", "KAT7", "PCNA", "BRPF3", "ATRX", "INO80", "ATF1", "SMARCA5", "CTC1")
GOBP_CENTRIOLE_ASSEMBLY	0.00518135	0.0734503	0.509658	1.93177	45	c("ALMS1", "PLK4", "SASS6", "STIL", "CEP295", "CDK2", "CEP152", "BRCA1", "CEP192", "CEP135", "CEP76", "MDM1", "SPICE1", "DEUP1", "C2CD3", "CENPJ", "CEP120", "RTTN", "OFD1", "POC1B", "CEP72", "RBM14", "CCP110")
GOMF_LYSINE_ACETYLATED_HISTONE_BINDING	0.00481928	0.0734503	0.593518	1.91553	23	c("PHIP", "ATAD2B", "BRD3", "KMT2A", "YEATS4", "TRIM24", "BAZ2A", "BRD4", "ZZZ3", "TAF1L", "DPF2", "BRD2", "TAF1")
GOMF_MIRNA_BINDING	0.00507614	0.0734503	0.534489	1.91377	34	c("PUM2", "TUT4", "TRIM71", "DDX21", "RC3H1", "MATR3", "SOX4", "KCNQ1OT1", "AGO4", "AGO3", "SOX2", "PUM1", "ZC3H12A", "HNRNPA2B1", "PNPT1", "ZC3H7A", "ZC3H7B", "FMR1", "AGO1", "AGO2", "NEAT1", "LIN28A")
GOBP_DNA_METHYLATION_DEPENDENT_HETEROCHROMATIN_ASSEMBLY	0.00496278	0.0734503	0.586338	1.90943	24	c("HELLS", "TET1", "DNMT1", "TASOR", "SIRT1", "SETDB1", "PPHLN1", "ATF7IP", "MPHOSPH8", "ZNF304", "L3MBTL3", "DNMT3A", "MORC2")
GOMF_NUCLEAR_LOCALIZATION_SEQUENCE_BINDING	0.00498753	0.0734503	0.582602	1.90507	25	c("NUP98", "NUP153", "KPNA5", "NUP58", "IPO5", "NOLC1", "KPNA2", "KPNA4", "KPNB1", "POM121", "TNPO1", "KPNA7", "NUP214", "NPAP1", "NFKBIA", "RANBP6", "POM121C")
GOMF_DNA_BINDING_TRANSCRIPTION_REPRESSOR_ACTIVITY	0.00485437	0.0734503	0.359654	1.8871	314	c("SKIL", "ZBTB34", "SMAD5", "E2F8", "FOXO3", "SP3", "PEG3", "E2F7", "HIC2", "ZKSCAN3", "ZBTB2", "BACH1", "OVOL1", "ZNF217", "ZBTB26", "ZNF620", "ZNF131", "JUN", "ZNF77", "ZNF391", "ZBTB5", "ZBTB12", "NFATC2", "SOX13", "HIVEP1", "ZNF202", "ATF3", "ZBTB39", "MXD1", "ZBTB10", "ZIM2", "DACH1", "ZNF266", "IKZF5", "ZNF85", "BHLHE40", "ETV3", "ZNF619", "ZNF440", "ZNF674", "ZNF148", "ZNF180", "ZNF529", …
GOBP_POSITIVE_REGULATION_OF_DNA_METABOLIC_PROCESS	0.0045045	0.0734503	0.370222	1.88115	228	c("ATAD5", "SMCHD1", "RAD51AP1", "GINS1", "NSD2", "RIF1", "MAP3K4", "TIMELESS", "CDK2", "MRE11", "MSH2", "KMT5B", "RFC5", "PRIM2", "BRCA1", "ACTL6A", "RFC3", "PAXIP1", "GINS4", "RNF168", "POGZ", "SLF1", "EPC2", "TNFSF4", "RBBP8", "ARID2", "YEATS4", "MBTD1", "ERCC6", "FOXM1", "MAPK1", "WRN", "ING3", "FANCB", "NEK2", "DHX9", "EPC1", "TNKS", "SIRT1", "PRKDC", "DDX11", "CCDC117", "EP400", "FAM168A", …
GOBP_CELL_DIFFERENTIATION_INVOLVED_IN_EMBRYONIC_PLACENTA_DEVELOPMENT	0.00497512	0.0734503	0.566708	1.87595	26	c("E2F8", "PLK4", "E2F7", "FZD5", "STK4", "HECTD1", "GRHL2", "SENP2", "CASP8")
GOCC_ESC_E_Z_COMPLEX	0.00456621	0.0734503	0.74919	1.86252	9	c("SUZ12", "HDAC2", "AEBP2", "EZH2", "JARID2", "RBBP4", "EED")
GOBP_MITOTIC_RECOMBINATION	0.00497512	0.0734503	0.562258	1.86122	26	c("BRCA2", "SMC5", "SMC6", "MRE11", "MSH2", "GEN1", "XRCC3", "ANKLE1", "RAD51D", "RAD51", "RAD52", "DMC1", "RAD54B", "RAD50", "TEP1")
GOCC_NUCLEAR_REPLICATION_FORK	0.00490196	0.0734503	0.545609	1.85088	28	c("MMS22L", "WDHD1", "TIMELESS", "MCM10", "PRIM2", "PRIM1", "ZRANB3", "POLA1", "POLD3", "PCNA", "MCM3", "SMARCA5", "BAZ1B", "RPA1")
GOBP_POSITIVE_REGULATION_OF_ISOTYPE_SWITCHING	0.00492611	0.0734503	0.553399	1.84916	27	c("ATAD5", "NSD2", "RIF1", "MSH2", "KMT5B", "PAXIP1", "TNFSF4")
GOBP_REGULATION_OF_MRNA_METABOLIC_PROCESS	0.0049505	0.0734503	0.352524	1.83525	292	c("ZFP36L1", "BARD1", "CWC22", "NUP98", "DDX17", "TIRAP", "SYNCRIP", "PUM2", "CPSF6", "RBM39", "CPSF7", "TUT4", "ROCK1", "TRIM71", "CELF4", "RBM25", "CELF1", "DCP2", "DCP1A", "QKI", "SRSF2", "TRA2B", "PATL1", "SON", "ZFP36", "CNOT6", "TIA1", "RC3H1", "TENT5A", "RBM7", "DHX9", "HNRNPA0", "RBM5", "SRPK1", "MBNL3", "WTAP", "RBFOX2", "REST", "HNRNPU", "PAN3", "CCNT1", "RBMXL1", "PAPOLA", "HNRNPK", "C…
GOBP_NEGATIVE_REGULATION_OF_DOUBLE_STRAND_BREAK_REPAIR_VIA_HOMOLOGOUS_RECOMBINATION	0.00475059	0.0734503	0.601095	1.83307	18	c("SMCHD1", "RIF1", "POLQ", "PARPBP", "FANCB", "RMI2", "RADX", "HELB", "KLHL15")
GOBP_POSITIVE_REGULATION_OF_CELL_CYCLE_CHECKPOINT	0.0045977	0.0734503	0.686435	1.8143	11	c("GEN1", "MAD2L1", "XRCC3", "TPR", "NDC80", "PCID2", "PROX1", "MAP3K20", "DYNC1LI1")
GOBP_MRNA_CIS_SPLICING_VIA_SPLICEOSOME	0.00497512	0.0734503	0.545491	1.80571	26	c("PRPF4B", "PSIP1", "PRPF40A", "PRPF39", "SNRNP200", "SF3A1", "WBP11", "NCBP1", "SRSF1", "SRSF12", "WBP4", "SFSWAP", "RBM17", "NCBP2")
GOBP_PROTEIN_ACYLATION	0.00473934	0.0734503	0.349073	1.79681	250	c("ESCO1", "PRKAA1", "CEP295", "SETD5", "BRD1", "ZDHHC17", "BEND3", "MAP3K7", "BRCA2", "SMC5", "NCOA3", "NFYA", "EP300", "TAF4", "FAM161A", "JADE3", "HDAC2", "DIP2B", "NAA16", "KMT2A", "BRPF1", "BRCA1", "ACTL6A", "PAXIP1", "NAA25", "EPC2", "ESCO2", "YEATS4", "MBTD1", "SMAD4", "GTF3C4", "ING3", "MSL2", "SIN3A", "ATXN7", "KANSL1", "EPC1", "YEATS2", "SOX4", "HAT1", "SIRT1", "ZDHHC21", "CHEK1", "MBIP…
GOBP_NUCLEOTIDE_BINDING_DOMAIN_LEUCINE_RICH_REPEAT_CONTAINING_RECEPTOR_SIGNALING_PATHWAY	0.00497512	0.0734503	0.540133	1.78798	26	c("MAP3K7", "ITCH", "SLC15A4", "BIRC2", "RNF34", "ERBIN", "TNFAIP3", "NOD2", "TLR4", "OTULIN", "INAVA", "PTPN22", "NFKBIA", "RIPK2", "XIAP", "SLC46A2")
GOBP_REGULATION_OF_SISTER_CHROMATID_COHESION	0.00461894	0.0734503	0.57292	1.7859	20	c("SMC5", "SLF1", "WAPL", "BUB1", "ESPL1", "TNKS", "DDX11", "ATRX", "SFPQ", "RAD21", "FEN1", "SLF2", "CDCA5", "CTCF")
GOBP_HISTONE_H4_K16_ACETYLATION	0.00492611	0.0734503	0.531598	1.77631	27	c("JADE3", "KMT2A", "BRCA1", "MSL2", "KANSL1", "SIRT1", "KAT7", "KANSL2", "MEAF6", "OGT", "PHF20", "KANSL3", "ATG5", "HCFC1", "MSL1")
GOBP_PORE_COMPLEX_ASSEMBLY	0.00477327	0.0734503	0.563462	1.76392	21	c("NUP98", "PLEKHA7", "NUP153", "P2RX7", "NUP107", "AFDN", "NUP205", "TPR", "NDC1", "ADAM10")
GOMF_MICROTUBULE_BINDING	0.00487805	0.0734503	0.340762	1.75937	264	c("KIF20B", "CKAP5", "ALMS1", "KIF18A", "KIF15", "NUSAP1", "CEP295", "CAPN6", "GAS2L3", "HAUS6", "KIF23", "CEP290", "KIF11", "KIF14", "PRC1", "GTSE1", "STRBP", "KIF18B", "EML4", "FAM161A", "TUBGCP3", "CENPF", "TPX2", "CENPE", "SAXO2", "CCDC88A", "CLASP2", "DLGAP5", "CEP57L1", "KIF6", "KIF2A", "CCSAP", "KIFC1", "BCL2L11", "MDM1", "DST", "KIF24", "KIF4B", "ARHGEF2", "CCDC66", "NDE1", "RACGAP1", "HO…
GOBP_HISTONE_H3_K14_ACETYLATION	0.00469484	0.0734503	0.554612	1.75934	22	c("BRD1", "KMT2A", "BRPF1", "YEATS2", "SIRT1", "MBIP", "DR1", "KAT7", "TADA2A", "BRPF3", "MEAF6", "ZZZ3", "ING5", "NAP1L2", "PIWIL2")
GOBP_PEPTIDYL_SERINE_MODIFICATION	0.00497512	0.0734503	0.330344	1.72984	320	c("HMGA2", "PRKAA1", "LATS1", "WNK1", "RICTOR", "TTK", "STK4", "CDK2", "PRKCI", "CNOT9", "SPOCK3", "MAP3K13", "CLSPN", "POGLUT2", "CDK1", "ROCK1", "PIKFYVE", "STK38L", "CDC7", "PAK1", "DKK1", "VRK1", "MAPK1", "TENM1", "SPRY2", "BRAF", "TLK1", "SMG1", "TOP1", "MORC3", "MASTL", "TNKS", "BAG4", "CSNK2A1", "PRKDC", "RAF1", "PIK3CA", "ATM", "GALNT4", "CSNK1E", "DOCK7", "CSNK1G1", "RPS6KA3", "VRK2", "D…
GOBP_MICROTUBULE_ANCHORING	0.00496278	0.0734503	0.528112	1.71982	24	c("SAXO2", "GCC2", "CLASP2", "NINL", "CEP57", "BICD1", "CCDC68", "NIN", "CCDC120", "HOOK3", "KIF3A", "CEP350")
GOBP_NUCLEAR_TRANSPORT	0.00510204	0.0734503	0.328323	1.71328	304	c("IPO7", "BARD1", "CTDSPL2", "NUP98", "RGPD5", "NUP153", "STK4", "ECT2", "NUP155", "XPO1", "NUP107", "NUP160", "CPSF6", "RGPD3", "SETD2", "RGPD6", "RGPD4", "NUP205", "CDK1", "THOC2", "KPNA5", "APPL1", "PPP1R12A", "PTPN11", "TPR", "UPF2", "NUP58", "SMG1", "DDX25", "IPO5", "DHX9", "AGFG1", "RSRC1", "NEMF", "RANBP2", "NF1", "XPO4", "NOLC1", "ATF2", "LRRK2", "PCID2", "RGPD1", "IPO9", "NUP35", "TXNIP…
GOMF_NUCLEOSOMAL_DNA_BINDING	0.00496278	0.0734503	0.515298	1.67809	24	c("HMGA2", "SMARCC1", "HDAC2", "ACTL6A", "GATAD2B", "RBBP4")
GOBP_NEGATIVE_REGULATION_OF_CELLULAR_MACROMOLECULE_BIOSYNTHETIC_PROCESS	0.00469484	0.0734503	0.325329	1.6775	251	c("FBXO5", "ZFP36L1", "BLM", "PDS5A", "TIMELESS", "BRCA2", "CNOT9", "SYNCRIP", "TUT4", "XRN1", "ROCK1", "TRIM71", "CELF4", "WAPL", "IGF2BP2", "GDF2", "TYMS", "CELF1", "DCP2", "DCP1A", "PASK", "TPR", "DONSON", "PATL1", "IGF2BP3", "DHFR", "ZFP36", "ZRANB3", "CNOT6", "TIA1", "DACH1", "RC3H1", "DHX9", "ILF3", "UNK", "CHEK1", "CDC6", "CAPRIN1", "LSM14A", "PUS7", "IREB2", "HNRNPU", "PAN3", "DDX3X", "CN…
GOMF_MRNA_BINDING	0.00510204	0.0734503	0.321359	1.67694	304	c("ZFP36L1", "NUP98", "SCAF8", "SF3B1", "FUBP3", "SYNCRIP", "PUM2", "CPSF6", "CPSF7", "THOC2", "CELF4", "RBM25", "ZC3H12B", "IGF2BP2", "TYMS", "CELF1", "HNRNPLL", "DCP1A", "TPR", "QKI", "TRA2B", "IGF2BP3", "DHFR", "ZFP36", "SPEN", "TIA1", "SNIP1", "RC3H1", "DHX9", "HNRNPA3", "ILF3", "UNK", "EIF4G2", "HNRNPA0", "HNRNPR", "RBM5", "EIF3A", "FUBP1", "LSM14A", "GEMIN5", "PTBP3", "RBFOX2", "IREB2", "HN…
GOBP_RESPONSE_TO_TRANSFORMING_GROWTH_FACTOR_BETA	0.00462963	0.0734503	0.321615	1.65387	244	c("SKIL", "ZFP36L1", "APAF1", "SMAD5", "CLDN1", "LEMD3", "LATS1", "MAP3K7", "NREP", "THBS1", "TRIM33", "EP300", "LDLRAD4", "YES1", "HDAC2", "BCL9", "APPL1", "ROCK1", "JUN", "ONECUT1", "SOX5", "SMAD4", "PTPRK", "RNF111", "BMPR1A", "SPRY2", "CRKL", "SPRED2", "ACVR1", "SIRT1", "SMURF2", "FERMT2", "CILP", "ZMIZ1", "ADAM17", "ITGB6", "SMAD7", "EPB41L5", "PEG10", "SOX9", "CREBBP", "FOS", "PAK2", "CD109…
GOBP_RHYTHMIC_PROCESS	0.0049505	0.0734503	0.316173	1.64601	292	c("FOXO3", "PRKAA1", "TOP2A", "CREB1", "ROBO2", "TIMELESS", "KLF10", "NFYA", "EP300", "ADNP", "HDAC2", "CDK1", "KMT2A", "CRY1", "SUV39H2", "PLEKHA1", "LGR4", "TYMS", "DTL", "HAS2", "SIN3A", "HOMER1", "EZH2", "DHX9", "TOP1", "CASP2", "CSNK2A1", "SIRT1", "PRKDC", "BHLHE40", "SP1", "NONO", "KDM2A", "HNRNPU", "EGR1", "CSNK1E", "CHRNB2", "PCNA", "INHBA", "CUL4A", "PER3", "SETX", "CASP3", "MAPK8", "PRO…
GOBP_ESTABLISHMENT_OR_MAINTENANCE_OF_CELL_POLARITY	0.00452489	0.0734503	0.324293	1.63428	219	c("WEE1", "KIF20B", "CKAP5", "SPDL1", "RICTOR", "GPSM2", "RAP2A", "SFRP5", "PRKCI", "MAD2L1", "ROCK1", "CLASP2", "ARF6", "FRMD4B", "SPRY2", "PTK7", "DST", "CRKL", "NDE1", "NDC80", "DOCK7", "ERBIN", "INSC", "PARD6B", "CRB2", "CYP26B1", "RND3", "KRIT1", "DLG1", "ACTR2", "PLK1", "PARD3B", "KIF2C", "ZW10", "RHOBTB3", "SAPCD2", "CENPA", "PLEKHG3", "ACTR3", "MAP7", "LIN7C", "SIPA1L3", "MYH9", "SH3BP1",…
GOBP_RNA_SPLICING_VIA_TRANSESTERIFICATION_REACTIONS	0.0049505	0.0734503	0.309606	1.61182	292	c("CWC22", "HNRNPH1", "ZCCHC8", "NUP98", "PNN", "PRPF4B", "PSIP1", "DDX17", "SF3B1", "SYNCRIP", "SART3", "RBM39", "PRPF40A", "PRPF39", "CELF4", "RBM25", "PAXBP1", "SCAF11", "CELF1", "PPWD1", "DDX46", "QKI", "SRSF2", "TRA2B", "SON", "CWF19L2", "TIA1", "SNIP1", "HNRNPH3", "RBM7", "DHX9", "HNRNPA3", "HNRNPR", "RBM5", "KHDC4", "RSRC1", "GEMIN5", "SRPK1", "SMNDC1", "MBNL3", "SNRNP200", "WTAP", "RBFOX2…
GOBP_REGULATION_OF_MICROTUBULE_BASED_PROCESS	0.00454545	0.0734503	0.310161	1.58843	242	c("TTC21B", "CKAP5", "ALMS1", "KIF18A", "PLK4", "SENP6", "SASS6", "STIL", "PRKAA1", "KIF15", "CEP295", "GPSM2", "XPO1", "KLHL42", "BRCA1", "GEN1", "TPX2", "ROCK1", "CLASP2", "PAK1", "CHORDC1", "XRCC3", "CEP97", "TPR", "CCSAP", "CEP76", "CKAP2", "ATXN7", "MDM1", "CCR6", "SPICE1", "ARHGEF2", "SIRT1", "SKA3", "SPAST", "BORA", "HNRNPU", "CENPJ", "SPAG5", "BICD1", "CLIP1", "TOGARAM1", "NIN", "TTBK2", …
GOCC_NUCLEAR_MEMBRANE	0.005	0.0734503	0.302028	1.57196	295	c("NEMP1", "LMNB1", "ARL6IP6", "SENP1", "LEMD3", "BRIP1", "NUP98", "RIF1", "PLCB1", "NUP153", "SYNE3", "P2RX7", "NUP155", "XPO1", "NEMP2", "NUP107", "MYO6", "LBR", "PUM2", "NUP205", "TMEM38B", "YEATS4", "PAK1", "AK9", "DTL", "TPR", "ATP11B", "TXLNG", "TRA2B", "NDC1", "NUP58", "SUN1", "MATR3", "SCAI", "EPC1", "TNKS", "SPIN1", "INTS2", "GATA6", "SIRT1", "SYNE1", "OSBPL6", "SPAST", "GTF3C3", "WTAP",…
GOBP_REGULATION_OF_SMALL_GTPASE_MEDIATED_SIGNAL_TRANSDUCTION	0.00505051	0.0734503	0.297972	1.55307	296	c("SYDE2", "ARHGAP11A", "ARHGAP11B", "GNA13", "ECT2", "KIF14", "RDX", "TIAM2", "NET1", "CD2AP", "KRAS", "ARF6", "FOXM1", "ARHGAP19", "ALS2", "ABCA1", "RALGAPB", "RALGAPA2", "SPRY2", "RASA2", "DENND4A", "SPATA13", "ARHGEF2", "SCAI", "TRIO", "RACGAP1", "ARFGEF2", "RAF1", "RASA1", "MAP4K4", "NF1", "RALGPS2", "ERBIN", "CBL", "ROBO1", "KBTBD7", "VAV2", "RHOU", "NOTCH1", "SSX2IP", "SWAP70", "ARHGAP5", …
GOBP_SEX_DIFFERENTIATION	0.0049505	0.0734503	0.290844	1.49503	268	c("SMAD5", "FOXO3", "KIF18A", "BRIP1", "NIPBL", "ROBO2", "ARID4A", "BRCA2", "ASPM", "CENPI", "NUP107", "HMGB2", "CNOT9", "MSH2", "TAF4", "TMF1", "PLEKHA1", "LGR4", "PTPN11", "SMAD4", "DACH1", "BMPR1A", "WDR19", "TSPY3", "BCL2L11", "RNF38", "CRKL", "CASP2", "GATA6", "SIRT1", "CHD7", "ATM", "MSH4", "WDR48", "GREB1L", "CBL", "AGO4", "INHBA", "ARID5B", "MAMLD1", "CASP3", "TIPARP", "ATRX", "SEMA3A", "…
GOCC_RNA_POLYMERASE_II_TRANSCRIPTION_REGULATOR_COMPLEX	0.00458716	0.0734503	0.293891	1.49301	226	c("SMAD5", "E2F8", "E2F7", "CREB1", "MED23", "CREBZF", "BACH1", "NFYA", "TAF4", "ADNP", "BCL9", "MAFF", "ASCC3", "JUN", "MED17", "NFATC2", "MED14", "SMAD4", "ATF3", "TCF7L1", "TFDP1", "GTF2H3", "GTF2H1", "TCF12", "DR1", "GEMIN5", "TEAD1", "NONO", "RFXAP", "TRRAP", "TBP", "ATF2", "GTF2A1", "SFPQ", "CEBPG", "SMAD7", "TCF7L2", "TAF5", "FOS", "TAF3", "TAF2", "E2F3", "ARNTL2", "TAF1L", "ATF1", "MED28"…
GOBP_REGULATION_OF_ORGANELLE_ASSEMBLY	0.00452489	0.0734503	0.291573	1.46939	219	c("ADAMTS16", "ALMS1", "PLK4", "SENP6", "SASS6", "STIL", "PRKAA1", "KIF15", "CEP295", "MNS1", "IL1RAP", "GPSM2", "USP6NL", "RDX", "BRCA1", "PIKFYVE", "CCDC88A", "SNX30", "CEP97", "SMAD4", "TPR", "CEP135", "TMEM39A", "CCSAP", "TBC1D12", "CEP76", "CNOT6", "MPHOSPH9", "MDM1", "SDC4", "SPICE1", "KIF24", "TBC1D8", "HNRNPU", "CENPJ", "PAN3", "SPAG5", "LRRK2", "CEP120", "RAB3GAP1", "PLK1", "EVI5", "MTMR…
GOCC_TRANSFERASE_COMPLEX_TRANSFERRING_PHOSPHORUS_CONTAINING_GROUPS	0.00473934	0.0734503	0.282277	1.45299	250	c("CCNL1", "SOCS6", "PRKAA1", "CCNE2", "CDK2", "PRKCI", "MYO6", "TAF4", "CCNA2", "ACVR2B", "PRIM2", "CDK1", "PRIM1", "CDK12", "REV3L", "POLE2", "POLA1", "GTF2H3", "CCNT2", "CCNC", "PIK3C2A", "ACVR1", "GTF2H1", "PRKDC", "SOCS5", "PIK3CA", "POLD3", "TRRAP", "POLE", "CCNT1", "TBP", "CCNB2", "PCNA", "RPRD1A", "NEK10", "GTF2A1", "CDC73", "POLR3A", "UVRAG", "CTR9", "CDK13", "ERC1", "PIK3C2G", "PIK3C3",…
GOBP_B_CELL_ACTIVATION	0.00471698	0.0734503	0.280049	1.44302	247	c("ATAD5", "ZFP36L1", "SP3", "NSD2", "RIF1", "TIRAP", "EP300", "MSH2", "KMT5B", "DCAF1", "PAXIP1", "RNF168", "PELI1", "TNFSF4", "NFATC2", "SLC15A4", "ONECUT1", "VCAM1", "RC3H1", "GON4L", "EZH2", "CCR6", "PRKDC", "IRF2BP2", "ATM", "CHRNB2", "EXO1", "TICAM1", "FOXP3", "PCID2", "MSH6", "INHBA", "MALT1", "CASP3", "TNFAIP3", "ADAM17", "CEBPG", "LRRC8A", "THOC1", "KLF6", "HHEX", "PRKCD", "SWAP70", "LIG…
GOMF_TRANSCRIPTION_COACTIVATOR_ACTIVITY	0.00487805	0.0734503	0.274943	1.41954	264	c("TCERG1", "NUP98", "MED23", "ARID1B", "NPAT", "DDX17", "HMGB2", "NCOA3", "SMARCC1", "CNOT9", "EP300", "MED13", "BCL9", "BRCA1", "ACTL6A", "MAML1", "TMF1", "MED17", "MED14", "PPRC1", "NCOA6", "TRIM24", "CNOT6", "SIN3A", "ASXL1", "ARID1A", "NCOA7", "PHF2", "BIRC2", "DHX9", "ZXDA", "SFR1", "SERTAD2", "ZXDC", "SIRT1", "KMT2D", "USP16", "CENPJ", "LPIN2", "RRP1B", "TADA2A", "ARID5B", "ZMIZ1", "NOTCH1…
GOMF_GTPASE_ACTIVATOR_ACTIVITY	0.00480769	0.0734503	0.275239	1.41479	259	c("SYDE2", "ARHGAP11A", "ARHGAP11B", "RGPD5", "USP6NL", "PLCB1", "ECT2", "RGPD3", "DEPDC1", "RGPD6", "RGPD4", "JUN", "ARHGAP19", "ALS2", "RALGAPB", "TBC1D12", "RALGAPA2", "RASA2", "STXBP5", "RP2", "AGFG1", "RACGAP1", "ERRFI1", "TBC1D8", "RASA1", "RANBP2", "NF1", "LRRK2", "RGPD1", "GAPVD1", "RGS4", "ARHGAP33", "ACAP2", "SEC23A", "GNAQ", "RAB3GAP1", "CHML", "EVI5", "BNIP2", "SGSM1", "IQGAP3", "ARHG…
GOBP_PROTEIN_LOCALIZATION_TO_NUCLEUS	0.00490196	0.0734503	0.265593	1.38041	291	c("IPO7", "BARD1", "LATS1", "NUP98", "RGPD5", "NUP153", "STK4", "ECT2", "NUP155", "XPO1", "NUP107", "RGPD3", "RGPD6", "RGPD4", "CDK1", "KPNA5", "APPL1", "PIKFYVE", "CD2AP", "WRN", "TPR", "SIN3A", "NUP58", "IPO5", "SUN1", "MORC3", "SYNE1", "KAT7", "RANBP2", "HNRNPU", "NF1", "CLDN18", "FERMT2", "NOLC1", "ATF2", "LRRK2", "RGPD1", "IPO9", "NUP35", "TXNIP", "NMD3", "KPNA2", "IPO8", "NOTCH1", "PTGS2", …
GOBP_LOCALIZATION_WITHIN_MEMBRANE	0.00447928	0.0734503	-0.269942	-1.32616	632	c("NDUFA13", "SIL1", "TRARG1", "EMC6", "VPS4A", "WDR83OS", "EMC8", "CCDC22", "RER1", "EMC9", "TIMM22", "FIS1", "STX8", "CIB1", "BCS1L", "SEC61B", "TMEM88", "VAMP5", "EMC3", "TIMM10", "NRXN2", "COMMD1", "SNF8", "AP2M1", "INPP5K", "SEC61G", "ACTN2", "SSNA1", "ROMO1", "TIMM13", "RAB3A", "TIMM8A", "CDK5", "ZDHHC24", "SEC61A1", "VTI1B", "EMC7", "STX4", "NAXE", "ABHD17A", "TIMM29", "VAMP2", "BSG", "OXA…
GOCC_ENDOSOME_MEMBRANE	0.00465116	0.0734503	-0.290893	-1.40619	510	c("TMEM163", "LAMTOR2", "CLVS1", "ATP6V0E1", "ATP6V0C", "MCOLN1", "CHMP2A", "VPS4A", "ATP6V0D1", "VPS28", "PSENEN", "ATP6V0A1", "CD63", "LAMTOR4", "LAMTOR1", "STX8", "LY96", "LAMTOR5", "MVB12A", "ATP6V0E2", "VAC14", "CHMP1A", "COMMD1", "SNF8", "RILP", "AP2S1", "ATP6V0B", "AP2M1", "UBA52", "HLA-DMA", "PRAF2", "VPS18", "TMEM175", "GPR62", "STOML1", "SH3GL3", "IFITM2", "HLA-A", "VTI1B", "SLC48A1", "…
GOBP_MONOCARBOXYLIC_ACID_BIOSYNTHETIC_PROCESS	0.00519481	0.0734503	-0.317142	-1.41135	203	c("MECR", "PARK7", "NDUFAB1", "APOA4", "MCAT", "NR1H2", "DECR2", "ABHD1", "HSD17B10", "RBP1", "ACSF3", "CBR1", "HACD1", "PTGES2", "TECR", "DAGLB", "ACOT8", "GPX4", "AMACR", "MIF", "OXSM", "GAMT", "CYP1A1", "MLYCD", "APOC1", "ACADVL", "CD74", "PTGDS", "PLA2G3", "GSTM4", "PTGES", "SRR", "EIF6", "CES1", "GSTM2", "PRKAG1", "SLC27A5", "CYP3A4", "HSD17B8", "FADS3", "CYP46A1", "OLAH", "LTC4S", "LIAS", "…
GOBP_REGULATION_OF_CATION_TRANSMEMBRANE_TRANSPORT	0.00499376	0.0734503	-0.305683	-1.41765	321	c("ISCU", "PARK7", "TACO1", "NDUFA4", "LRRC52", "CD63", "DNAJC30", "COA8", "SCN1B", "KCNE2", "CNIH3", "COMMD1", "RASGRF1", "ATP1A2", "ACTN2", "PINK1", "GALR2", "CDK5", "COX17", "THADA", "GSTO1", "ACE2", "KCNQ1", "VAMP2", "PRKACA", "C4orf3", "PPIF", "JPH3", "GLRX", "PSEN2", "TESC", "EPHB2", "HAP1", "STAC3", "CALM3", "REM1", "OSR1", "PDE4D", "KCNE4", "WWP2", "NETO2", "GSTM2", "FXYD2", "NIPSNAP2", "…
KEGG_FATTY_ACID_METABOLISM	0.00494234	0.0734503	-0.491412	-1.6905	42	c("ECI1", "CPT1C", "ECHS1", "HADH", "ACADVL", "ACADS", "GCDH", "ACSL6", "ALDH3A2", "HADHA", "ACSL5", "ECI2", "ADH6", "CPT2", "ALDH2", "ALDH7A1", "HADHB", "ACAT1", "ADH1B", "ACAA1", "ACOX3", "ADH5", "EHHADH", "ACADL", "ALDH1B1", "ADH1C")
GOMF_PROTEIN_FOLDING_CHAPERONE	0.00485437	0.0734503	-0.502336	-1.72486	41	c("WDR83OS", "HSPB1", "FKBP8", "PFDN2", "CALR", "PFDN1", "CD74", "CCT7", "CCT6B", "CCT3", "DNAJB6", "PDCL3", "CALR3", "DFFA", "HSPA5")
KEGG_GLUTATHIONE_METABOLISM	0.00478469	0.0734503	-0.484973	-1.73873	50	c("GPX3", "MGST3", "SRM", "GPX1", "GSS", "GSTO1", "GPX4", "GSTK1", "MGST2", "GPX2", "GSTM3", "GSTM4", "OPLAH", "GSTM2", "IDH2", "MGST1", "LAP3", "PGD", "GGCT", "IDH1", "GGT5", "TXNDC12", "GSTZ1", "GSTA3", "GSTM1")
GOMF_MHC_PROTEIN_COMPLEX_BINDING	0.00498339	0.0734503	-0.536193	-1.74774	33	c("HLA-DMA", "HLA-DRB1", "CD74", "HLA-DQB1", "CD81", "ATP1B1", "TAPBPL", "YWHAE", "B2M", "PKM", "CD160", "HLA-DPB1", "HLA-DMB", "HLA-DRB5", "HLA-DRA", "KLRC1", "HLA-DOB", "ANXA11", "HLA-DPA1", "HLA-DOA", "HLA-DQA1", "KLRD1", "KLRC2")
GOCC_SPLICEOSOMAL_TRI_SNRNP_COMPLEX	0.00498339	0.0734503	-0.536606	-1.74909	33	c("TXNL4B", "LSM7", "PRPF31", "SNRPD2", "LSM4", "CD2BP2", "TXNL4A", "SART1", "SNU13", "ZMAT2", "SNRPE", "PPIH", "PRPF6", "LSM3", "LSM6", "SNRPGP15", "SNRPG", "LSM8", "SNRPF", "LSM5", "EFTUD2", "SNRPD3", "LSM2")
GOCC_CHAPERONE_COMPLEX	0.00487805	0.0734503	-0.5371	-1.74922	32	c("STUB1", "CDC37", "SDF2L1", "HSPB8", "HSF1", "RUVBL2", "SDF2", "CCT7", "CCT6B", "CCT3", "RUVBL1")
KEGG_ANTIGEN_PROCESSING_AND_PRESENTATION	0.00453858	0.0734503	-0.453433	-1.74929	70	c("PSME2", "RFXANK", "HLA-DMA", "IFI30", "HLA-A", "CALR", "HLA-B", "PSME1", "HLA-DRB1", "CD74", "HLA-DQB1", "TAPBP", "B2M", "HLA-E", "HLA-C", "HLA-F", "TAP1", "HSPA5", "HLA-G", "HLA-DPB1", "HSPA4", "TAP2", "HLA-DMB", "HLA-DRB5", "LGMN", "HLA-DRA", "KLRC1", "PSME3", "KIR2DL3", "CIITA", "KLRC3", "HLA-DOB", "PDIA3", "KIR2DS4", "KIR3DL1", "NFYC", "HLA-DPA1", "CTSL", "KIR2DL4", "HLA-DOA", "HLA-DQA1", …
GOMF_COMPLEMENT_BINDING	0.00519031	0.0734503	-0.613787	-1.75092	19	c("PHB", "C8G", "CALR", "CRP", "APCS", "C1QBP", "CD59", "MASP2", "C4A")
GOBP_REGULATION_OF_MITOCHONDRIAL_GENE_EXPRESSION	0.00503356	0.0734503	-0.565265	-1.76146	27	c("TACO1", "CHCHD10", "TRUB2", "COA3", "MPV17L2", "RCC1L", "MTG2", "UQCC2", "TSFM", "C1QBP", "MALSU1", "CDK5RAP1", "MTG1", "SHMT2")
GOBP_RIBOSOME_ASSEMBLY	0.0045045	0.0734503	-0.469019	-1.76267	60	c("MRPS11", "DDX28", "MPV17L2", "MRPS2", "MRPS7", "PPAN", "MRPL22", "MRPL20", "RPS27L", "C1QBP", "RRP7A", "RPS15", "RPL38", "TRAF7", "EIF6", "ERAL1", "RPL24", "SBDS", "MTERF3", "RPS14", "BOP1", "RPL11", "RPL23A", "RPS19", "MRTO4", "NLE1", "RPS28", "RRS1")
KEGG_PORPHYRIN_AND_CHLOROPHYLL_METABOLISM	0.00484653	0.0734503	-0.520627	-1.7655	38	c("HMOX2", "BLVRB", "MMAB", "UROD", "EARS2", "UROS", "FTH1", "UGT1A6", "COX10", "PPOX", "COX15", "HMBS", "HCCS", "UGT1A4", "BLVRA", "UGT1A9", "UGT1A5", "UGT1A3", "UGT2B7", "ALAD")
GOCC_MIB_COMPLEX	0.00518135	0.0734503	-0.677861	-1.76702	13	c("MICOS10", "MICOS13", "MTX1", "APOO", "CHCHD6", "SAMM50", "CHCHD3", "IMMT")
GOBP_NEGATIVE_REGULATION_OF_GLYCOPROTEIN_METABOLIC_PROCESS	0.00510204	0.0734503	-0.63993	-1.76752	16	c("CST3", "ACOT8", "APCS", "TMEM59", "ABCA7", "AATF", "BACE2", "JAK3")
KEGG_GRAFT_VERSUS_HOST_DISEASE	0.00488599	0.0734503	-0.525758	-1.77024	37	c("HLA-DMA", "HLA-A", "HLA-B", "HLA-DRB1", "HLA-DQB1", "GZMB", "HLA-E", "HLA-C", "HLA-F", "HLA-G", "HLA-DPB1", "FAS", "HLA-DMB", "PRF1", "HLA-DRB5", "HLA-DRA", "KLRC1", "KIR2DL3", "HLA-DOB", "KIR3DL1", "HLA-DPA1", "HLA-DOA", "HLA-DQA1", "KLRD1", "FASLG", "KIR2DL1")
GOBP_RESPONSE_TO_MITOCHONDRIAL_DEPOLARISATION	0.00519031	0.0734503	-0.624367	-1.7811	19	c("GPS2", "ATP5IF1", "CDC37", "PINK1", "TOMM7", "MUL1", "PRKN", "GBA", "HK2", "HTRA2", "BECN1", "SQSTM1")
GOBP_RRNA_MODIFICATION	0.00492611	0.0734503	-0.539818	-1.78166	35	c("TSR3", "MRM3", "NOP10", "RPUSD1", "NHP2", "MRM1", "NSUN5P1", "RPUSD2", "NSUN5", "BUD23", "NSUN5P2", "TRMT112", "METTL16", "EMG1", "GAR1", "FTSJ3", "RPUSD3", "MRM2", "TFB2M")
GOBP_PROTON_TRANSPORTING_TWO_SECTOR_ATPASE_COMPLEX_ASSEMBLY	0.00510204	0.0734503	-0.645777	-1.78367	16	c("ATP5F1D", "ATPAF2", "FMC1", "OXA1L", "TMEM70", "ATPAF1", "CCDC115", "TMEM199", "TMEM9")
GOBP_MITOCHONDRIAL_OUTER_MEMBRANE_PERMEABILIZATION	0.00487805	0.0734503	-0.547953	-1.78456	32	c("CHCHD10", "ATP5IF1", "BOK", "BLOC1S2", "VDAC2", "ZNF205", "MUL1", "RHOT2", "TMEM102", "NMT1", "BNIP3", "GZMB", "BAX", "SLC35F6", "HIP1R", "GSK3A", "SLC25A5")
GOBP_TRNA_5_END_PROCESSING	0.00510204	0.0734503	-0.64667	-1.78614	16	c("POP4", "HSD17B10", "RPP25L", "POP5", "RPP25", "POP7", "RPP21", "RPP38")
GOCC_EXTRINSIC_COMPONENT_OF_MITOCHONDRIAL_INNER_MEMBRANE	0.00518135	0.0734503	-0.686468	-1.78945	13	c("COQ4", "COQ8A", "PAM16", "COQ6", "COQ8B", "ACADVL", "COQ7")
GOMF_ATPASE_ACTIVATOR_ACTIVITY	0.005	0.0734503	-0.578055	-1.78955	26	c("DNAJC7", "DNAJB2", "RAB3A", "HSCB", "DNAJC19", "DNAJC15", "FXYD2", "ATP1B1", "AHSA1", "DNAJC1", "DNAJB6", "DNAJA2", "ATP1B3", "MYBPC3", "DNAJB1")
GOMF_ALCOHOL_DEHYDROGENASE_NADPPLUS_ACTIVITY	0.00511073	0.0734503	-0.596121	-1.79004	23	c("ALDH3A1", "AKR7A2", "RDH13", "DHRS3", "AKR1C2", "DHRS4", "RDH14", "DHRS13", "AKR1C1", "AKR1A1", "AKR1C4", "AKR1C3", "AKR1B1")
GOBP_TETRAPYRROLE_BIOSYNTHETIC_PROCESS	0.00493421	0.0734503	-0.54524	-1.79281	34	c("TSPO", "ATP5IF1", "UROD", "UROS", "ABCB6", "SLC25A39", "RSAD1", "COX10", "TMEM14C", "PPOX", "FXN", "COX15", "SRRD", "NFE2L1", "IBA57", "HMBS")
GOCC_RIBONUCLEASE_P_COMPLEX	0.00511945	0.0734503	-0.672942	-1.79323	14	c("POP4", "HSD17B10", "POP5", "RPP25", "POP7", "RPP21", "RPP38", "RPPH1", "RPP40")
GOMF_ATPASE_REGULATOR_ACTIVITY	0.00518135	0.0734503	-0.691498	-1.80256	13	c("SIL1", "GRPEL1", "HSPBP1", "KATNB1", "PFN1", "BAG1")
GOMF_HEXOSAMINIDASE_ACTIVITY	0.00511945	0.0734503	-0.680096	-1.81229	14	c("HEXA", "NAGLU", "HEXD", "NAGPA", "HYAL1", "GM2A")
KEGG_RNA_POLYMERASE	0.00505051	0.0734503	-0.580569	-1.81782	28	c("POLR2C", "POLR2J", "POLR2L", "POLR2I", "POLR3K", "POLR2G", "POLR2F", "POLR1C", "POLR2E", "POLR2K", "POLR3H", "POLR2H", "POLR1D")
GOMF_THREONINE_TYPE_PEPTIDASE_ACTIVITY	0.00511073	0.0734503	-0.605541	-1.81832	23	c("PSMB6", "PSMB3", "PSMB10", "PSMB5", "PSMB7", "PSMB4", "PSMB2", "PSMB8", "PSMA4", "PSMB1", "PSMB9")
GOCC_OLIGOSACCHARYLTRANSFERASE_COMPLEX	0.00511945	0.0734503	-0.688413	-1.83445	14	c("DAD1", "OST4", "KRTCAP2", "MLEC", "TREX1", "DDOST", "TMEM258")
GOMF_17_BETA_HYDROXYSTEROID_DEHYDROGENASE_NADPLUS_ACTIVITY	0.00511945	0.0734503	-0.688648	-1.83508	14	c("HSD17B1", "HSD17B10", "DHRS11", "AKR1C2", "AKR1C1", "HSD17B4", "HSD17B8", "HSD17B6", "HSD17B14", "AKR1C4", "AKR1C3")
GOBP_REGULATION_OF_PROTON_TRANSPORT	0.0051458	0.0734503	-0.624796	-1.83625	21	c("PARK7", "TACO1", "NDUFA4", "DNAJC30", "COA8", "COX17", "PPIF", "TESC", "PHB2", "CHP1", "ATPSCKMT", "SLC9A3R1")
GOBP_PYRIDINE_NUCLEOTIDE_BIOSYNTHETIC_PROCESS	0.00505051	0.0734503	-0.593374	-1.85791	28	c("NAPRT", "NMNAT1", "PARP10", "AFMID", "ASPDH", "QPRT", "NMRK1", "NNMT", "HAAO", "IDO1", "NADK", "KYNU", "NMRK2", "NMNAT2")
GOCC_MUSCLE_MYOSIN_COMPLEX	0.00516351	0.0734503	-0.688272	-1.86021	15	c("MYH3", "MYL5", "MYL3", "MYL9", "MYH8", "MYH4", "MYH2", "MYL6B")
GOCC_MHC_PROTEIN_COMPLEX	0.00500835	0.0734503	-0.612891	-1.8766	24	c("HLA-DMA", "HLA-A", "HLA-H", "HLA-B", "HLA-DRB1", "CD74", "HLA-DQB1", "B2M", "HLA-E", "HLA-C", "HLA-F", "HLA-G", "MR1", "HLA-DPB1", "HLA-DMB", "HLA-DRB5", "HLA-DRA")
GOCC_MYOSIN_II_COMPLEX	0.00520833	0.0735422	-0.614069	-1.81297	22	c("MYH3", "MYL5", "MYL6", "MYL3", "MYL9", "MYH8", "MYH4", "MYL4", "MYH2", "MYL6B", "MYH14")
GOCC_CHROMOSOMAL_REGION	0.00529101	0.0741069	0.513063	2.69435	335	c("HELLS", "SMCHD1", "KNTC1", "CKAP5", "SMC4", "SPDL1", "KNL1", "KIF18A", "RAD51AP1", "TOP2A", "TTK", "BLM", "SMC3", "NUP98", "DNMT1", "ZWILCH", "CENPQ", "PDS5A", "SGO2", "RIF1", "INCENP", "CENPK", "BRCA2", "MIS18BP1", "CHAMP1", "SGO1", "CDK2", "BUB1B", "XPO1", "MCM4", "ORC3", "CENPI", "NUP107", "SMC5", "SMC6", "MRE11", "DNA2", "NUP160", "MSH2", "KMT5B", "MCM2", "MCM6", "HDAC2", "CBX1", "CDK1", "…
GOBP_CHROMOSOME_SEGREGATION	0.00531915	0.0741069	0.507573	2.66551	338	c("FBXO5", "KNTC1", "SMC4", "SPDL1", "ESCO1", "KNL1", "KIF18A", "LATS1", "TOP2A", "NUSAP1", "BRIP1", "TTK", "NIPBL", "SMC3", "TOP2B", "ZWILCH", "NCAPG2", "CENPQ", "PDS5A", "SGO2", "CCNE2", "INCENP", "CENPK", "FANCD2", "NCAPH", "CHAMP1", "KIF23", "SGO1", "ECT2", "BUB1B", "KIF14", "SMC2", "SMC5", "PRC1", "SMC6", "PUM2", "MRE11", "KIF18B", "EML4", "USP44", "BRCA1", "CENPF", "GEN1", "CENPE", "MAD2L1"…
GOMF_REGULATORY_RNA_BINDING	0.00526316	0.0741069	0.510715	1.94187	46	c("PUM2", "TUT4", "DICER1", "TRIM71", "DDX21", "RC3H1", "DHX9", "MATR3", "SOX4", "KCNQ1OT1", "AGO4", "AGO3", "SOX2", "PUM1", "ZC3H12A", "HNRNPA2B1", "PIWIL1", "PNPT1", "PIWIL2", "PIWIL4", "ZC3H7A", "ZC3H7B", "TLR9", "FMR1", "AGO1", "AGO2", "NEAT1", "LIN28A")
GOBP_RAS_PROTEIN_SIGNAL_TRANSDUCTION	0.00531915	0.0741069	0.267582	1.40924	343	c("HACE1", "DNMT1", "GNA13", "GPSM2", "RAP2A", "CDK2", "WASF1", "KIF14", "CCNA2", "RDX", "NET1", "RREB1", "USP28", "AGTR1", "ROCK1", "JUN", "NRAS", "KRAS", "ARF6", "FOXM1", "ALS2", "ABCA1", "SPRY2", "RASA2", "DENND4A", "CRKL", "ARHGEF2", "SCAI", "ARFGEF2", "ABI2", "RAB33B", "RAF1", "RAP2B", "RASGEF1B", "RASA1", "MAP4K4", "NF1", "RAPGEF6", "RRAS2", "RALGPS2", "ERBIN", "CBL", "ROBO1", "KBTBD7", "SE…
GOMF_RNA_POLYMERASE_II_SPECIFIC_DNA_BINDING_TRANSCRIPTION_FACTOR_BINDING	0.00526316	0.0741069	0.260985	1.37634	344	c("HMGA2", "SP3", "LATS1", "TCERG1", "TP53BP2", "CREB1", "STK4", "NCOA3", "EP300", "TAF4", "DCAF1", "MED13", "HDAC2", "JUN", "TMF1", "CRY1", "RBBP8", "MED17", "MED14", "UBXN7", "TRIB1", "NCOA6", "SMAD4", "JMJD1C", "TRIM24", "SPEN", "MEF2A", "UHRF2", "SIN3A", "ASXL1", "ARID1A", "NCOA7", "DHX9", "CRKL", "LCOR", "GTF2H1", "GATA6", "SIRT1", "NR4A3", "PRKDC", "BHLHE40", "BAZ2A", "SP1", "STRN", "SMARCA…
GOCC_PROTEASOME_REGULATORY_PARTICLE_BASE_SUBCOMPLEX	0.00531915	0.0741069	-0.742725	-1.71808	9	c("PSMC1", "PSMC5", "PSMD4", "PSMC3", "PSMD2", "PSMC4")
GOBP_POSITIVE_REGULATION_OF_MITOPHAGY_IN_RESPONSE_TO_MITOCHONDRIAL_DEPOLARIZATION	0.00531915	0.0741069	-0.744605	-1.72243	9	c("CDC37", "PINK1", "TOMM7", "PRKN")
GOMF_OLIGOPEPTIDE_BINDING	0.00529101	0.0741069	-0.721186	-1.78833	11	c("PTGES2", "GSS", "MGST2", "GSTM3", "GSTM4", "PTGES", "GSTM2")
GOBP_SECONDARY_HEART_FIELD_SPECIFICATION	0.00529101	0.0741069	-0.726492	-1.80148	11	c("RBPJ", "SMARCD3", "FOXH1", "BMP4", "MESP1", "AXIN2")
GOBP_GTP_BIOSYNTHETIC_PROCESS	0.00529101	0.0741069	-0.735398	-1.82357	11	c("NME3", "NME2", "NME2P1", "NME4", "NME1", "IMPDH1", "NME6", "IMPDH2")
GOBP_NEGATIVE_REGULATION_OF_CELL_CYCLE	0.00534759	0.0742752	0.415276	2.19645	351	c("WEE1", "FBXO5", "ZFP36L1", "RBL1", "KNTC1", "IPO7", "HMGA2", "E2F8", "SPDL1", "E2F7", "LATS1", "BRIP1", "TTK", "TOPBP1", "BLM", "TP53BP2", "ZWILCH", "TIMELESS", "FANCD2", "CDK2", "BUB1B", "GTSE1", "MRE11", "DNA2", "OVOL1", "MSH2", "MDC1", "WDR76", "CLSPN", "CDK1", "USP44", "BRCA1", "CENPF", "GEN1", "MAD2L1", "USP28", "MTBP", "TICRR", "CRY1", "WAPL", "ERCC6", "BUB1", "XRCC3", "DTL", "PTPN11", "…
GOBP_MITOTIC_G2_M_TRANSITION_CHECKPOINT	0.00536193	0.0742752	0.499685	1.91212	47	c("HMGA2", "TOPBP1", "BLM", "MRE11", "CLSPN", "CDK1", "BRCA1", "TICRR", "DTL", "DONSON", "TAOK3", "CHEK1", "CDC6", "ATM", "ORC1", "INIP", "TAOK1", "PLK1")
GOBP_POSITIVE_REGULATION_OF_CELLULAR_PROTEIN_CATABOLIC_PROCESS	0.00536193	0.0742752	-0.342468	-1.48461	156	c("ELOB", "DDA1", "STUB1", "GABARAP", "CCDC22", "BCAP31", "PSMC1", "SIRT6", "ATP5IF1", "HSPBP1", "KCNE2", "SH3RF3", "PSMC5", "DISC1", "RAD23A", "DNAJB2", "VCP", "NUPR1", "USP5", "ECSCR", "DDRGK1", "SIRT2", "KEAP1", "HERPUD1", "FBXL5", "PRKN", "RBX1", "APOE", "PSMC3", "PSMC4", "TRIB2", "CD81", "SGTA", "GBA", "SUMO1", "RNF14", "RNF40", "CDK5RAP3", "ZER1", "DVL1", "NUB1", "CTSC", "ZFAND2A", "NKD2", …
GOBP_ANTIGEN_PROCESSING_AND_PRESENTATION_OF_ENDOGENOUS_PEPTIDE_ANTIGEN_VIA_MHC_CLASS_I_VIA_ER_PATHWAY	0.00536673	0.0742752	-0.812062	-1.80411	8	c("HLA-A", "HLA-H", "HLA-B", "HLA-E", "HLA-C", "HLA-F", "HLA-G", "AZGP1")
GOCC_MICOS_COMPLEX	0.00536673	0.0742752	-0.817404	-1.81598	8	c("MICOS10", "MICOS13", "CHCHD10", "APOO", "CHCHD6", "CHCHD3", "IMMT")
GOBP_REGULATION_OF_INTRINSIC_APOPTOTIC_SIGNALING_PATHWAY	0.00542005	0.0748153	-0.341319	-1.47655	163	c("SEPTIN4", "NDUFA13", "PARK7", "BCAP31", "FIS1", "NOL3", "NDUFS3", "TRAP1", "MSX1", "GPX1", "EIF5A", "GRINA", "PPIA", "NOX1", "PINK1", "NUPR1", "BAD", "HSPB1", "P4HB", "BOK", "SOD1", "WFS1", "VDAC2", "UBB", "MIF", "PPIF", "HERPUD1", "CD44", "CD74", "PRKN", "NOC2L", "ERP29", "CREB3", "TRIAP1", "STYXL1", "SNAI2", "TMEM161A", "S100A9", "ENO1", "PYCARD", "PLEKHF1", "PTPMT1", "ELL3")
GOBP_CELLULAR_HORMONE_METABOLIC_PROCESS	0.00542005	0.0748153	-0.366733	-1.55709	135	c("TSPO", "HSD17B1", "HSD17B10", "RBP1", "BMP6", "CYP17A1", "CYP21A2", "RDH13", "CYP1A1", "RDH5", "WNT4", "DHRS11", "SULT1A1", "DHRS3", "DKK3", "LIPE", "PNPLA4", "AKR1C2", "DHRS4", "DGAT1", "RDH14", "DHRS13", "LHB", "AKR1C1", "HSD17B4", "CYP3A4", "HSD17B8", "SPP1", "CYP46A1", "RBP4", "CYP11A1", "CACNA1H", "DGKQ", "SCPEP1", "ADH6", "SRD5A3", "PLB1", "HSD17B7", "BCO1", "SRD5A2", "STARD3", "AANAT", …
GOMF_NUCLEOSOME_BINDING	0.00543478	0.0748212	0.525998	2.05264	51	c("HMGA2", "ARID1B", "MLLT10", "SMARCC1", "HDAC2", "ACTL6A", "RNF168", "RNF169", "ARID1A", "SMARCA1", "SUPT16H", "ACTR6", "SSRP1", "GATAD2B", "L3MBTL1", "PARP2", "RBBP4", "SMARCA5", "HP1BP3", "CGAS", "EED")
GOBP_STEROL_METABOLIC_PROCESS	0.00543478	0.0748212	-0.34519	-1.48697	150	c("SULT2B1", "APOA4", "CYB5R1", "VLDLR", "EBPL", "PMVK", "FDXR", "CYP21A2", "SOD1", "ACADVL", "MVD", "SNX17", "NSDHL", "TM7SF2", "LIPE", "NPC2", "APOE", "CYB5R3", "CES1", "GBA", "EBP", "ARV1", "APOL2", "CETP", "SEC14L2", "MBTPS1", "NFE2L1", "CYP3A4", "APOA2", "MVK", "CYP46A1", "MT3", "LDLRAP1", "CYP11A1", "CEL", "ABCG4", "DGKQ", "CH25H", "CYP7B1", "SMPD1", "APOA5", "HSD17B7", "LEP", "APOL1", "SUL…
GOMF_PROTEIN_SERINE_KINASE_ACTIVITY	0.00549451	0.075346	0.377932	2	354	c("PLK4", "PRKAA1", "MAPK6", "LATS1", "WNK1", "TTK", "MAP3K4", "MAP3K7", "STK4", "CDK2", "BUB1B", "PRPF4B", "PRKCI", "MAP3K1", "NEK4", "DCAF1", "MAP3K13", "CDK1", "CIT", "ROCK1", "PIKFYVE", "CDK19", "CDK17", "STK26", "STK38L", "CDC7", "HASPIN", "PAK1", "BUB1", "VRK1", "PASK", "MAPK1", "NUAK1", "CDK12", "BRAF", "TLK1", "NEK2", "SMG1", "MELK", "TAOK3", "OXSR1", "MASTL", "TESK2", "TRIO", "WNK3", "CS…
GOBP_SPINDLE_LOCALIZATION	0.00549451	0.075346	0.488449	1.92544	54	c("SPDL1", "NUSAP1", "GPSM2", "ASPM", "MAD2L1", "CLASP2", "ESPL1", "SPRY2", "NDE1", "NDC80", "INSC", "WASL", "ACTR2", "PLK1", "ZW10", "SAPCD2", "CENPA", "ACTR3", "KPNB1", "MYH9", "NUMA1", "LLGL1")
GOBP_TRANSMEMBRANE_RECEPTOR_PROTEIN_SERINE_THREONINE_KINASE_SIGNALING_PATHWAY	0.00549451	0.075346	0.271544	1.43385	350	c("SKIL", "SMAD5", "CTDSPL2", "LEMD3", "LATS1", "TTK", "MAP3K7", "SFRP5", "NREP", "THBS1", "TRIM33", "EP300", "LDLRAD4", "ACVR2B", "BCL9", "APPL1", "JUN", "ONECUT1", "GDF2", "DKK1", "SMAD4", "HIVEP1", "CHRDL1", "PTPRK", "RNF111", "BMPR1A", "SPRY2", "SPRED2", "ACVR1", "GATA6", "SIRT1", "BMPER", "SMURF2", "EGR1", "IGSF1", "LEFTY2", "FERMT2", "ATF2", "INHBA", "CRB2", "CILP", "ZMIZ1", "ADAM17", "NOTC…
GOMF_TUBULIN_BINDING	0.00552486	0.0755642	0.323891	1.71884	362	c("KIF20B", "CKAP5", "ALMS1", "KIF18A", "KIF15", "NUSAP1", "CEP295", "SMC3", "CAPN6", "GAS2L3", "TBCEL", "BRCA2", "HAUS6", "KIF23", "CEP290", "KIF11", "KIF14", "PRC1", "GTSE1", "STRBP", "KIF18B", "EML4", "SETD2", "ADNP", "FAM161A", "DIP2B", "TUBGCP3", "BRCA1", "CENPF", "TPX2", "CENPE", "APPL1", "SAXO2", "CCDC88A", "CLASP2", "DLGAP5", "PAK1", "CEP57L1", "KIF6", "TPR", "KIF2A", "CCSAP", "KIFC1", "B…
GOBP_UROGENITAL_SYSTEM_DEVELOPMENT	0.00552486	0.0755642	0.258129	1.36604	352	c("HELLS", "APAF1", "SMAD5", "ADAMTS16", "FRS2", "NIPBL", "NID1", "ROBO2", "KIRREL3", "CEP290", "NUP107", "OVOL1", "NUP160", "ACVR2B", "CENPF", "AGTR1", "ADAMTS6", "PRLR", "LGR4", "HAS2", "SMAD4", "PROM1", "NPHP3", "BCL2L11", "ASXL1", "PTK7", "SDC4", "KLHL3", "FEM1B", "CRKL", "SOX4", "ACVR1", "BMPER", "NF1", "EGR1", "LRP4", "GREB1L", "LRRK2", "PLAG1", "PCSK9", "FOXA1", "ARID5B", "CYP26B1", "TIPAR…
GOBP_RNA_SPLICING	0.00555556	0.0756307	0.307706	1.65539	402	c("CCNL1", "RBM12", "CWC22", "HNRNPH1", "TCERG1", "ZCCHC8", "NUP98", "PNN", "PRPF4B", "PSIP1", "DDX17", "SF3B1", "SYNCRIP", "PRPF38B", "SART3", "RBM12B", "RBM39", "THOC2", "PRPF40A", "PRPF39", "CELF4", "RBM25", "PAXBP1", "SCAF11", "CELF1", "HNRNPLL", "PPWD1", "DDX46", "SRSF11", "QKI", "CDK12", "SRSF2", "TRA2B", "AHNAK", "SON", "CWF19L2", "PPIG", "TIA1", "SNIP1", "HNRNPH3", "RBM7", "HNRNPA1L2", "T…
GOMF_MITOCHONDRION_TARGETING_SEQUENCE_BINDING	0.00556586	0.0756307	-0.852725	-1.64031	5	c("TIMM22", "TOMM20L")
GOBP_INTRINSIC_APOPTOTIC_SIGNALING_PATHWAY_IN_RESPONSE_TO_HYDROGEN_PEROXIDE	0.00556586	0.0756307	-0.871751	-1.67691	5	c("PARK7", "TRAP1", "PINK1")
GOBP_SEQUESTERING_OF_IRON_ION	0.00556586	0.0756307	-0.873705	-1.68067	5	c("LCN2", "FTH1", "FTL")
GOBP_DERMATAN_SULFATE_BIOSYNTHETIC_PROCESS	0.00556586	0.0756307	-0.88102	-1.69474	5	c("UST", "CHST12")
GOBP_METHYLATION	0.00558659	0.0758139	0.299145	1.58522	358	c("HELLS", "BCOR", "TET1", "DNMT3B", "SETD5", "SUZ12", "DNMT1", "BEND3", "ARID4A", "NSD2", "TET3", "RIF1", "MTF2", "PRMT3", "NFYA", "KDM6A", "KMT5B", "METTL24", "SETD2", "RLF", "PPM1D", "KMT2A", "PRDM10", "BRCA1", "PAXIP1", "MYB", "KMT2E", "TDRD5", "SUV39H2", "PAXBP1", "RNMT", "TYMS", "SMAD4", "TRMT11", "PCMTD2", "METTL21A", "EEF1AKMT2", "EZH2", "KANSL1", "FBXO11", "PRDM4", "FAM98B", "MIS18A", "S…
HALLMARK_BILE_ACID_METABOLISM	0.00560224	0.0759278	-0.379819	-1.57806	112	c("SULT2B1", "PRDX5", "RBP1", "RXRG", "BMP6", "PEX11G", "FDXR", "GSTK1", "AMACR", "SOD1", "SLC22A18", "MLYCD", "ABCA3", "PEX6", "LIPE", "PEX16", "SULT1B1", "IDH2", "AQP9", "PFKM", "GNPAT", "HSD17B4", "SLC27A5", "CYP46A1", "HSD3B7", "ACSL5", "ABCG4", "CH25H", "PAOX", "SLC23A2", "CYP7B1", "ABCD1", "HSD17B6", "PEX12", "CYP27A1", "PXMP2", "KLF1", "DIO2", "IDH1", "ABCA2", "RETSAT", "ALDH1A1", "CYP8B1"…
GOBP_POSITIVE_REGULATION_OF_PROTEIN_KINASE_ACTIVITY	0.00561798	0.0760426	0.261225	1.39661	389	c("HMGA2", "WNK1", "RICTOR", "FZD5", "MAP3K4", "INCENP", "MAP3K7", "STK4", "ECT2", "P2RX7", "KIF14", "THBS1", "TIRAP", "ADNP", "MAP3K13", "CLSPN", "ACVR2B", "TPX2", "CENPE", "DBF4B", "TNFSF11", "CCDC88A", "PRLR", "PAK1", "ERCC6", "DKK1", "ALS2", "DBF4", "TENM1", "BMPR1A", "NRG3", "SPRY2", "EZH2", "MMD", "CCNT2", "SDC4", "ZFP91", "TAOK3", "CCNYL1", "SIRT1", "TCIM", "CDC6", "PIK3CA", "MOB3B", "BORA…
GOBP_REGULATION_OF_PROTEIN_SERINE_THREONINE_KINASE_ACTIVITY	0.00568182	0.0768073	0.27349	1.44796	360	c("CCNL1", "IPO7", "HMGA2", "LATS1", "RICTOR", "BLM", "FZD5", "CCNE2", "MAP3K4", "INCENP", "MAP3K7", "STK4", "P2RX7", "THBS1", "CCNA2", "MAP3K13", "DBF4B", "TNFSF11", "PAK1", "CHORDC1", "DKK1", "ALS2", "TRIB1", "DBF4", "CDK12", "TENM1", "BMPR1A", "SPRY2", "EZH2", "CCNT2", "IPO5", "TAOK3", "GTF2H1", "CCNYL1", "SIRT1", "TCIM", "CDC6", "CDC25C", "NF1", "ERN2", "CCNT1", "CCNB2", "FERMT2", "LRRK2", "D…
GOCC_SPINDLE	0.00571429	0.0771465	0.400113	2.14321	394	c("FBXO5", "KIF20B", "NEDD1", "KNTC1", "CKAP5", "CKAP2L", "ALMS1", "SPDL1", "KIF18A", "PLK4", "KIF15", "LATS1", "NUSAP1", "CEP295", "TTK", "TOPBP1", "SMC3", "CAPN6", "IQCB1", "GPSM2", "RIF1", "CEP162", "INCENP", "CDC14A", "CHAMP1", "HAUS6", "KIF23", "SGO1", "ECT2", "BUB1B", "KIF11", "ASPM", "KLHL42", "KIF14", "PRC1", "SMC6", "KIF18B", "EML4", "HAUS2", "FAM161A", "CBX1", "TUBGCP3", "CDK1", "CENPF"…
GOMF_N_ACETYLTRANSFERASE_ACTIVITY	0.00574713	0.0774899	0.422201	1.71603	63	c("ESCO1", "BRCA2", "NCOA3", "EP300", "BAZ1A", "NAA16", "NAA25", "ESCO2", "GTF3C4", "HAT1", "KAT7", "NAA40", "TADA2A", "ATF2", "CREBBP", "KAT6A", "TAF1L", "NAA50", "KAT6B", "NAA30", "GNPNAT1", "TAF1", "NAT10", "NAA15", "CLOCK")
GOBP_REGULATION_OF_CELL_CYCLE_PHASE_TRANSITION	0.00595238	0.0779425	0.434426	2.31022	375	c("WEE1", "FBXO5", "ATAD5", "ZFP36L1", "RBL1", "KNTC1", "HMGA2", "SPDL1", "SASS6", "E2F7", "STIL", "BRIP1", "TTK", "TOPBP1", "BLM", "ZWILCH", "TIMELESS", "PLCB1", "CDC14A", "FANCD2", "CDK2", "BUB1B", "LSM11", "KIF14", "GTSE1", "MRE11", "DNA2", "OVOL1", "MSH2", "RRM1", "MDC1", "RDX", "WDR76", "CLSPN", "ANLN", "CDK1", "USP44", "BRCA1", "CENPF", "GEN1", "PAXIP1", "CENPE", "DBF4B", "MAD2L1", "USP28",…
GOBP_MITOTIC_CELL_CYCLE_PHASE_TRANSITION	0.00588235	0.0779425	0.415817	2.22706	406	c("WEE1", "FBXO5", "ATAD5", "ZFP36L1", "RBL1", "KNTC1", "HMGA2", "SPDL1", "SASS6", "E2F7", "SKP2", "STIL", "LATS1", "TTK", "TOPBP1", "BLM", "ZWILCH", "CCNE2", "PLCB1", "CDC14A", "CDK2", "BUB1B", "LSM11", "BACH1", "NPAT", "KIF14", "SMC5", "GTSE1", "MRE11", "RRM1", "CCNA2", "RDX", "USP37", "CLSPN", "ANLN", "PPM1D", "CDK1", "USP44", "BRCA1", "CENPF", "CIT", "GEN1", "CENPE", "DBF4B", "MAD2L1", "MTBP"…
GOBP_REGULATION_OF_DNA_METABOLIC_PROCESS	0.00591716	0.0779425	0.378543	2.01214	386	c("ATAD5", "SMCHD1", "APAF1", "HMGA2", "RAD51AP1", "USP1", "BLM", "GINS1", "NSD2", "RIF1", "MAP3K4", "TIMELESS", "POLQ", "CDK2", "PARPBP", "INO80D", "MRE11", "MSH2", "KMT5B", "RFC5", "SETD2", "PRIM2", "JADE3", "RLF", "XRN1", "KMT2A", "DEK", "BRCA1", "ACTL6A", "RFC3", "PAXIP1", "GINS4", "RNF168", "POGZ", "SLF1", "EPC2", "TICRR", "TNFSF4", "RBBP8", "ARID2", "YEATS4", "RNF169", "SLC15A4", "MBTD1", "…
GOBP_PEPTIDYL_LYSINE_MODIFICATION	0.00591716	0.0779425	0.367803	1.95117	382	c("BCOR", "ESCO1", "SENP1", "SENP6", "PRKAA1", "DNMT3B", "SETD5", "DNMT1", "BRD1", "BEND3", "ARID4A", "NSD2", "TET3", "RIF1", "MTF2", "SENP7", "MAP3K7", "BRCA2", "SMC5", "NCOA3", "NFYA", "EP300", "KDM6A", "TAF4", "KMT5B", "SETD2", "JADE3", "RLF", "HDAC2", "DIP2B", "KMT2A", "BRPF1", "BRCA1", "ACTL6A", "PAXIP1", "MYB", "EPC2", "KMT2E", "UBA2", "SUV39H2", "YEATS4", "MBTD1", "USPL1", "SMAD4", "GTF3C4…
GOCC_NUCLEAR_SPECK	0.00588235	0.0779425	0.357508	1.91477	406	c("CCNL1", "FNBP4", "BARD1", "SMC4", "CWC22", "E2F7", "PRKAA1", "TCERG1", "BRD1", "NCAPG2", "CMYA5", "PLCB1", "PNN", "HAUS6", "PRPF4B", "FAM76B", "FBXL4", "DDX17", "SMC5", "SF3B1", "SMC6", "AFDN", "ZNF217", "CPSF6", "SART3", "RBM27", "RBM39", "BCLAF1", "ASCC3", "THOC2", "RREB1", "PRPF40A", "MAML1", "KMT2E", "RBM25", "OIP5", "PNISR", "WRN", "DDX46", "SRSF11", "CDK12", "SRSF2", "PATL1", "WAC", "SON…
GOMF_PROTEIN_SERINE_THREONINE_KINASE_ACTIVITY	0.00595238	0.0779425	0.348633	1.88095	425	c("PLK4", "PRKAA1", "MAPK6", "LATS1", "WNK1", "TTK", "IRAK2", "MAP3K4", "MAP3K7", "STK4", "CDK2", "BUB1B", "PRPF4B", "PRKCI", "MAP3K1", "NEK4", "DCAF1", "MAP3K13", "ACVR2B", "PPM1D", "CDK1", "CIT", "ROCK1", "PIKFYVE", "CDK19", "CDK17", "STK26", "STK38L", "CDC7", "HASPIN", "PAK1", "BUB1", "VRK1", "PASK", "MAPK1", "NUAK1", "CDK12", "BMPR1A", "BRAF", "TLK1", "NEK2", "SMG1", "MELK", "TOP1", "TAOK3", …
GOMF_MICROTUBULE_MOTOR_ACTIVITY	0.0058309	0.0779425	0.447985	1.82911	66	c("KIF20B", "KIF18A", "KIF15", "SMC3", "KIF23", "KIF11", "KIF14", "KIF18B", "CENPE", "KIF6", "KIF2A", "KIFC1", "DNAH1", "KIF24", "KIF4B", "KIF4A", "KIF20A", "KIF27", "KIF13A", "DNAH3", "KIF2C", "KIF3A", "KIF7", "KIF5B")
GOCC_HISTONE_METHYLTRANSFERASE_COMPLEX	0.00591716	0.0779425	0.454242	1.82838	62	c("SUZ12", "KDM6B", "KDM6A", "TAF4", "MGA", "HDAC2", "KMT2A", "PAXIP1", "NCOA6", "AEBP2", "EZH2", "KANSL1", "PRDM4", "WDR82", "KMT2D", "JARID2", "KMT2C", "RBBP5", "TEX10", "RBBP4", "PHF20", "RNF2", "BOD1L1", "KMT2B", "HCFC1", "DYDC1", "CHD8", "EED", "TAF1", "HCFC2")
GOBP_CIRCADIAN_REGULATION_OF_GENE_EXPRESSION	0.00593472	0.0779425	0.439904	1.80358	67	c("HDAC2", "KMT2A", "CRY1", "LGR4", "TOP1", "SIRT1", "BHLHE40", "KDM2A", "HNRNPU", "EGR1", "CSNK1E", "PER3", "PER2", "NCOA2", "ARNTL2", "OGT", "KDM5A", "MTA1", "RORA", "RAI1", "CLOCK", "ID2", "CRY2", "NRIP1", "ZFHX3", "NPAS2", "PPP1CB", "NGFR", "PPP1CC", "MYCBP2")
GOBP_MITOTIC_CYTOKINESIS	0.00591716	0.0779425	0.415902	1.73836	71	c("KIF20B", "NUSAP1", "INCENP", "KIF23", "ECT2", "ANLN", "CIT", "ROCK1", "SON", "ESPL1", "CKAP2", "KIF4B", "CEP55", "RACGAP1", "KIF4A", "SPAST", "KIF20A", "RASA1", "USP8", "PLK1", "APC", "CENPA", "CHMP2B", "DCDC1", "ANK3", "STMN1", "EFHC1", "SPTBN1", "RHOB", "SNX18", "SNX9", "MYH10", "ROCK2", "PDCD6IP")
GOBP_REGULATION_OF_ALTERNATIVE_MRNA_SPLICING_VIA_SPLICEOSOME	0.00595238	0.0779425	0.427369	1.70689	60	c("DDX17", "CELF4", "RBM25", "CELF1", "SRSF2", "TRA2B", "TIA1", "RBM7", "RBM5", "MBNL3", "WTAP", "RBFOX2", "REST", "HNRNPU", "YTHDC1", "SRSF12", "THRAP3", "RBMX", "SRSF6", "PTBP1", "KHDRBS1", "MBNL2", "MBNL1", "RAVER2")
GOBP_SOMATIC_DIVERSIFICATION_OF_IMMUNOGLOBULINS	0.00593472	0.0779425	0.416136	1.70614	67	c("ATAD5", "NSD2", "RIF1", "POLQ", "MSH2", "KMT5B", "PAXIP1", "RNF168", "TNFSF4", "SLC15A4", "CCR6", "PRKDC", "EXO1", "FOXP3", "MSH6", "THOC1", "SWAP70", "LIG4", "RNF8", "YY1", "APLF", "CLCF1")
GOBP_NON_MEMBRANE_BOUNDED_ORGANELLE_ASSEMBLY	0.00588235	0.0779425	0.32018	1.70069	381	c("FBXO5", "KNTC1", "ALMS1", "PLK4", "SENP6", "SASS6", "STIL", "PRKAA1", "KIF15", "CEP295", "SMC3", "GPSM2", "INCENP", "CENPK", "HAUS6", "KIF23", "CDK2", "CEP152", "KIF11", "ASPM", "PRC1", "PUM2", "HAUS2", "ANLN", "TUBGCP3", "BRCA1", "CENPF", "CEP192", "TPX2", "CENPE", "POGZ", "STAG1", "PRRC2C", "CLASP2", "DLGAP5", "EFL1", "CEP97", "SMAD4", "TPR", "CEP135", "KIF2A", "PATL1", "CCSAP", "HAUS3", "ME…
GOBP_METAPHASE_PLATE_CONGRESSION	0.0058309	0.0779425	0.411061	1.67835	66	c("SPDL1", "KIF18A", "CENPQ", "INCENP", "CHAMP1", "KIF14", "EML4", "CENPF", "CENPE", "NUF2", "KIFC1", "CDCA8", "SPICE1", "CEP55", "NDC80", "SEH1L", "HNRNPU", "SPAG5", "KIF2C", "ZW10", "CENPC", "FAM83D", "CHMP2B", "CDCA5", "CDC23", "CCNB1", "KPNB1")
GOMF_P53_BINDING	0.0058309	0.0779425	0.409135	1.67049	66	c("BLM", "TP53BP2", "EP300", "NUAK1", "TRIM24", "RNF34", "SIRT1", "RFWD3", "MDM4", "BRD4", "EHMT1", "MAPKAPK5", "CREBBP", "TAF3", "PLK3", "RFFL", "PPP1R13B", "MDM2", "HIF1A", "RNF125", "CDKN2AIP", "CHD8", "TAF1", "TEP1")
GOBP_IN_UTERO_EMBRYONIC_DEVELOPMENT	0.00588235	0.0779425	0.297908	1.58247	383	c("SKIL", "ZFP36L1", "E2F8", "BCOR", "SP3", "TET1", "XRCC2", "PLK4", "E2F7", "STIL", "LATS1", "FZD5", "GNA13", "NCAPG2", "GINS1", "STK4", "SALL4", "BRCA2", "NPAT", "MIB1", "MSH2", "SETD2", "ACTL6A", "MAFF", "GINS4", "RBBP8", "CELF4", "MAPK1", "ALS2", "SMAD4", "BPTF", "HECTD1", "ATP11A", "SIN3A", "BMPR1A", "WDR19", "GABPA", "BCL2L11", "NEK2", "BIRC6", "UNK", "ACVR1", "GATA6", "CHEK1", "CHD7", "ZFP…
GOBP_RESPONSE_TO_RADIATION	0.00581395	0.0779425	0.280421	1.51576	426	c("HMGA2", "BARD1", "XRCC2", "RAD51AP1", "PRKAA1", "USP1", "TOPBP1", "NIPBL", "BLM", "BMF", "MAP3K4", "FANCD2", "BRCA2", "ECT2", "EP300", "REV1", "MSH2", "PPM1D", "BRCA1", "NET1", "PAXIP1", "RNF168", "USP28", "TICRR", "CRY1", "KRAS", "ERCC6", "PLEKHB1", "VCAM1", "DTL", "WRN", "PTPRK", "ZRANB3", "RAD1", "RAD54L", "POLA1", "SMC1A", "CCDC66", "SIRT1", "PRKDC", "BHLHE40", "CHEK1", "ELOVL4", "POLD3", …
GOCC_MICROTUBULE	0.00591716	0.0779425	0.265697	1.43316	427	c("KIF20B", "KNTC1", "CKAP5", "KIF18A", "KIF15", "NUSAP1", "CEP295", "CAPN6", "GAS2L3", "CEP162", "INCENP", "HAUS6", "KIF23", "KIF11", "ASPM", "KIF14", "PRC1", "GTSE1", "KIF18B", "EML4", "HAUS2", "FAM161A", "RASSF3", "TUBGCP3", "CDK1", "TPX2", "CENPE", "SAXO2", "CLASP2", "CEP57L1", "KIF6", "KIF2A", "CCSAP", "HAUS3", "CKAP2", "SPRY2", "KIFC1", "NEK2", "DNAI1", "MDM1", "FIGN", "DST", "DNAH1", "KIF2…
GOMF_UBIQUITIN_LIKE_PROTEIN_TRANSFERASE_ACTIVITY	0.00591716	0.0779425	0.262139	1.41397	427	c("RNF138", "MEX3C", "BCOR", "G2E3", "HACE1", "BARD1", "HECTD2", "UHRF1", "KLHL42", "MIB1", "TRIM33", "SHPRH", "BRCA1", "RNFT1", "RNF168", "PELI1", "TRIM59", "ITCH", "TRIM71", "VHL", "RNF169", "FBXO30", "DTL", "TRIM24", "RNF111", "HECTD1", "UHRF2", "MSL2", "RC3H1", "FBXO11", "RNF38", "ZFP91", "BIRC2", "BIRC6", "RAD18", "HLTF", "RNF34", "MKRN2", "WSB1", "UFL1", "ZNF738", "SMURF2", "RNF115", "RANBP…
GOBP_CELLULAR_PROCESS_INVOLVED_IN_REPRODUCTION_IN_MULTICELLULAR_ORGANISM	0.00581395	0.0779425	0.257576	1.36582	367	c("FBXO5", "SMAD5", "FOXO3", "KNL1", "KIF18A", "TOP2A", "BRIP1", "TTK", "MNS1", "ROBO2", "BRCA2", "NCAPH", "SPEF2", "ASPM", "HMGB2", "STRBP", "MSH2", "TUT4", "MYBL1", "TMF1", "TDRD5", "CELF4", "CXADR", "CELF1", "QKI", "DDX25", "CCR6", "DNAH1", "MASTL", "ACVR1", "HOOK1", "NDC80", "GMCL2", "KMT2D", "STRA8", "SRPK1", "CEP57", "KDM3A", "ATM", "TRIP13", "CCNB2", "TEX15", "AGO4", "INHBA", "YTHDC2", "ZM…
GOMF_PASSIVE_TRANSMEMBRANE_TRANSPORTER_ACTIVITY	0.00592417	0.0779425	-0.280736	-1.34566	465	c("AQP6", "CACNA1I", "ATP5ME", "ANO2", "ATP6V0C", "ATP5F1D", "MCOLN1", "KCNMB4", "ATP5MF", "ORAI1", "LRRC52", "ATP5MG", "ATP5PD", "SLC14A1", "SCN1B", "ATP5F1E", "KCNE2", "ATP5F1B", "CACNA2D3", "ATP5F1C", "NOX1", "PKD2L1", "TMEM175", "ATP5PO", "CDK5", "SEC61A1", "ATP5PB", "ATP5F1EP2", "KCNQ1", "HCN2", "KCNK12", "CLCN7", "VDAC2", "MPV17", "TRPM3", "ATP5F1A", "ASIC1", "GABRD", "TOMM40", "SCN4A", "AT…
GOBP_PROTEASOMAL_PROTEIN_CATABOLIC_PROCESS	0.00584112	0.0779425	-0.281671	-1.35645	487	c("UCHL1", "ELOB", "PSMB6", "FBXL8", "PARK7", "GABARAPL2", "DDA1", "STUB1", "GABARAP", "PSMB3", "DERL2", "BCAP31", "FBXL15", "PSMD7", "PSMB10", "PSME2", "PSMD8", "PSMC1", "SEC61B", "PSMB5", "SIRT6", "HSPBP1", "FBXO31", "KCNE2", "COMMD1", "GPX1", "SH3RF3", "RNF187", "PSMB7", "PSMC5", "FBXW5", "FHIT", "RAD23A", "PINK1", "SHARPIN", "DNAJB2", "PSMB4", "SDF2L1", "VCP", "NUPR1", "TMEM129", "PSMD4", "HM…
GOBP_CELLULAR_COMPONENT_DISASSEMBLY	0.00595948	0.0779425	-0.285569	-1.36653	452	c("BLCAP", "MCOLN1", "WDR45", "TSPO", "PARK7", "GABARAPL2", "CHMP2A", "ENDOG", "VPS4A", "MTIF3", "GABARAP", "SLC25A4", "TEX264", "FIS1", "AIFM1", "CIB1", "NFE2", "MRPL58", "CHMP1A", "ATP5IF1", "NAPA", "CDC37", "ATG7", "EIF5A", "CST3", "EIF5AL1", "KIF9", "ACTN2", "PINK1", "MCTS1", "SHARPIN", "KLK4", "HAX1", "KATNB1", "CDK5", "CAPZB", "VCP", "LMOD1", "SH3GL3", "WIPI2", "VTI1B", "HSF1", "TPSAB1", "T…
GOCC_MEMBRANE_COAT	0.00582242	0.0779425	-0.388614	-1.54548	84	c("CLTB", "CHMP2A", "COPE", "PEF1", "AP2S1", "AP2M1", "VPS18", "EPN1", "AP1S1", "CLBA1", "COPZ2", "SEC13", "PDCD6", "SCYL1", "COPZ1", "CLTA", "NECAP2", "COPG1", "AP5Z1", "CHMP4B", "CHMP4A", "AP5S1", "SAR1A", "CLTCL1", "NCALD", "SEC31B", "DNM1", "AP2B1", "AP3S2", "AP5B1", "AP2A1", "AP3S1", "AP4M1", "AP4B1", "KLHL12")
KEGG_P53_SIGNALING_PATHWAY	0.00597015	0.0779846	0.414797	1.70317	68	c("APAF1", "SERPINE1", "CCNE2", "CDK2", "THBS1", "GTSE1", "PPM1D", "CDK1", "CHEK1", "ATM", "CCNB2", "CASP3", "MDM4", "PERP", "RRM2", "CCNB1", "MDM2", "CASP8", "RPRM", "CCNE1")
GOBP_VENTRICULAR_SEPTUM_DEVELOPMENT	0.00598802	0.0781206	0.428056	1.79188	72	c("FRS2", "ROBO2", "NSD2", "SALL4", "SMAD4", "HECTD1", "BMPR1A", "PTK7", "MATR3", "SOX4", "ACVR1", "ROBO1", "NOTCH1", "MDM4", "PROX1", "SMAD7", "CNTRL", "TRIP11", "MDM2", "CITED2", "HES1", "GATA4", "FGFR2", "XIRP2")
GOMF_PROTEIN_SERINE_THREONINE_TYROSINE_KINASE_ACTIVITY	0.0060241	0.0782011	0.363698	1.97192	440	c("WEE1", "PLK4", "PRKAA1", "MAPK6", "LATS1", "WNK1", "TTK", "MAP3K4", "MAP3K7", "STK4", "CDK2", "BUB1B", "PRPF4B", "PRKCI", "MAP3K1", "YES1", "NEK4", "DCAF1", "MAP3K13", "ACVR2B", "CDK1", "CIT", "ROCK1", "PIKFYVE", "CDK19", "CDK17", "STK26", "STK38L", "CDC7", "HASPIN", "PAK1", "BUB1", "VRK1", "PASK", "MAPK1", "NUAK1", "ROS1", "FRK", "CDK12", "BRAF", "TLK1", "NEK2", "SMG1", "MELK", "TAOK3", "OXSR…
GOBP_PATTERN_SPECIFICATION_PROCESS	0.0060241	0.0782011	0.247616	1.34725	442	c("TTC21B", "SMAD5", "BCOR", "FRS2", "XRCC2", "STIL", "MNS1", "FZD5", "ROBO2", "MTF2", "RFX3", "MIB1", "EP300", "DOP1B", "ACVR2B", "PBX3", "TDRD5", "PGAP1", "DKK1", "FOXN4", "SMAD4", "TASOR", "TRA2B", "BPTF", "RNF111", "NPHP3", "BMPR1A", "WDR19", "NRG3", "DNAI1", "GORAB", "CRKL", "ACVR1", "PRKDC", "BHLHE40", "ARL13B", "ATM", "C2CD3", "COBL", "ETS2", "LRP4", "PITX2", "ROBO1", "FOXA1", "HIPK1", "CR…
GOCC_VESICLE_TETHERING_COMPLEX	0.00601504	0.0782011	-0.461378	-1.72727	59	c("TRAPPC2L", "TRAPPC5", "COG4", "TRAPPC3", "TRAPPC12", "TRAPPC1", "VPS18", "EXOC3", "TRAPPC9", "COG2", "EXOC3L2", "NBAS", "VPS53", "TRAPPC6A", "EXOC3L1", "COG8", "TRAPPC2B", "EXOC4", "VPS51", "MYRIP", "EXOC7", "DNAJC28", "COG7")
GOMF_TRANSFERASE_ACTIVITY_TRANSFERRING_ALKYL_OR_ARYL_OTHER_THAN_METHYL_GROUPS	0.00601504	0.0782011	-0.461874	-1.72912	59	c("TSR3", "RABGGTA", "NANS", "MGST3", "SRM", "MMAB", "GSTO1", "DHPS", "GSTK1", "DHDDS", "MGST2", "GSTM3", "COX10", "GSTM4", "TRMT12", "PTGES", "GSTM2", "HMBS", "MGST1", "LTC4S", "GGPS1", "DTWD1", "COQ2", "HPGDS", "FDPS")
GOBP_REPRODUCTIVE_SYSTEM_DEVELOPMENT	0.00606061	0.0785776	0.283275	1.52239	422	c("ZFP36L1", "E2F8", "FOXO3", "SP3", "FRS2", "KIF18A", "PLK4", "E2F7", "BRIP1", "NIPBL", "FZD5", "ROBO2", "ARID4A", "MAP3K4", "STK4", "BRCA2", "ASPM", "NUP107", "HMGB2", "MSH2", "TAF4", "SETD2", "PRLR", "TMF1", "PLEKHA1", "LGR4", "MAPK1", "PTPN11", "SMAD4", "BPTF", "HECTD1", "WDR19", "TSPY3", "BCL2L11", "RNF38", "BIRC2", "BIRC6", "FEM1B", "CRKL", "CASP2", "PLEKHA5", "GATA6", "SIRT1", "CHD7", "ATM…
GOBP_REGULATION_OF_MITOTIC_CELL_CYCLE	0.00609756	0.0789589	0.389327	2.11212	443	c("WEE1", "FBXO5", "ATAD5", "KIF20B", "ZFP36L1", "RBL1", "KNTC1", "HMGA2", "SPDL1", "SASS6", "E2F7", "STIL", "NUSAP1", "TTK", "TOPBP1", "BLM", "PHIP", "ZWILCH", "PLCB1", "CDC14A", "FANCD2", "BRCA2", "CDK2", "BUB1B", "LSM11", "KIF14", "GTSE1", "MRE11", "OVOL1", "MSH2", "RRM1", "MDC1", "RDX", "CLSPN", "ANLN", "CDK1", "USP44", "BRCA1", "CENPF", "GEN1", "CENPE", "DBF4B", "MAD2L1", "MTBP", "APPL1", "T…
GOBP_PROTEOLYSIS	0.0061287	0.0792471	-0.234695	-1.19257	1695	c("PCSK1", "UCHL1", "ECEL1", "NDUFA13", "ELOB", "MMP24", "COL7A1", "CRYAB", "TMEM208", "PSMB6", "BABAM2", "FBXL8", "CLPP", "PARK7", "GABARAPL2", "CHMP2A", "DDA1", "VPS4A", "STUB1", "AURKAIP1", "GABARAP", "VPS28", "PSMB3", "PSENEN", "RNPEP", "CCDC22", "NR1H2", "DERL2", "JOSD2", "RARRES1", "LONP1", "NEDD8", "BCAP31", "ADRM1", "PRDX5", "FBXL15", "PSMD7", "FIS1", "PSMB10", "AIFM1", "PSME2", "PSMD8", …
GOBP_REGULATION_OF_MITOCHONDRIAL_MEMBRANE_PERMEABILITY	0.00613497	0.0792471	-0.474277	-1.74912	56	c("CHCHD10", "SLC25A4", "NOL3", "ATP5IF1", "ALKBH7", "BAD", "BOK", "SPG7", "BLOC1S2", "VDAC2", "PPIF", "ZNF205", "MUL1", "RHOT2", "TMEM102", "NMT1", "BNIP3", "GZMB", "HK2", "BCL2L1", "NAIF1", "BAX", "CAMK2A", "SLC35F6", "HIP1R", "GSK3A", "SLC25A5")
GOMF_DNA_BINDING_TRANSCRIPTION_ACTIVATOR_ACTIVITY	0.00617284	0.079638	0.3338	1.81112	449	c("FOXO3", "ZFX", "PLAGL2", "CREB1", "GRHL1", "ZNF445", "BACH1", "KLF10", "NR6A1", "HSF2", "ZNF143", "PBX3", "ZBED4", "RLF", "MYBL1", "MAFF", "ZNF300", "RREB1", "MYB", "REL", "ZNF292", "JUN", "HNF4G", "ZNF782", "NFATC2", "ONECUT1", "FOSB", "VEZF1", "SMAD4", "ATF3", "GMEB1", "MEF2A", "ZNF780B", "GABPA", "TFDP1", "ELF1", "ZNF107", "PRDM4", "SALL2", "UBP1", "SOX4", "CREB3L2", "NR4A3", "SP1", "TCF12"…
GOBP_MRNA_PROCESSING	0.00625	0.0805342	0.324442	1.76813	462	c("ZFP36L1", "BARD1", "CWC22", "HNRNPH1", "TCERG1", "ZCCHC8", "NUP98", "SCAF8", "PNN", "LSM11", "PRPF4B", "PSIP1", "DDX17", "SF3B1", "SYNCRIP", "PRPF38B", "CPSF6", "SART3", "RBM27", "RBM39", "CPSF7", "THOC2", "PRPF40A", "PRPF39", "CELF4", "RBM25", "PAXBP1", "RNMT", "SCAF11", "CELF1", "HNRNPLL", "PPWD1", "DDX46", "SRSF11", "QKI", "CDK12", "SRSF2", "TRA2B", "SON", "CWF19L2", "FIP1L1", "TIA1", "SNIP…
GOCC_VESICLE_COAT	0.00626959	0.0805881	-0.46195	-1.67062	52	c("CLTB", "COPE", "PEF1", "AP2S1", "AP2M1", "EPN1", "AP1S1", "CLBA1", "COPZ2", "SEC13", "PDCD6", "SCYL1", "COPZ1", "CLTA", "NECAP2", "COPG1")
GOBP_PEPTIDYL_PROLINE_MODIFICATION	0.00626959	0.0805881	-0.469445	-1.71112	54	c("FKBP2", "NTMT1", "PPIB", "PTPA", "PPIA", "P4HB", "PIN1", "FKBP8", "PIN4", "PRDX4", "FKBP4", "PPIF", "AIP", "PPID", "PPIAL4G", "PPIAL4C", "FKBP11", "CRTAP", "PPIE", "PPIH", "FKBP1A", "EGLN2", "OGFOD1", "P3H3", "P4HA2", "FKBP3", "PPIAL4D")
GOMF_SMAD_BINDING	0.00634921	0.0808172	0.458218	1.92471	77	c("SKIL", "SMAD5", "IPO7", "HMGA2", "TRIM33", "LDLRAD4", "JUN", "SMAD4", "MEF2A", "RNF111", "BMPR1A", "ACVR1", "TCF12", "SMURF2", "FERMT2", "ZMIZ1", "PURA", "SMAD7", "FOS", "USP15", "COL5A2", "PURB", "YY1", "BMP2", "CITED2", "USP9X", "GATA4", "DROSHA", "TGFBRAP1", "SKI")
GOBP_NEGATIVE_REGULATION_OF_CELL_CYCLE_G1_S_PHASE_TRANSITION	0.00632911	0.0808172	0.445415	1.87014	76	c("WEE1", "RBL1", "E2F7", "CDK2", "GTSE1", "WAC", "EZH2", "CASP2", "ACVR1", "PRKDC", "CRLF3", "ATM", "RFWD3", "INHBA", "SLFN11", "CDC73", "KLF4", "GIGYF2", "DLG1", "APC", "PLK3", "SOX2", "SDE2")
GOBP_ALTERNATIVE_MRNA_SPLICING_VIA_SPLICEOSOME	0.00634921	0.0808172	0.425037	1.78533	77	c("DDX17", "CELF4", "RBM25", "CELF1", "SRSF2", "TRA2B", "TIA1", "RBM7", "DHX9", "RBM5", "RSRC1", "MBNL3", "WTAP", "RBFOX2", "REST", "HNRNPU", "SFPQ", "CDK13", "YTHDC1", "SRSF1", "SRSF12", "THRAP3", "RBMX", "RBMY1J", "SRSF6", "PTBP1", "KHDRBS1", "MBNL2", "MBNL1", "RAVER2", "SFSWAP", "RBM17", "FXR1")
GOBP_HISTONE_H3_ACETYLATION	0.00634921	0.0808172	0.427024	1.78018	75	c("BRD1", "MAP3K7", "BRCA2", "EP300", "TAF4", "JADE3", "KMT2A", "BRPF1", "BRCA1", "SMAD4", "SIN3A", "ATXN7", "YEATS2", "SIRT1", "CHEK1", "MBIP", "DR1", "TRRAP", "KAT7", "TADA2A", "BRPF3", "TAF5", "TAF2", "KAT6A", "MEAF6", "ZZZ3", "POLE3", "KAT6B", "LDB1", "ING5", "SUPT3H", "ZNF451")
GOBP_CARDIAC_CELL_DEVELOPMENT	0.00632911	0.0808172	0.394893	1.65801	76	c("CDK1", "MAML1", "CXADR", "SMAD4", "MEF2A", "BMPR1A", "HNRNPU", "FHOD3", "RGS4", "NOTCH1", "PROX1", "TTN", "VEGFA", "BMP10", "PARP2", "YY1", "GATA4", "MYLK3", "ATG5", "PDLIM5", "ADRA1A", "PDGFRA", "AKAP13")
GOMF_ATP_DEPENDENT_ACTIVITY_ACTING_ON_RNA	0.00632911	0.0808172	0.379849	1.60573	78	c("BRIP1", "DDX17", "DDX12P", "EIF4A2", "DDX46", "FANCM", "DDX21", "DDX25", "DHX9", "DDX18", "DDX11", "SNRNP200", "AQR", "DDX3X", "IGHMBP2", "YTHDC2", "DDX55", "DHX15", "DHX33", "PIF1", "DDX53", "DHX35", "DDX52", "DDX50", "MTREX", "DHX57", "RAD54B", "DDX20", "DHX36", "DDX6", "DDX42", "HELZ2", "DHX40", "DDX39B")
GOCC_NUCLEAR_ENVELOPE	0.00632911	0.0808172	0.264679	1.44123	468	c("TMPO", "NEMP1", "LMNB1", "IPO7", "ARL6IP6", "SENP1", "LEMD3", "BRIP1", "MNS1", "NUP98", "RGPD5", "RIF1", "PLCB1", "NUP153", "SYNE3", "P2RX7", "NUP155", "XPO1", "NEMP2", "NUP107", "MYO6", "LBR", "PUM2", "NUP160", "RGPD3", "RGPD6", "RGPD4", "NUP205", "CENPF", "MAD2L1", "TMEM38B", "YEATS4", "PAK1", "AK9", "DTL", "TPR", "ATP11B", "OIT3", "TXLNG", "TRA2B", "NDC1", "AGPAT5", "POLA1", "NUP58", "IPO5"…
GOMF_DNA_BINDING_TRANSCRIPTION_FACTOR_BINDING	0.00632911	0.0808172	0.258983	1.41054	464	c("HMGA2", "BCOR", "SP3", "LATS1", "TCERG1", "TP53BP2", "CREB1", "NCAPG2", "STK4", "HMGB2", "NCOA3", "EP300", "TAF4", "DCAF1", "MED13", "HDAC2", "CENPF", "TDG", "JUN", "TMF1", "CRY1", "RBBP8", "MED17", "VHL", "MED14", "UBXN7", "TRIB1", "NCOA6", "SMAD4", "CRTC3", "JMJD1C", "TXLNG", "TRIM24", "SPEN", "MEF2A", "UHRF2", "SIN3A", "TFDP1", "ASXL1", "ARID1A", "NCOA7", "DHX9", "CRKL", "LCOR", "GTF2H1", "…
KEGG_TGF_BETA_SIGNALING_PATHWAY	0.00655738	0.0812913	0.430149	1.84847	85	c("SMAD5", "RBL1", "THBS1", "EP300", "ACVR2B", "ROCK1", "MAPK1", "ZFYVE16", "SMAD4", "BMPR1A", "TFDP1", "ACVR1", "SP1", "SMURF2", "LEFTY2", "PITX2", "INHBA", "SMAD7", "CREBBP", "INHBC", "INHBE", "RPS6KB1", "ACVR2A", "BMP2", "LTBP1", "BMP5", "PPP2CB", "ROCK2", "AMHR2", "INHBB", "ID2", "SMAD9", "MYC", "BMPR2", "E2F5")
GOBP_POSITIVE_REGULATION_OF_MITOTIC_CELL_CYCLE_PHASE_TRANSITION	0.00651466	0.0812913	0.426856	1.84023	87	c("FBXO5", "SASS6", "STIL", "PLCB1", "LSM11", "RRM1", "RDX", "CDK1", "DBF4B", "MTBP", "KMT2E", "DLGAP5", "CDC7", "DTL", "SIN3A", "ESPL1", "TFDP1", "CDC6", "CDC25C", "CENPJ", "DDX3X", "CUL4A", "ADAM17", "CDC27", "BRD4", "CDC25A", "STOX1", "UBE2C", "RRM2", "CDCA5", "CDC23", "CCNB1", "MDM2")
GOBP_REGULATION_OF_CYTOKINESIS	0.00651466	0.0812913	0.424064	1.82819	87	c("KIF20B", "E2F8", "PLK4", "E2F7", "CDC14A", "BRCA2", "KIF23", "ECT2", "KIF14", "PRC1", "SETD2", "CIT", "PRPF40A", "BIRC6", "RACGAP1", "SPAST", "CDC6", "KIF20A", "PKN2", "KIF13A", "UVRAG", "PIK3C3", "PLK1", "PLK3", "CSPP1", "DCDC1", "PIK3R4", "IGF1R", "OR2A4", "MYO19", "PRKCE", "CCP110")
GOCC_NUCLEAR_PORE	0.00649351	0.0812913	0.413181	1.80248	90	c("IPO7", "NUP98", "RGPD5", "NUP153", "NUP155", "NUP107", "NUP160", "RGPD3", "RGPD6", "RGPD4", "NUP205", "MAD2L1", "TPR", "NDC1", "NUP58", "IPO5", "AGFG1", "TNKS", "NUP43", "SEH1L", "RANBP2", "XPO4", "PCID2", "RGPD1", "NUP35", "SENP2", "NUP62CL", "NUP210", "NPIPA1", "CHMP2B", "NUP54", "KPNB1", "POM121")
GOBP_SOMATIC_DIVERSIFICATION_OF_IMMUNE_RECEPTORS	0.00645161	0.0812913	0.423197	1.80058	80	c("ATAD5", "NSD2", "RIF1", "POLQ", "HMGB2", "MSH2", "KMT5B", "DCAF1", "PAXIP1", "RNF168", "TNFSF4", "SLC15A4", "CCR6", "PRKDC", "ATM", "EXO1", "FOXP3", "MSH6", "LIG1", "THOC1", "SWAP70", "LIG4", "RNF8", "YY1", "APLF", "CLCF1", "DCLRE1C")
GOCC_ALPHA_DNA_POLYMERASE_PRIMASE_COMPLEX	0.00647948	0.0812913	0.876435	1.79385	5	c("PRIM2", "PRIM1", "POLA1", "MCM3")
GOMF_Y_FORM_DNA_BINDING	0.00647948	0.0812913	0.875926	1.79281	5	c("BLM", "RBBP8", "WRN", "RAD18")
GOCC_SITE_OF_DNA_DAMAGE	0.00655738	0.0812913	0.406934	1.78681	93	c("RNF138", "SMCHD1", "RIF1", "TIMELESS", "SMC5", "SMC6", "MRE11", "WDR76", "CBX1", "RNF168", "SLF1", "ESCO2", "RBBP8", "RNF169", "ERCC6", "RAD18", "UFL1", "KAT7", "RFWD3", "INIP", "ATF2", "SLFN11", "HELB", "ACTR2", "PARP2", "RAD51", "AUNIP", "ACTR3", "POLK", "SLF2", "RNF8")
GOCC_ATPASE_COMPLEX	0.00655738	0.0812913	0.412416	1.77822	88	c("ARID1B", "SMARCC1", "PBRM1", "SF3B1", "INO80D", "BAZ1A", "HMGXB4", "HDAC2", "DEK", "ACTL6A", "ARID2", "RSF1", "ERCC6", "BPTF", "ING3", "DDX21", "ARID1A", "CSNK2A1", "SMARCA1", "CECR2", "ANP32E", "EP400", "TRRAP", "BCL7A", "ACTR6", "GATAD2B", "UCHL5", "INO80", "RBBP4", "YY1", "POLE3", "SMARCA5", "BAZ1B", "DPF2", "NFRKB", "BRD8", "PHF10", "MTA1")
GOBP_CHROMOSOME_LOCALIZATION	0.00643087	0.0812913	0.407512	1.7458	82	c("SPDL1", "KIF18A", "CENPQ", "INCENP", "CHAMP1", "KIF14", "EML4", "CENPF", "CENPE", "DLGAP5", "NUF2", "KIFC1", "CDCA8", "SUN1", "SPICE1", "CEP55", "NDE1", "NDC80", "SEH1L", "ATM", "HNRNPU", "SPAG5", "ACTR2", "KIF2C", "ZW10", "CENPC", "FAM83D", "ACTR3", "CHMP2B", "CDCA5", "CDC23", "CCNB1", "KPNB1")
GOBP_RESPONSE_TO_LEUKEMIA_INHIBITORY_FACTOR	0.00643087	0.0812913	0.393185	1.7274	92	c("HELLS", "CREB1", "RIF1", "MTF2", "BCLAF1", "TNFSF11", "MYNN", "RNMT", "SPRY2", "SIRT1", "KDM3A", "HNRNPU", "UBXN2A", "NUP35", "ARID5B", "PLA2G10", "KLF4", "SMAD7", "BSPRY", "SRSF7", "JARID2", "PIGA", "KDM5B", "RFX2", "SMARCA5", "NCL", "SRSF3", "NR5A2", "RNF125", "PRDM5", "ILDR1", "ADAM23", "MAT2A", "KLF5", "EPS8", "B3GNT2", "GLDC", "XRCC5")
GOCC_SPINDLE_MICROTUBULE	0.00647249	0.0812913	0.400378	1.71502	81	c("KNTC1", "KIF18A", "CEP295", "CAPN6", "HAUS6", "KIF11", "PRC1", "KIF18B", "HAUS2", "FAM161A", "TUBGCP3", "CDK1", "CENPE", "CLASP2", "KIF2A", "CCSAP", "HAUS3", "KIF4A", "SKA3", "HNRNPU", "TOGARAM1", "PLK1", "ZW10", "KIF3A")
GOMF_SINGLE_STRANDED_RNA_BINDING	0.00643087	0.0812913	0.396193	1.69731	82	c("HNRNPH1", "STRBP", "ZFR", "PATL1", "TIA1", "RBM7", "DHX9", "ILF3", "DDX11", "LSM14A", "HNRNPU", "PAN3", "MSI1", "AQR", "DDX3X", "IGHMBP2", "AGO4", "ZC3H14", "HNRNPF", "AGO3", "CBX6", "PABPC1L", "EIF4B", "SSB", "HNRNPDL", "PABPC3", "ATXN1", "PTBP1", "KHDRBS1", "ADARB2", "A1CF", "ELAVL4", "PIWIL1")
GOBP_RNA_DESTABILIZATION	0.00655738	0.0812913	0.381973	1.67721	93	c("ZFP36L1", "SYNCRIP", "TUT4", "ROCK1", "TRIM71", "CELF1", "DCP2", "DCP1A", "PATL1", "ZFP36", "CNOT6", "RC3H1", "DHX9", "HNRNPU", "PAN3", "CNOT7", "RC3H2", "BTG2", "GIGYF2", "KHSRP", "MEX3D", "PUM1", "TENT4A", "TNRC6B", "EIF4ENIF1", "SAMD4B", "ZC3H12D", "ZC3H12A", "PDE12", "METTL14", "ROCK2", "DHX36", "PNPT1", "CNOT6L", "PAIP1", "LIN28B", "CNOT2")
GOCC_TRANSCRIPTION_REGULATOR_COMPLEX	0.00645161	0.0812913	0.307115	1.67173	469	c("SKIL", "SMAD5", "RBL1", "E2F8", "FOXO3", "SP3", "E2F7", "CREB1", "ARID4A", "MED23", "CREBZF", "CDK2", "BACH1", "RFX3", "NR6A1", "NFYA", "EP300", "LIN9", "TAF4", "TAF1B", "ADNP", "DEPDC1", "PBX3", "HDAC2", "NAA16", "PRDM10", "BCL9", "MAFF", "ASCC3", "JUN", "RBBP8", "MED17", "NFATC2", "MED14", "NCOA6", "SMAD4", "ATF3", "GTF3C4", "BDP1", "TCF7L1", "MXD1", "SPEN", "MEF2A", "DACH1", "SIN3A", "TFDP1…
GOBP_POST_EMBRYONIC_DEVELOPMENT	0.00655738	0.0812913	0.385045	1.65464	85	c("PLAGL2", "FZD5", "ACVR2B", "PLEKHA1", "BCL2L11", "MORC3", "ATM", "IREB2", "CSRNP1", "ASH1L", "SCN9A", "ARID5B", "RC3H2", "TIPARP", "ATRX", "KLF4", "GIGYF2", "VEGFA", "IGF2R", "KDM5B", "FGFR2", "GABRG2", "MFAP2", "NR4A2", "DSCAM", "MYO7A", "JAK2", "APOB", "MMUT", "NPPC", "ABL1", "ATF5", "ZFY", "HEG1", "CCDC47", "AGO2", "TAL2")
GOBP_EMBRYONIC_PLACENTA_DEVELOPMENT	0.00651466	0.0812913	0.382714	1.64993	87	c("ZFP36L1", "E2F8", "SP3", "PLK4", "E2F7", "FZD5", "STK4", "SETD2", "MAPK1", "BPTF", "HECTD1", "BIRC6", "GRHL2", "IGF2", "SENP2", "FBXW8", "ZNF568", "CASP8", "HIF1A", "GGNBP2", "CITED2", "HES1", "ARNT", "FGFR2", "WNT7B", "BMP5", "JUNB", "IL10", "RSPO3", "MED1", "ST14", "CDX2", "TMED2", "MAP2K1", "CDKN1C", "HEY2", "EPAS1")
GOMF_PROTEIN_METHYLTRANSFERASE_ACTIVITY	0.00655738	0.0812913	0.370733	1.59849	88	c("SETD5", "SUZ12", "NSD2", "PRMT3", "KMT5B", "SETD2", "KMT2A", "KMT2E", "SUV39H2", "PCMTD2", "METTL21A", "EEF1AKMT2", "EZH2", "FBXO11", "FAM98B", "WDR82", "KMT2D", "ASH1L", "DOT1L", "SETDB1", "PRMT6", "EHMT1", "KMT2C", "RBBP5")
GOBP_REGULATION_OF_PROTEIN_ACETYLATION	0.00645161	0.0812913	0.373722	1.59009	80	c("PRKAA1", "CEP295", "SETD5", "NFYA", "FAM161A", "HDAC2", "DIP2B", "KMT2A", "BRCA1", "PAXIP1", "SMAD4", "SIN3A", "SOX4", "SIRT1", "CHEK1", "KAT7", "SET", "TADA2A", "DDX3X", "FOXP3", "TAOK1")
GOBP_POSITIVE_REGULATION_OF_KINASE_ACTIVITY	0.00645161	0.0812913	0.24375	1.32681	469	c("HMGA2", "WNK1", "RICTOR", "FZD5", "MAP3K4", "INCENP", "MAP3K7", "STK4", "ECT2", "P2RX7", "KIF14", "THBS1", "TIRAP", "MRE11", "ADNP", "MAP3K13", "CLSPN", "ACVR2B", "TPX2", "CENPE", "DBF4B", "TNFSF11", "CCDC88A", "PRLR", "PAK1", "ERCC6", "DKK1", "ALS2", "ROS1", "DBF4", "TENM1", "BMPR1A", "NRG3", "SPRY2", "EZH2", "MMD", "CCNT2", "SDC4", "ZFP91", "TAOK3", "CCNYL1", "SIRT1", "TCIM", "CDC6", "PIK3CA…
KEGG_PROPANOATE_METABOLISM	0.00650407	0.0812913	-0.519061	-1.69047	32	c("SUCLG1", "MCEE", "ECHS1", "MLYCD", "PCCB", "ALDH3A2", "SUCLG2", "LDHB", "HADHA", "ALDH2", "HIBCH", "ACSS3", "ALDH7A1", "ACAT1", "ACSS2", "ACSS1", "EHHADH", "ALDH1B1")
KEGG_SNARE_INTERACTIONS_IN_VESICULAR_TRANSPORT	0.00646204	0.0812913	-0.510329	-1.73058	38	c("STX8", "USE1", "VAMP5", "VTI1B", "STX4", "YKT6", "VAMP2", "BNIP1", "SNAP47", "STX10", "STX5", "VAMP8", "VAMP3", "STX18", "TSNARE1", "STX1B", "STX19")
GOBP_RESPIRATORY_BURST	0.00656814	0.0813284	-0.519425	-1.71436	35	c("PRDX2", "NOX1", "PGAM1", "CYBC1", "GRN", "RAC1", "SELENOK", "LBP", "SLC11A1", "CYBA", "CD52", "NCF1C", "NCF1", "RPS19", "CAMK1D", "NOXA1", "CD55", "RAC2", "SLAMF8", "MPO", "TREM2", "PIK3CD", "HCK")
GOMF_NUCLEOSIDE_TRIPHOSPHATASE_REGULATOR_ACTIVITY	0.00666667	0.0821594	0.257897	1.40337	470	c("IPO7", "SYDE2", "ARHGAP11A", "ARHGAP11B", "GNA13", "RGPD5", "GPSM2", "USP6NL", "PLCB1", "ECT2", "RGPD3", "DEPDC1", "RGPD6", "RGPD4", "TIAM2", "NET1", "RPGR", "JUN", "CCDC88A", "DENND2C", "ARHGAP19", "ALS2", "RALGAPB", "TBC1D12", "RALGAPA2", "DENND1B", "RASA2", "STXBP5", "RP2", "ITSN2", "DENND4A", "SPATA13", "IPO5", "AGFG1", "ARHGEF2", "TRIO", "RACGAP1", "ARFGEF2", "ERRFI1", "TBC1D8", "FGD6", "…
GOBP_POSITIVE_REGULATION_OF_ORGANELLE_ORGANIZATION	0.00666667	0.0821594	0.248187	1.35316	477	c("CKAP5", "SMC4", "PLK4", "RAD51AP1", "SASS6", "STIL", "NUSAP1", "CEP295", "RICTOR", "MNS1", "BMF", "DNMT1", "PHIP", "GPSM2", "C2CD5", "MAP3K4", "PLCB1", "NCAPH", "CDK2", "P2RX7", "WASF1", "SMC2", "SMC5", "MRE11", "SLF1", "CCDC88A", "DLGAP5", "PAK1", "ARF6", "MAPK1", "SNX30", "TPR", "CEP135", "TASOR", "CNOT6", "DDHD1", "TENM1", "SIN3A", "ESPL1", "BCL2L11", "NEK2", "SEMA5A", "SDC4", "NCAPD2", "TN…
GOBP_PROTEIN_STABILIZATION	0.00666667	0.0821594	-0.323642	-1.42368	184	c("CRYAB", "TNIP2", "PARK7", "SWSAP1", "PHB", "GAPDH", "TMEM88", "COA8", "CDC37", "MSX1", "PPIB", "DNLZ", "HYPK", "PINK1", "IFI30", "TREX1", "PIN1", "PFN1", "BAG1", "CALR", "TELO2", "WFS1", "AAK1", "MUL1", "SUGT1", "PEX6", "SAXO1", "NCLN", "TESC", "PRKN", "C10orf90", "GRN", "GPIHBP1", "CCT7", "FLOT2", "ATP1B1", "ZSWIM7", "PHB2", "FLOT1", "CCT3", "SUMO1", "TYROBP", "CRTAP", "CSN3", "APOA2", "WDR81…
GOMF_GLUTATHIONE_TRANSFERASE_ACTIVITY	0.00666667	0.0821594	-0.55235	-1.70997	26	c("MGST3", "GSTO1", "GSTK1", "MGST2", "GSTM3", "GSTM4", "PTGES", "GSTM2", "MGST1", "LTC4S", "HPGDS", "GSTZ1", "GSTA3", "GSTM1", "GSTA2", "GSTT1", "CLIC2")
GOBP_REGULATION_OF_CYCLIN_DEPENDENT_PROTEIN_KINASE_ACTIVITY	0.00671141	0.0826135	0.39799	1.75414	95	c("CCNL1", "IPO7", "LATS1", "BLM", "CCNE2", "CCNA2", "CCNT2", "IPO5", "GTF2H1", "CCNYL1", "CDC6", "CDC25C", "CCNT1", "CCNB2", "CASP3", "TNFAIP3", "ADAM17", "PROX1", "CDC25A", "PLK1", "APC", "CDKN3", "STOX1", "HHEX", "CCNF", "WEE2", "CCNB1", "CCNJ", "CCNK", "CCNJL", "CCNE1", "CDKN1B", "CDK5R1")
GOBP_ORGANELLE_FISSION	0.00689655	0.0832577	0.433527	2.36022	481	c("FBXO5", "KIF20B", "KNTC1", "SMC4", "SPDL1", "KIF18A", "RAD51AP1", "KIF15", "TOP2A", "NUSAP1", "BRIP1", "TTK", "NIPBL", "SMC3", "PHIP", "TOP2B", "ZWILCH", "NCAPG2", "PDS5A", "SGO2", "CCNE2", "INCENP", "PLCB1", "CENPK", "CDC14A", "FANCD2", "BRCA2", "NCAPH", "CHAMP1", "KIF23", "SGO1", "BUB1B", "KIF11", "ASPM", "KIF14", "SMC2", "SMC5", "PRC1", "MRE11", "KIF18B", "EML4", "ANLN", "MYBL1", "USP44", "…
GOCC_H3_HISTONE_ACETYLTRANSFERASE_COMPLEX	0.00699301	0.0832577	0.739567	1.89102	10	c("BRD1", "BRPF1", "KAT7", "BRPF3", "KAT6A", "MEAF6", "KAT6B", "ING5")
GOBP_EXTRAEMBRYONIC_MEMBRANE_DEVELOPMENT	0.00699301	0.0832577	0.724298	1.85198	10	c("E2F8", "E2F7", "FZD5", "MAP3K4", "PAXIP1")
GOBP_LUNG_SACCULE_DEVELOPMENT	0.00677201	0.0832577	0.772547	1.85122	8	c("CREB1", "ASXL1", "GATA6", "FOXA1", "LTBP3")
GOBP_POSITIVE_REGULATION_OF_CENTRIOLE_REPLICATION	0.00684932	0.0832577	0.740906	1.84192	9	c("PLK4", "SASS6", "STIL", "CEP295", "CENPJ", "CEP120")
GOBP_CHROMATIN_REMODELING_AT_CENTROMERE	0.00684932	0.0832577	0.739945	1.83953	9	c("HELLS", "HJURP", "OIP5", "MIS18A", "NASP", "CENPW")
GOBP_REPLICATION_FORK_PROTECTION	0.00684932	0.0832577	0.738899	1.83693	9	c("BLM", "TIMELESS", "BRCA2", "DONSON", "ZRANB3")
GOBP_POSITIVE_REGULATION_OF_DNA_METHYLATION_DEPENDENT_HETEROCHROMATIN_ASSEMBLY	0.00702576	0.0832577	0.675089	1.82168	12	c("DNMT1", "TASOR", "SETDB1", "PPHLN1", "ATF7IP", "MPHOSPH8", "ZNF304", "MORC2", "ATF7IP2")
GOCC_CHROMATOID_BODY	0.00702576	0.0832577	0.668439	1.80374	12	c("TDRD5", "DDX25", "TDRD1", "TDRD7", "PIWIL1", "CLOCK", "PIWIL2", "MAEL", "TDRD6", "ARNTL", "EIF4E", "NSUN2")
GOBP_MICROVILLUS_ASSEMBLY	0.00704225	0.0832577	0.550495	1.74628	22	c("RAP2A", "STK26", "ATP8B1", "RAP2B", "MAP4K4", "RAPGEF6", "MYO1A", "RAP1A", "TNIK", "KLF5", "PLD1", "RAPGEF2")
GOMF_OMEGA_PEPTIDASE_ACTIVITY	0.00704225	0.0832577	0.380945	1.71488	104	c("USP1", "USP13", "USP37", "YOD1", "ZUP1", "USP44", "USP45", "USP28", "USP42", "USP24", "USP12", "JOSD1", "USP16", "USP34", "TANK", "OTUD3", "TNFAIP3", "USP8", "UCHL5", "USP31", "USP47", "OTUD7B", "USP15", "USP25", "USP36", "MYSM1", "USP6", "STAMBPL1", "USP18", "OTUD4", "USP48", "USP9X", "ZRANB1", "USP49", "OTULIN", "USP14", "ZC3H12A", "USP32", "MINDY2", "USP51", "GGT6", "USP3", "USP9Y", "OTUD1"…
GOMF_UBIQUITIN_LIKE_PROTEIN_SPECIFIC_PROTEASE_ACTIVITY	0.00694444	0.0832577	0.374606	1.71123	112	c("SENP1", "SENP6", "USP1", "USP13", "SENP7", "USP37", "YOD1", "ZUP1", "USP44", "USP45", "USP28", "USPL1", "USP42", "USP24", "USP12", "JOSD1", "USP16", "USP34", "TANK", "OTUD3", "TNFAIP3", "USP8", "SENP2", "UCHL5", "USP31", "USP47", "OTUD7B", "USP15", "USP25", "USP36", "MYSM1", "USP6", "STAMBPL1", "USP18", "OTUD4", "USP48", "USP9X", "SENP5", "ZRANB1", "USP49", "OTULIN", "USP14", "ZC3H12A", "USP32…
GOBP_INTESTINAL_EPITHELIAL_CELL_DIFFERENTIATION	0.00704225	0.0832577	0.527868	1.6745	22	c("TYMS", "CBFA2T2", "GATA6", "C1GALT1", "HIF1A", "GATA4", "YAP1", "IL6ST", "KLF5", "CDX2")
GOBP_NEURAL_TUBE_FORMATION	0.00704225	0.0832577	0.37154	1.67254	104	c("KIF20B", "APAF1", "STIL", "STK4", "SALL4", "MIB1", "SETD2", "TRIM71", "HECTD1", "NPHP3", "PTK7", "SDC4", "SOX4", "SEMA4C", "COBL", "GRHL2", "DVL3", "CASP3", "SHROOM3", "MED12", "PHACTR4", "TRAF6", "HIF1A", "CITED2", "BRD2", "TULP3", "IFT52", "BMP5", "SFRP1", "SKI", "OPA1", "BCL10")
GOCC_CELL_CELL_JUNCTION	0.00684932	0.0832577	0.243046	1.32702	487	c("CLDN1", "FRS2", "EPPK1", "FZD5", "PLEKHA7", "KIRREL3", "PNN", "ECT2", "P2RX7", "PRKCI", "AFDN", "RDX", "TJP1", "PIKFYVE", "CD2AP", "PAK1", "CXADR", "FRMD4B", "VEZT", "TJP2", "CLDN6", "AHNAK", "PTPRK", "CDH2", "ADD3", "CGN", "PTK7", "ARHGEF2", "EIF4G2", "DSC2", "WNK3", "MAGI1", "CDH10", "ABI2", "STRN", "CTNND1", "PIK3CA", "CLDN16", "RAP2B", "SPECC1L", "MYADM", "GAB1", "CDH12", "GRHL2", "CLDN18"…
GOBP_REGULATION_OF_CYTOSKELETON_ORGANIZATION	0.00699301	0.0832577	0.238965	1.30523	506	c("CKAP5", "ALMS1", "KIF18A", "PLK4", "SENP6", "SASS6", "STIL", "PRKAA1", "KIF15", "LATS1", "CEP295", "RICTOR", "CAPN6", "GPSM2", "ECT2", "P2RX7", "WASF1", "RDX", "TJP1", "BRCA1", "CIT", "TPX2", "ROCK1", "CCDC88A", "CLASP2", "CD2AP", "PAK1", "ARF6", "MAPK1", "CEP97", "SMAD4", "TPR", "CCSAP", "TENM1", "GMFB", "CKAP2", "ATXN7", "MDM1", "ADD3", "SEMA5A", "SDC4", "ARHGEF2", "BAG4", "SKA3", "ABI2", "S…
GOBP_REGULATION_OF_CELL_DEVELOPMENT	0.00689655	0.0832577	0.225543	1.22791	481	c("SKIL", "XRCC2", "ROBO2", "PLCB1", "PRKCI", "ASPM", "RFX3", "KIF14", "HMGB2", "ADNP", "MAP3K13", "HDAC2", "DIP2B", "PTHLH", "TIAM2", "RREB1", "DICER1", "ROCK1", "TNFSF11", "PPP1R12A", "TRIB1", "HAS2", "SMAD4", "SPEN", "BMPR1A", "EZH2", "SEMA5A", "ZNF488", "TUG1", "CRKL", "EIF4G2", "PLXNC1", "SEMA4C", "PRKDC", "BHLHE40", "ZDHHC21", "LDLR", "CAPRIN1", "UFL1", "SEMA3D", "CHD7", "MYADM", "REST", "G…
GOBP_PHENOL_CONTAINING_COMPOUND_METABOLIC_PROCESS	0.0069735	0.0832577	-0.365449	-1.51348	108	c("TG", "PARK7", "MFSD12", "GIPC1", "OPN3", "CPQ", "DDT", "SULT1A1", "PRKN", "CTNS", "SLC45A2", "SULT1B1", "LRTOMT", "SNCAIP", "SULT1A2", "HPN", "FAH", "SLC6A3", "MAOB", "SLCO1C1", "CYP2E1", "SULT1A3", "MAOA", "NPR1", "CDH3", "ALDH2", "SULT2A1", "SLC7A11", "DRD1", "TYRP1", "ASIP", "SLC5A5", "HDC", "DIO2", "BTBD9", "PAX8", "CRYM", "LY6E", "PDE1B", "DUOXA2", "MC1R")
GOBP_CELLULAR_TRANSITION_METAL_ION_HOMEOSTASIS	0.0070028	0.0832577	-0.368228	-1.52604	109	c("ISCU", "ATP6V0D1", "CCDC22", "ATOX1", "BOLA2", "SCO2", "LCN2", "SLC30A2", "BMP6", "FTH1", "SOD1", "SCO1", "ABCB6", "ARF1", "NUBP1", "CYB561A3", "FTL", "SLC22A17", "ATP6AP1", "S100A9", "FXN", "SLC11A1", "ANKRD9", "CYB561", "ATP13A2", "MT3", "SLC31A2", "TTC7A", "SLC40A1", "CCDC115", "TMEM199", "HJV", "SLC39A7", "SLC30A3", "COX19", "SLC39A12", "STEAP4", "NDFIP1", "GLRX3")
GOBP_ISOPRENOID_METABOLIC_PROCESS	0.00691563	0.0832577	-0.367404	-1.53645	117	c("RBP1", "DHRS4L1", "DPM2", "PMVK", "RDH13", "DHDDS", "CYP1A1", "RDH5", "DHRS4L2", "MVD", "RARRES2", "DHRS3", "LIPE", "PNPLA4", "DHRS4", "DGAT1", "NPC2", "RDH14", "DHRS13", "ALDH3A2", "AKR1C1", "CYP3A4", "MVK", "CYP2E1", "RBP4", "SCPEP1", "ADH6", "SRD5A3", "GGPS1", "HTRA2", "PLB1", "COQ2", "BCO1", "FDPS", "UGT1A9", "AKR1C4", "AKR1C3", "AKR1B1", "IDI2", "CYP2D6", "CRABP2", "ADH1B", "RDH16", "CYP2…
GOBP_AMINE_METABOLIC_PROCESS	0.00691563	0.0832577	-0.371204	-1.55219	115	c("PARK7", "SRM", "OAZ1", "SAT2", "OAZ3", "DHPS", "BCKDK", "SAT1", "CYP1A1", "AFMID", "SULT1A1", "PRKN", "GCDH", "CLN3", "SULT1B1", "GDE1", "LRTOMT", "SNCAIP", "SULT1A2", "SLC6A3", "ATP2B4", "MAOB", "NNMT", "HAAO", "NAAA", "SULT1A3", "HDAC10", "MAOA", "NPR1", "PAOX", "ALDH2", "IDO1", "KYNU", "OAZ2", "SLC7A11", "TRH", "AANAT", "DRD1", "ALDH7A1", "AZIN2", "SLC22A3", "HDC", "LY6E", "PDE1B", "MECP2",…
GOBP_CD4_POSITIVE_ALPHA_BETA_T_CELL_PROLIFERATION	0.00695652	0.0832577	-0.668747	-1.69912	12	c("ARG2", "CD81", "VSIR", "LGALS9", "LGALS9C", "LGALS7B", "CD55", "LGALS9B")
GOCC_NUCLEAR_EXOSOME_RNASE_COMPLEX	0.00695652	0.0832577	-0.671266	-1.70552	12	c("EXOSC4", "EXOSC5", "EXOSC7", "EXOSC1", "EXOSC6")
GOMF_ACYL_COA_DEHYDROGENASE_ACTIVITY	0.00695652	0.0832577	-0.675757	-1.71693	12	c("TECR", "ACAD9", "ACADVL", "ACAD10", "ACADS", "GCDH")
GOMF_RIBONUCLEASE_P_ACTIVITY	0.00695652	0.0832577	-0.679621	-1.72675	12	c("POP4", "POP5", "RPP25", "POP7", "RPP21", "RPP38", "RPPH1", "RPP40")
GOBP_ANTIGEN_PROCESSING_AND_PRESENTATION_OF_ENDOGENOUS_PEPTIDE_ANTIGEN	0.00692042	0.0832577	-0.60552	-1.72734	19	c("HLA-A", "HLA-H", "HLA-B", "HLA-DRB1", "TAPBP", "B2M", "HLA-E", "HLA-C", "HLA-F", "TAP1", "HLA-G", "AZGP1", "TAP2", "HLA-DRA", "ABCB9")
GOBP_PEPTIDE_ANTIGEN_ASSEMBLY_WITH_MHC_PROTEIN_COMPLEX	0.00688468	0.0832577	-0.624221	-1.75789	18	c("HLA-DMA", "CALR", "HLA-DRB1", "HLA-DQB1", "TAPBP", "TAPBPL", "B2M", "HLA-DPB1", "HLA-DMB", "HLA-DRB5", "HLA-DRA", "HLA-DOB", "PDIA3", "HLA-DPA1", "HLA-DOA", "HLA-DQA1")
KEGG_PROTEIN_EXPORT	0.00681431	0.0832577	-0.586011	-1.75968	23	c("SEC61B", "SEC61G", "SRPRB", "IMMP2L", "SEC61A1", "OXA1L", "SPCS1", "SRP19", "SPCS3", "SRP14", "HSPA5")
GOCC_MHC_CLASS_I_PROTEIN_COMPLEX	0.0069808	0.0832577	-0.736526	-1.77575	10	c("HLA-A", "HLA-H", "HLA-B", "B2M", "HLA-E", "HLA-C", "HLA-F", "HLA-G", "MR1")
GOMF_SULFURTRANSFERASE_ACTIVITY	0.0069808	0.0832577	-0.739561	-1.78307	10	c("MOCS2", "CTU2", "TST", "TRMU", "NFS1", "MPST", "LIAS", "MOCOS")
GOMF_TRNA_SPECIFIC_RIBONUCLEASE_ACTIVITY	0.00688468	0.0832577	-0.662777	-1.7913	15	c("POP4", "POP5", "RPP25", "POP7", "ELAC2", "RPP21", "RPP38", "RPPH1", "RPP40", "TSEN34")
GOMF_ESTRADIOL_17_BETA_DEHYDROGENASE_ACTIVITY	0.00688468	0.0832577	-0.636845	-1.79343	18	c("HSD17B1", "HSD17B10", "DHRS11", "AKR1C2", "AKR1C1", "HSD17B4", "HSD17B8", "HSD17B7", "HSD17B6", "HSD17B14", "AKR1C4", "AKR1C3")
GOBP_MITOCHONDRIAL_CALCIUM_ION_TRANSMEMBRANE_TRANSPORT	0.00688468	0.0832577	-0.638306	-1.79755	18	c("MCUR1", "LETM1", "SLC25A23", "SMDT1", "PSEN2", "STOML2", "MICU1", "SLC8A3", "SLC8B1", "VDAC1")
GOCC_RIBONUCLEASE_MRP_COMPLEX	0.0069808	0.0832577	-0.751329	-1.81144	10	c("POP4", "RPP25L", "POP5", "RPP25", "POP7", "RMRP", "RPP38")
GOBP_PROLINE_METABOLIC_PROCESS	0.0069808	0.0832577	-0.753311	-1.81622	10	c("OAT", "PYCR3", "ALDH4A1", "PYCR2")
GOBP_CELLULAR_RESPONSE_TO_NITROGEN_STARVATION	0.00705467	0.0833104	-0.715178	-1.77343	11	c("GABARAPL2", "GABARAP", "ATG7", "GABARAPL1", "MAP1LC3B", "MAP1LC3B2", "MAP1LC3A", "MAP1LC3C", "BECN1")
GOBP_MITOTIC_INTRA_S_DNA_DAMAGE_CHECKPOINT_SIGNALING	0.00707547	0.0834618	0.631564	1.89896	17	c("FANCD2", "MRE11", "MSH2", "MDC1", "ATF2", "RAD9B", "EME1", "TIPIN", "MUS81", "RAD17", "CHEK2", "XPC")
GOBP_DNA_REPAIR	0.0070922	0.0834709	0.424772	2.32086	513	c("MMS22L", "RNF138", "WDHD1", "SMCHD1", "MCM8", "MCM9", "HMGA2", "XRCC2", "RAD51AP1", "BRIP1", "UHRF1", "USP1", "TOPBP1", "NIPBL", "BLM", "SMC3", "PDS5A", "NSD2", "RIF1", "TIMELESS", "POLQ", "FANCD2", "BRCA2", "CDK2", "BACH1", "PARPBP", "MCM4", "HMGB2", "SMC5", "SMC6", "REV1", "INO80D", "MRE11", "DNA2", "MSH2", "RRM1", "MDC1", "KMT5B", "RFC5", "SETD2", "MCM2", "CLSPN", "MCM6", "SHPRH", "CDK1", "…
GOBP_INNER_CELL_MASS_CELL_PROLIFERATION	0.0070922	0.0834709	0.67525	1.86603	13	c("NCAPG2", "GINS1", "SALL4", "BRCA2", "GINS4", "CHEK1", "PALB2")
GOBP_CHROMATIN_ORGANIZATION	0.00714286	0.083597	0.459353	2.51065	512	c("HELLS", "SMCHD1", "RBL1", "HMGA2", "BCOR", "CHD6", "TET1", "PRKAA1", "UHRF1", "ATAD2", "SETD5", "SUZ12", "DNMT1", "BRD1", "BEND3", "ARID4A", "NSD2", "TET3", "RIF1", "MTF2", "ARID1B", "SPTY2D1", "ZNF445", "CREBZF", "CDK2", "LSM11", "BRD3", "HMGB2", "SMARCC1", "PBRM1", "KDM6B", "KDM7A", "EP300", "INO80D", "KDM6A", "KMT5B", "SART3", "DCAF1", "BAZ1A", "SETD2", "MCM2", "HDAC2", "CBX1", "SHPRH", "PP…
GOBP_HISTONE_MODIFICATION	0.00714286	0.083597	0.397931	2.1608	486	c("HMGA2", "BCOR", "TET1", "PRKAA1", "UHRF1", "DNMT3B", "NIPBL", "SETD5", "SUZ12", "DNMT1", "BRD1", "NCAPG2", "BEND3", "ARID4A", "NSD2", "TET3", "RIF1", "MTF2", "INCENP", "MAP3K7", "BRCA2", "CDK2", "NCOA3", "NFYA", "KDM6B", "KDM7A", "EP300", "KDM6A", "TAF4", "KMT5B", "SART3", "CCNA2", "DCAF1", "SETD2", "JADE3", "RLF", "HDAC2", "CDK1", "KMT2A", "BRPF1", "BRCA1", "ACTL6A", "PAXIP1", "MYB", "RNF168"…
GOCC_CHROMOCENTER	0.00712589	0.083597	0.660059	1.90854	15	c("INCENP", "CBX1", "ESCO2", "OIP5", "CDCA8", "SCMH1", "MBD6", "PIWIL2", "FMR1", "AURKB")
GOBP_ATRIAL_SEPTUM_MORPHOGENESIS	0.00712589	0.083597	0.653266	1.88889	15	c("NSD2", "SOX4", "ACVR1", "NOTCH2", "GATA4", "BMPR2", "HEY2", "CCN1", "TBX20", "SMO", "NKX2-5")
GOMF_TRANSCRIPTION_COREGULATOR_ACTIVITY	0.00714286	0.083597	0.284812	1.54655	486	c("CASP8AP2", "HMGA2", "BCOR", "BTAF1", "TCERG1", "DNMT3B", "NUP98", "MED23", "ARID1B", "PSIP1", "NPAT", "DDX17", "HMGB2", "ZXDB", "NCOA3", "NAB1", "SMARCC1", "CNOT9", "KDM7A", "EP300", "MED13", "BCLAF1", "BCL9", "BRCA1", "ACTL6A", "TDG", "MAML1", "MIER3", "TMF1", "RBBP8", "MED17", "RSF1", "MED13L", "MED14", "PPRC1", "NCOA6", "JMJD1C", "SRSF2", "AEBP2", "TRIM24", "SPEN", "CNOT6", "ARID3A", "SIN3A…
GOCC_CUL5_RING_UBIQUITIN_LIGASE_COMPLEX	0.00715564	0.083653	-0.798527	-1.77404	8	c("ELOB", "RNF7", "ELOC", "ASB4", "RBX1", "ANKRD9")
GOBP_CELL_CYCLE_PHASE_TRANSITION	0.00719424	0.0839633	0.413251	2.25543	496	c("WEE1", "FBXO5", "ATAD5", "ZFP36L1", "RBL1", "KNTC1", "HMGA2", "SPDL1", "SASS6", "E2F7", "SKP2", "STIL", "LATS1", "BRIP1", "TTK", "TOPBP1", "BLM", "ZWILCH", "CCNE2", "TIMELESS", "PLCB1", "CDC14A", "FANCD2", "CDK2", "BUB1B", "LSM11", "BACH1", "NPAT", "KIF14", "SMC5", "GTSE1", "MRE11", "DNA2", "OVOL1", "MSH2", "RRM1", "MDC1", "CCNA2", "RDX", "WDR76", "USP37", "CLSPN", "ANLN", "PPM1D", "CDK1", "US…
GOBP_NEGATIVE_REGULATION_OF_MEIOTIC_CELL_CYCLE	0.00724638	0.0839633	0.649194	1.9121	16	c("FBXO5", "TTK", "OVOL1", "RAD1", "TRIP13", "FBXO43")
GOBP_REGULATION_OF_KERATINOCYTE_MIGRATION	0.00721154	0.0839633	0.648449	1.82506	14	c("EPPK1", "ARF6", "HAS2", "MAP4K4")
GOBP_HISTONE_H3_K9_DEMETHYLATION	0.00721154	0.0839633	0.648327	1.82472	14	c("KDM7A", "JMJD1C", "PHF2", "KDM3B", "KDM3A")
GOBP_HISTONE_H2A_ACETYLATION	0.00722892	0.0839633	0.523962	1.69105	23	c("ACTL6A", "EPC2", "YEATS4", "MBTD1", "ING3", "EPC1", "EP400", "TRRAP", "NAA40", "MEAF6")
GOBP_NEURONAL_STEM_CELL_POPULATION_MAINTENANCE	0.00722892	0.0839633	0.5217	1.68375	23	c("FOXO3", "FANCD2", "ASPM", "CDH2", "REST", "NOTCH1", "PROX1", "HOOK3", "SOX2", "FOXO1", "HES1", "FUT10")
GOBP_SMALL_GTPASE_MEDIATED_SIGNAL_TRANSDUCTION	0.00724638	0.0839633	0.272648	1.48604	495	c("HACE1", "SYDE2", "ARHGAP11A", "ARHGAP11B", "DNMT1", "GNA13", "GPSM2", "RAP2A", "ECT2", "CDK2", "WASF1", "KIF14", "CCNA2", "RDX", "TIAM2", "NET1", "RREB1", "USP28", "AGTR1", "ROCK1", "JUN", "NRAS", "CCDC88A", "CD2AP", "KRAS", "ARF6", "FOXM1", "ARHGAP19", "ALS2", "ABCA1", "RALGAPB", "RALGAPA2", "SPRY2", "RASA2", "DENND4A", "SPATA13", "CRKL", "ARHGEF2", "SCAI", "TRIO", "RACGAP1", "ARFGEF2", "ABI2…
GOBP_REGULATION_OF_CALCIUM_ION_TRANSMEMBRANE_TRANSPORTER_ACTIVITY	0.00723589	0.0839633	-0.396344	-1.57398	82	c("KCNE2", "ATP1A2", "CDK5", "THADA", "GSTO1", "PRKACA", "C4orf3", "JPH3", "HAP1", "STAC3", "CALM3", "REM1", "PDE4D", "GSTM2", "NIPSNAP2", "ATP1B1", "YWHAE", "SUMO1", "ADRA2A", "STIMATE", "FKBP1A", "HTT", "P2RY6", "RGN", "JPH4", "CACNB3", "SLC9A1", "FKBP1B", "STAC2", "CACNB4")
GOBP_RESPONSE_TO_OXIDATIVE_STRESS	0.00727273	0.0841754	-0.283273	-1.34488	415	c("GPX3", "CRYAB", "HMOX2", "PRR5L", "NDUFS8", "PRDX2", "PARK7", "MSRB2", "ENDOG", "APOA4", "LONP1", "PRDX5", "AIFM1", "ATOX1", "NOL3", "NDUFB4", "PSMB5", "COA8", "TRAP1", "GPX1", "TXN2", "NDUFA6", "PPIA", "ROMO1", "NOX1", "NDUFA12", "PINK1", "NDUFS2", "CYB5B", "GSS", "NAPRT", "NUDT2", "BAD", "PRDX6", "TXNRD2", "HSPB1", "CCS", "TREX1", "HSF1", "PYCR2", "STX4", "P4HB", "GFER", "ZNF580", "GPX4", "G…
GOBP_PROTEIN_LOCALIZATION_TO_CHROMATIN	0.00737101	0.0852186	0.51213	1.7635	29	c("MCM8", "MCM9", "NIPBL", "MSH2", "SETD2", "ESCO2", "WAPL", "TASOR", "EZH2", "MAU2", "JARID2", "PLK1", "RAD21", "PPHLN1", "CDCA5")
GOBP_MALE_GAMETE_GENERATION	0.00740741	0.0855449	0.247311	1.3539	520	c("SKIL", "MCM8", "ADAMTS16", "KNL1", "KIF18A", "BRIP1", "MNS1", "ARID4A", "BRCA2", "SPEF2", "ASPM", "HSF2", "HMGB2", "STRBP", "RAI14", "OVOL1", "SSTR3", "MYBL1", "TMF1", "TDRD5", "PLEKHA1", "LGR4", "SMAD4", "ROS1", "PGM3", "QKI", "USP42", "NDC1", "TSPY3", "BCL2L11", "DDX25", "SUN1", "CCR6", "AGFG1", "DNAH1", "CRKL", "TESK2", "RACGAP1", "CCNYL1", "HOOK1", "SIRT1", "GMCL2", "SYNE1", "SFMBT1", "STR…
GOBP_POSITIVE_REGULATION_OF_WNT_SIGNALING_PATHWAY	0.00743494	0.0857683	0.329761	1.56346	138	c("TTC21B", "WNK1", "ASPM", "LGR4", "DKK1", "LYPD6", "PTK7", "SEMA5A", "SOX4", "TNKS", "SPIN1", "CSNK2A1", "SMURF2", "USP34", "TBL1XR1", "CSNK1E", "CSNK1G1", "LRRK2", "DDX3X", "TNKS2", "TNFAIP3", "CDC73", "ANKRD6", "USP8", "DIXDC1", "USP47", "HHEX", "CSNK1G3", "DEPDC1B", "DLX5", "WNT3", "BMP2", "ZRANB1", "FGFR2", "SFRP1", "YAP1", "GID8", "SKI", "RNF146", "MACF1", "UBR5", "GPC3", "DACT1", "RSPO3",…
GOBP_PEPTIDYL_LYSINE_DIMETHYLATION	0.00746269	0.0859935	0.527862	1.74736	26	c("KMT5B", "SETD2", "KMT2A", "SUV39H2", "EEF1AKMT2", "KMT2D", "KDM3A", "ASH1L", "EHMT1")
GOBP_MEIOTIC_CHROMOSOME_SEPARATION	0.0074813	0.0861131	0.508962	1.66427	25	c("TOP2A", "TTK", "TOP2B", "NCAPH", "FANCM", "ESPL1", "RMI1", "MEIOB", "HFM1", "EME1")
GOBP_MICROTUBULE_NUCLEATION	0.00763359	0.0867212	0.534635	1.94032	35	c("CKAP5", "HAUS2", "TUBGCP3", "CEP192", "TPX2", "CLASP2", "PAK1", "NDE1", "CENPJ", "TUBGCP4", "MZT1", "NIN")
GOBP_ESTABLISHMENT_OF_MITOTIC_SPINDLE_LOCALIZATION	0.00763359	0.0867212	0.517284	1.87735	35	c("SPDL1", "NUSAP1", "GPSM2", "MAD2L1", "CLASP2", "ESPL1", "SPRY2", "NDE1", "NDC80", "INSC", "PLK1", "ZW10", "SAPCD2", "CENPA", "KPNB1")
GOBP_MITOTIC_G2_DNA_DAMAGE_CHECKPOINT_SIGNALING	0.00763359	0.0867212	0.515046	1.86923	35	c("HMGA2", "TOPBP1", "BLM", "MRE11", "CLSPN", "CDK1", "BRCA1", "TICRR", "DTL", "DONSON", "TAOK3", "CHEK1", "ATM", "TAOK1", "PLK1")
GOBP_POSITIVE_REGULATION_OF_DNA_TEMPLATED_TRANSCRIPTION_ELONGATION	0.00759494	0.0867212	0.523473	1.81138	30	c("TCERG1", "SCAF8", "ERCC6", "CDK12", "CCNT2", "SUPT16H", "KAT7", "CCNT1", "CDC73", "BRD4", "CDK13", "THOC1", "LEO1", "ELL", "CCNK")
GOBP_POSITIVE_REGULATION_OF_JUN_KINASE_ACTIVITY	0.00759494	0.0867212	0.484758	1.80575	42	c("FZD5", "MAP3K4", "MAP3K7", "MAP3K13", "PAK1", "DKK1", "TAOK3", "ERN2", "DVL3", "PTPN1", "TRAF6", "TLR6", "ERN1")
GOBP_MRNA_SPLICE_SITE_SELECTION	0.00761421	0.0867212	0.495151	1.77291	34	c("PSIP1", "PRPF39", "CELF4", "CELF1", "KHDC4", "SF3A1", "PTBP2", "LUC7L2", "SETX", "YTHDC1", "SRSF1", "SRSF12", "SRSF10", "SRSF6", "SF1", "SFSWAP", "LUC7L3")
GOBP_MICROVILLUS_ORGANIZATION	0.00759494	0.0867212	0.510103	1.76512	30	c("RAP2A", "STK26", "PTPN11", "ATP8B1", "RAP2B", "MAP4K4", "RAPGEF6", "MYO1A", "VIL1", "RAP1A", "TNIK", "PLS1", "KLF5", "PLD1", "RAPGEF2")
GOMF_NUCLEOCYTOPLASMIC_CARRIER_ACTIVITY	0.00759494	0.0867212	0.496338	1.71749	30	c("XPO1", "KPNA5", "IPO5", "XPO4", "IPO9", "KPNA2", "KPNA4", "KPNB1", "EIF4ENIF1", "XPO5", "TNPO1", "KPNA7", "XPO7", "NUP214", "TNPO3", "CSE1L", "RANBP6")
GOBP_REGULATION_OF_CELL_CYCLE_CHECKPOINT	0.00761421	0.0867212	0.478271	1.71247	34	c("WDR76", "USP44", "GEN1", "MAD2L1", "CRY1", "XRCC3", "TPR", "FEM1B", "NDC80", "RFWD3", "PCID2", "CUL4A", "PROX1", "THOC1", "CCNB1")
GOBP_CARDIOCYTE_DIFFERENTIATION	0.00757576	0.0867212	0.328867	1.54307	135	c("FRS2", "KDM6B", "CDK1", "MAML1", "CXADR", "DKK1", "MAPK1", "VCAM1", "SMAD4", "MEF2A", "BMPR1A", "ACVR1", "GATA6", "REST", "HNRNPU", "PITX2", "FHOD3", "RGS4", "NOTCH1", "PROX1", "TTN", "VEGFA", "BMP10", "PARP2", "YY1", "NRG1", "BMP2", "CITED2", "HES1", "GATA4", "MYLK3", "ATG5", "PDLIM5", "ADRA1A", "GREM1", "PDGFRA", "SOX6", "AKAP13")
GOBP_TUBE_FORMATION	0.00757576	0.0867212	0.313141	1.49863	151	c("KIF20B", "APAF1", "STIL", "STK4", "SALL4", "CEP290", "MIB1", "SETD2", "TRIM71", "HECTD1", "NPHP3", "BCL2L11", "PTK7", "SDC4", "SOX4", "SEMA4C", "COBL", "GRHL2", "DVL3", "CASP3", "NOTCH1", "PROX1", "SHROOM3", "SOX9", "VEGFA", "MED12", "PHACTR4", "TRAF6", "HIF1A", "CITED2", "BRD2", "TULP3", "FGFR2", "GREM1", "IFT52", "BMP5", "SFRP1", "SKI", "OPA1", "BCL10")
GOBP_REGULATION_OF_CELLULAR_PROTEIN_CATABOLIC_PROCESS	0.00760456	0.0867212	-0.307188	-1.39369	251	c("ELOB", "PARK7", "GABARAPL2", "DDA1", "STUB1", "GABARAP", "CCDC22", "BCAP31", "PSME2", "PSMC1", "SIRT6", "ATP5IF1", "HSPBP1", "KCNE2", "COMMD1", "GPX1", "SH3RF3", "PSMC5", "DISC1", "FHIT", "RAD23A", "PINK1", "DNAJB2", "ATRAID", "VCP", "NUPR1", "GIPC1", "USP5", "ECSCR", "DDRGK1", "PRKACA", "F8A1", "UBB", "SIRT2", "KEAP1", "CSNK2A2", "PSME1", "HERPUD1", "FBXL5", "PRKN", "RBX1", "MGAT3", "APOE", "…
GOBP_HEPATICOBILIARY_SYSTEM_DEVELOPMENT	0.00766284	0.0867435	0.335495	1.57517	137	c("E2F8", "SP3", "CLDN1", "E2F7", "NIPBL", "CIT", "JUN", "ARF6", "ONECUT1", "TYMS", "NPHP3", "UPF2", "EZH2", "PHF2", "GATA6", "PIK3CA", "COBL", "NF1", "SEC63", "PCNA", "ATF2", "PCSK9", "ARID5B", "TNFAIP3", "NOTCH1", "PROX1", "CEBPG", "PTPN3", "SOX9", "JARID2", "IGF2R")
GOBP_EPITHELIAL_TUBE_FORMATION	0.00766284	0.0867435	0.326529	1.52967	136	c("KIF20B", "APAF1", "STIL", "STK4", "SALL4", "CEP290", "MIB1", "SETD2", "TRIM71", "HECTD1", "NPHP3", "PTK7", "SDC4", "SOX4", "SEMA4C", "COBL", "GRHL2", "DVL3", "CASP3", "PROX1", "SHROOM3", "SOX9", "MED12", "PHACTR4", "TRAF6", "HIF1A", "CITED2", "BRD2", "TULP3", "FGFR2", "GREM1", "IFT52", "BMP5", "SFRP1", "SKI", "OPA1", "BCL10")
GOBP_COMPLEMENT_ACTIVATION	0.00766871	0.0867435	-0.456806	-1.68469	56	c("PHB", "C8G", "CRP", "APCS", "C1QBP", "RGCC", "C1QA", "C4BPB", "CFD", "CD59", "PHB2", "C4BPA", "MASP2", "C4A", "CFI", "C1QB", "SERPING1", "KRT1", "CFB", "CD55", "C1S", "C1R", "COLEC11", "C1QC", "CFHR5", "CFHR1", "CLU", "C8A", "CR1", "TREM2", "CFH", "VSIG4", "FCN1", "C3", "IGLL1", "C1RL", "A2M", "CD46", "CD5L")
GOBP_PROTEIN_LOCALIZATION_TO_ENDOPLASMIC_RETICULUM	0.00764526	0.0867435	-0.445365	-1.69468	65	c("GABARAPL2", "RER1", "BCAP31", "SEC61B", "GPAA1", "SEC61G", "SRPRB", "SEC61A1", "DDRGK1", "SPCS1", "HERPUD1", "ZFAND2B", "OS9", "KDELR2", "KDELR1", "UBL4A", "SGTA", "CHMP4B", "CHMP4A", "SRP19", "SPCS3", "SRP14", "HSPA5", "ZFAND2A", "GET4", "BTF3", "INSIG2", "BAG6", "RTN4", "VAPA")
GOMF_CHROMATIN_BINDING	0.00769231	0.0869164	0.452962	2.49113	552	c("WDHD1", "HELLS", "SKIL", "MCM8", "TTC21B", "MCM9", "RBL1", "HMGA2", "FOXO3", "SP3", "SMC4", "ZFX", "LEMD3", "PRKAA1", "TOP2A", "BRIP1", "SCML2", "NIPBL", "ATAD2", "SMC3", "SUZ12", "NUP98", "DNMT1", "TOP2B", "GRHL1", "NSD2", "MTF2", "POLQ", "ARID1B", "NCAPH", "ZNF445", "ATAD2B", "ZKSCAN3", "MLLT10", "BRD3", "SMC2", "SMARCC1", "PBRM1", "KDM6B", "EP300", "KDM6A", "MSH2", "KMT5B", "ADNP", "ZNF354B…
GOBP_DNA_STRAND_ELONGATION	0.00773196	0.0870823	0.533348	1.94629	37	c("GINS1", "MCM4", "INO80D", "MRE11", "DNA2", "ACTL6A", "RFC3", "DCLRE1B", "POLA1", "POLD3", "MCM7", "POLE", "PCNA", "RFC4", "LIG1", "UCHL5", "MCM3", "POT1", "INO80", "YY1", "POLE3", "NFRKB")
GOCC_SYNAPTONEMAL_STRUCTURE	0.00773196	0.0870823	0.472605	1.72463	37	c("BLM", "SMC3", "INCENP", "BRCA2", "BRCA1", "WAPL", "PLK1", "SMC1B", "RAD21", "RAD51", "SYCP2", "MLH3")
GOBP_CARDIAC_ATRIUM_DEVELOPMENT	0.00773196	0.0870823	0.471425	1.72032	37	c("NSD2", "NPHP3", "SOX4", "ACVR1", "NOTCH1", "MDM4", "PROX1", "BMP10", "MDM2", "BMP2", "NOTCH2", "GATA4", "IGF1R", "BMPR2", "HEY2", "HEG1", "CCN1", "ANK2", "TBX20", "SMO", "NKX2-5")
GOMF_PEPTIDE_N_ACETYLTRANSFERASE_ACTIVITY	0.00779221	0.0871977	0.528375	1.9921	44	c("ESCO1", "BRCA2", "NCOA3", "EP300", "BAZ1A", "NAA16", "NAA25", "GTF3C4", "HAT1", "KAT7", "NAA40", "TADA2A", "ATF2", "CREBBP", "KAT6A", "TAF1L", "NAA50", "KAT6B", "NAA30", "TAF1", "NAA15", "CLOCK")
GOBP_REGULATION_OF_TRANSCRIPTION_ELONGATION_FROM_RNA_POLYMERASE_II_PROMOTER	0.00777202	0.0871977	0.529684	1.95871	40	c("TCERG1", "RNF168", "VHL", "ERCC6", "CDK12", "EAF1", "EZH2", "SUPT16H", "HNRNPU", "CCNT1", "CDC73", "BRD4", "CDK13", "LEO1", "RNF8", "WDR43", "ELL", "CCNK", "LDB1")
GOCC_H4_HISTONE_ACETYLTRANSFERASE_COMPLEX	0.00777202	0.0871977	0.51041	1.88743	40	c("ACTL6A", "EPC2", "YEATS4", "MBTD1", "ING3", "MSL2", "KANSL1", "EPC1", "YEATS2", "EP400", "TRRAP", "ATF2", "KANSL2", "MEAF6", "OGT", "PHF20", "KANSL3", "HCFC1", "BRD8", "MSL1")
GOBP_MICROTUBULE_DEPOLYMERIZATION	0.00777202	0.0871977	0.4974	1.88531	45	c("CKAP5", "KIF18A", "KIF14", "KIF18B", "TPX2", "CLASP2", "KIF2A", "CCSAP", "CKAP2", "ATXN7", "KIF24", "ARHGEF2", "SPAST", "TTBK2", "TAOK1", "KIF2C", "APC", "CAMSAP1", "MID1IP1", "STMN1", "STMN3")
GOBP_HISTONE_PHOSPHORYLATION	0.00779221	0.0871977	0.453979	1.71161	44	c("HMGA2", "PRKAA1", "INCENP", "CDK2", "CCNA2", "DCAF1", "CDK1", "HASPIN", "VRK1", "CHEK1", "PPP4R2", "ATM", "VRK2", "PRKCD", "SMARCA5", "BAZ1B", "PPP4R3B")
GOBP_NUCLEAR_EXPORT	0.0077821	0.0871977	0.324748	1.55105	153	c("BARD1", "CTDSPL2", "NUP153", "NUP155", "XPO1", "NUP107", "NUP160", "CPSF6", "SETD2", "THOC2", "PTPN11", "TPR", "UPF2", "SMG1", "DDX25", "DHX9", "AGFG1", "NEMF", "XPO4", "PCID2", "MALT1", "NMD3", "NCBP1", "NUP62CL", "YTHDC1", "ANKLE1", "TCF7L2", "UHMK1", "THOC1", "NXF3", "HHEX", "SSB", "ATXN1", "EIF4ENIF1", "POM121", "STYX", "SRSF3", "LTV1", "KHDRBS1", "AKAP13", "POLDIP3", "NUP85", "ZC3H11A", "…
GOBP_REPLICATION_FORK_PROCESSING	0.0078125	0.0872797	0.54311	2.01868	41	c("MMS22L", "ZGRF1", "BLM", "BRCA2", "MRE11", "DNA2", "GEN1", "WRN", "FANCM", "ZRANB3", "DDX11", "RFWD3", "PCNA", "FAM111A", "ATRX", "THOC1", "RAD51", "BOD1L1")
GOBP_REGULATION_OF_HISTONE_H3_K4_METHYLATION	0.0078329	0.0872797	0.542761	1.99161	38	c("BCOR", "DNMT3B", "DNMT1", "KMT2A", "BRCA1", "PAXIP1", "MYB", "KMT2E", "SMAD4", "KANSL1", "PRMT6", "CTR9", "KANSL2", "OGT", "PHF20", "KANSL3", "HCFC1")
GOBP_POSITIVE_REGULATION_OF_CYTOKINESIS	0.0078329	0.0872797	0.505226	1.85388	38	c("KIF20B", "CDC14A", "KIF23", "ECT2", "KIF14", "CIT", "RACGAP1", "SPAST", "CDC6", "PKN2", "CSPP1", "IGF1R", "OR2A4", "PRKCE", "CUL3", "NUP62", "CXCR5")
GOMF_PRE_MRNA_BINDING	0.0078329	0.0872797	0.487821	1.79001	38	c("EP300", "CELF4", "CELF1", "SRSF2", "TRA2B", "RBM7", "HNRNPU", "SOX9", "ERI1", "SLBP", "SRSF6", "PTBP1", "ELAVL4", "SF1", "HNRNPA2B1")
HALLMARK_GLYCOLYSIS	0.0078534	0.0874151	-0.316948	-1.40451	198	c("MDH2", "PGLS", "ALG1", "NOL3", "ALDOA", "VLDLR", "GMPPA", "FAM162A", "PPIA", "MPI", "HAX1", "PGAM1", "CHST12", "POLR3K", "NDUFV3", "SOD1", "PFKP", "MIF", "FKBP4", "PMM2", "B3GALT6", "GLRX", "B4GALT7", "ABCB6", "ANG", "TPI1", "GYS1", "CD44", "TALDO1", "GMPPB", "LHPP", "COG2", "NSDHL", "SPAG4", "ISG20", "B3GAT3", "PSMC4", "SDHC", "ENO1", "PC", "PLOD1", "MERTK", "PGAM2", "HK2", "SLC16A3", "MDH1",…
GOBP_POSITIVE_REGULATION_OF_DNA_TEMPLATED_TRANSCRIPTION_INITIATION	0.00789474	0.0876886	0.500244	1.90205	46	c("TAF4", "MED13", "BCLAF1", "PAXIP1", "CAND1", "JUN", "MED17", "ERCC6", "MED14", "TBP", "SETX", "GTF2A1", "TAF5", "MED12", "TAF3", "TAF2")
GOMF_NON_MEMBRANE_SPANNING_PROTEIN_TYROSINE_KINASE_ACTIVITY	0.00789474	0.0876886	0.446788	1.6988	46	c("WEE1", "YES1", "FRK", "MELK", "FER", "PRKCD", "DYRK1A", "CLK1", "WEE2", "EIF2AK2", "BAZ1B")
GOBP_REGULATION_OF_CENTROSOME_CYCLE	0.008	0.0885757	0.459153	1.79158	50	c("ALMS1", "PLK4", "SASS6", "STIL", "CEP295", "XPO1", "BRCA1", "GEN1", "CHORDC1", "XRCC3", "CEP76", "MDM1", "SPICE1", "SIRT1", "CENPJ", "CEP120", "CCNF", "CHMP2B")
GOBP_POSITIVE_REGULATION_OF_TRANSFERASE_ACTIVITY	0.008	0.0885757	0.258511	1.41711	554	c("HMGA2", "WNK1", "RICTOR", "FZD5", "GINS1", "MAP3K4", "INCENP", "MAP3K7", "STK4", "ECT2", "P2RX7", "KIF14", "THBS1", "TIRAP", "MRE11", "RFC5", "ADNP", "MAP3K13", "CLSPN", "ACVR2B", "PRIM2", "RFC3", "TPX2", "CENPE", "DBF4B", "GINS4", "TNFSF11", "CCDC88A", "PRLR", "PAK1", "ERCC6", "DKK1", "MAPK1", "ALS2", "ROS1", "DBF4", "TENM1", "BMPR1A", "NRG3", "SPRY2", "NEK2", "EZH2", "MMD", "CCNT2", "SDC4", …
GOBP_CELL_KILLING	0.00798935	0.0885757	-0.324429	-1.41218	169	c("GAPDH", "GNLY", "ROMO1", "HLA-A", "GFER", "VAMP2", "HLA-H", "HLA-B", "NKG7", "HLA-DRB1", "PRDX1", "GZMB", "CD59", "UNC13D", "TUSC2", "TYROBP", "B2M", "CTSG", "HLA-E", "CCL13", "RAET1G", "RPL30", "PLEKHM2", "HLA-F", "BCL2L1", "LAG3", "LGALS9", "CD160", "HLA-G", "CTSC", "AZGP1", "PTPN6", "MR1", "TUBB4B", "GZMM", "FCGR1A", "LEP", "RPS19", "HAVCR2", "PRF1", "VAV1", "ARRB2", "HLA-DRA", "CTSH", "NCR…
GOCC_KINESIN_COMPLEX	0.0080429	0.0887688	0.48739	1.86508	47	c("KIF20B", "KIF18A", "KIF15", "KIF23", "KIF11", "KIF14", "KIF18B", "KIF6", "KIF2A", "KIFC1", "NDE1", "KIF20A", "KIF27", "KIF13A", "KIF2C", "KIF3A", "KIF7", "KIF5B")
GOBP_HOMOLOGOUS_CHROMOSOME_PAIRING_AT_MEIOSIS	0.0080429	0.0887688	0.437672	1.67482	47	c("BRIP1", "CCNE2", "FANCD2", "MRE11", "NDC1", "SUN1", "MSH4", "TRIP13", "TEX15", "MSH5", "AGO4", "RAD21", "MEIOB", "DMC1", "CCNE1", "SYCP2", "MLH3")
GOCC_CYCLIN_DEPENDENT_PROTEIN_KINASE_HOLOENZYME_COMPLEX	0.0080429	0.0887688	0.426997	1.63397	47	c("CCNL1", "CCNE2", "CDK2", "CCNA2", "CDK1", "CDK12", "CCNT2", "CCNC", "CCNT1", "CCNB2", "PCNA", "CDK13", "CCNF", "CCNB1", "CCNJ", "CCNK", "CCNJL", "CCNE1", "CDK5R1")
GOMF_ATP_DEPENDENT_ACTIVITY	0.00806452	0.0889136	0.328285	1.7909	537	c("ATAD5", "KIF20B", "HELLS", "SMCHD1", "MCM8", "MCM9", "SMC4", "CHD6", "XRCC2", "BTAF1", "KIF18A", "KIF15", "TOP2A", "BRIP1", "ZGRF1", "ATAD2", "BLM", "SMC3", "TOP2B", "POLQ", "KIF23", "ATAD2B", "KIF11", "MCM4", "KIF14", "SMC2", "DDX17", "SMC5", "MYO6", "HELZ", "MRE11", "DNA2", "KIF18B", "MSH2", "RFC5", "ATP13A4", "MCM2", "MCM6", "NAV2", "SHPRH", "RFC3", "ASCC3", "ATP2B1", "CENPE", "DDX12P", "DI…
GOBP_MALE_SEX_DIFFERENTIATION	0.00809717	0.0891796	0.298523	1.42038	157	c("SMAD5", "KIF18A", "BRIP1", "ARID4A", "ASPM", "HMGB2", "MSH2", "TMF1", "PLEKHA1", "LGR4", "SMAD4", "BMPR1A", "BCL2L11", "RNF38", "CRKL", "GATA6", "WDR48", "GREB1L", "CBL", "AGO4", "INHBA", "ARID5B", "MAMLD1", "ATRX", "SEMA3A", "SOX9", "RHOBTB3", "NASP", "PATZ1", "ACVR2A", "ASB1", "PRPS1L1", "CITED2", "GATA4", "ARID4B", "SYCP2", "PDGFRA", "BMP5", "SFRP1", "NCOA4", "SF1", "AMHR2", "INHBB", "COL9A…
GOMF_CATALYTIC_ACTIVITY_ACTING_ON_A_NUCLEIC_ACID	0.00813008	0.0893119	0.279332	1.54394	566	c("ATAD5", "HELLS", "MCM8", "MCM9", "HMGA2", "CHD6", "XRCC2", "BTAF1", "TOP2A", "BRIP1", "ZGRF1", "DNMT3B", "BLM", "SMC3", "DNMT1", "TOP2B", "POLQ", "MCM4", "DDX17", "REV1", "HELZ", "MRE11", "DNA2", "MSH2", "RFC5", "MCM2", "MCM6", "NAV2", "TUT4", "SHPRH", "XRN1", "RFC3", "GEN1", "ASCC3", "TDG", "DDX12P", "DICER1", "MGME1", "CRY1", "CHD1", "RBBP8", "EIF4A2", "ZC3H12B", "RNMT", "ERCC6", "XRCC3", "D…
GOBP_HEART_DEVELOPMENT	0.00813008	0.0893119	0.251995	1.39245	562	c("ZFP36L1", "SMAD5", "BCOR", "FRS2", "STIL", "NIPBL", "CREB1", "ROBO2", "NSD2", "STK4", "SALL4", "MIB1", "KDM6B", "EP300", "KDM6A", "SETD2", "ACVR2B", "CDK1", "MAML1", "ROCK1", "JUN", "ADAMTS6", "ARID2", "CXADR", "DKK1", "FGF19", "MAPK1", "VCAM1", "FOXN4", "HAS2", "NCOA6", "PTPN11", "SMAD4", "MEF2A", "HECTD1", "NPHP3", "BMPR1A", "ASXL1", "DNAI1", "PTK7", "MATR3", "CRKL", "EIF4G2", "SOX4", "ACVR1…
GOBP_MITOCHONDRIAL_OUTER_MEMBRANE_PERMEABILIZATION_INVOLVED_IN_PROGRAMMED_CELL_DEATH	0.00814332	0.0893119	-0.516459	-1.73893	37	c("CHCHD10", "ATP5IF1", "BOK", "SPG7", "BLOC1S2", "VDAC2", "PPIF", "ZNF205", "MUL1", "RHOT2", "TMEM102", "NMT1", "BNIP3", "GZMB")
GOBP_MULTIVESICULAR_BODY_SORTING_PATHWAY	0.00814332	0.0893119	-0.518198	-1.74479	37	c("CHMP2A", "VPS28", "MVB12A", "CHMP1A", "SNF8", "RILP", "VCP", "TMEM50A", "VPS25", "CHMP6", "UBXN6", "EXPH5", "CHMP4B", "LEPROTL1", "CHMP4A")
GOBP_SOMATIC_DIVERSIFICATION_OF_IMMUNOGLOBULINS_INVOLVED_IN_IMMUNE_RESPONSE	0.00815217	0.0893154	0.480979	1.87696	51	c("ATAD5", "NSD2", "RIF1", "MSH2", "KMT5B", "PAXIP1", "RNF168", "TNFSF4", "SLC15A4", "CCR6", "EXO1", "FOXP3", "MSH6", "THOC1", "SWAP70", "LIG4", "RNF8", "APLF", "CLCF1")
GOBP_REGULATION_OF_MRNA_CATABOLIC_PROCESS	0.00816327	0.0893434	0.305103	1.48173	171	c("ZFP36L1", "TIRAP", "SYNCRIP", "PUM2", "TUT4", "ROCK1", "TRIM71", "CELF1", "DCP2", "DCP1A", "PATL1", "ZFP36", "CNOT6", "RC3H1", "TENT5A", "DHX9", "HNRNPA0", "HNRNPU", "PAN3", "CNOT7", "PCID2", "RC3H2", "BTG2", "ZC3H14", "GIGYF2", "THRAP3", "KHSRP", "PRKCD", "MEX3D", "GTPBP1", "PUM1", "TENT4A", "TNRC6B", "EIF4ENIF1", "SAMD4B", "ZC3H12D", "ZC3H12A", "MYD88", "CSDC2", "E2F1", "A1CF", "PDE12", "MET…
GOBP_NUCLEOSIDE_DIPHOSPHATE_METABOLIC_PROCESS	0.00817439	0.0893716	-0.356684	-1.50643	129	c("JMJD8", "GUK1", "AK8", "NME3", "NME2", "AK1", "GAPDH", "ALDOA", "SIRT6", "NUDT18", "NME2P1", "GPI", "PGAM1", "NUPR1", "BAD", "TREX1", "NME4", "OGDH", "AK2", "NUDT5", "PFKP", "DHODH", "NME1", "TPI1", "NUDT7", "NUDT9", "EIF6", "ENO1", "PFKM", "PRKAG1", "PGAM2", "HK2", "NUDT16", "PKM", "DLG2", "HK1", "OGDHL", "GIT1", "NME6")
GOBP_EMBRYONIC_MORPHOGENESIS	0.00819672	0.0895222	0.230651	1.273	590	c("KIF20B", "ZFP36L1", "APAF1", "HMGA2", "SP3", "FRS2", "LRIG3", "STIL", "LATS1", "WNK1", "NIPBL", "FZD5", "STK4", "SALL4", "CEP290", "MIB1", "KDM6B", "MYO6", "SOBP", "SETD2", "ACVR2B", "HDAC2", "ROCK1", "TRIM71", "CLASP2", "DKK1", "MAPK1", "FOXN4", "SMAD4", "TASOR", "HECTD1", "NPHP3", "BMPR1A", "WDR19", "SPRY2", "BCL2L11", "PTK7", "SDC4", "SOX4", "ACVR1", "SEMA4C", "GATA6", "NR4A3", "ARL13B", "C…
GOBP_PEPTIDYL_LYSINE_TRIMETHYLATION	0.00824176	0.0899202	0.488811	1.91033	52	c("SETD5", "BEND3", "ARID4A", "TET3", "NFYA", "KMT5B", "SETD2", "KMT2A", "KMT2E", "SUV39H2", "SIRT1", "WDR82", "KMT2D", "ATRX", "BRD4", "CTR9", "OGT", "TET2", "NSD3", "ZNF304", "ARID4B", "IWS1", "SETD1B", "RTF1", "ZNF274", "VCPKMT")
GOMF_MOLECULAR_FUNCTION_ACTIVATOR_ACTIVITY	0.00830565	0.0905229	-0.525647	-1.71337	33	c("LRRC52", "DNAJC7", "DNAJB2", "RAB3A", "HSCB", "DNAJC19", "DNAJC15", "FXYD2", "ATP1B1", "AHSA1", "LRRC26", "DNAJC1", "DNAJB6", "JMJD6", "DNAJA2", "ATP1B3")
GOMF_TRANSCRIPTION_FACTOR_BINDING	0.00833333	0.0907301	0.270682	1.4962	588	c("HMGA2", "BCOR", "FOXO3", "SP3", "ZNF644", "CHD6", "BTAF1", "LATS1", "TCERG1", "TP53BP2", "SUZ12", "CREB1", "NCAPG2", "MTF2", "STK4", "HMGB2", "NCOA3", "NAB1", "EP300", "TAF4", "DCAF1", "MED13", "TAF1B", "HDAC2", "CENPF", "CIT", "TDG", "CAND1", "JUN", "TMF1", "CRY1", "RBBP8", "MED17", "VHL", "NFATC2", "FOSB", "MED14", "UBXN7", "TRIB1", "PPRC1", "NCOA6", "SMAD4", "CRTC3", "JMJD1C", "TXLNG", "BDP…
GOBP_REGULATION_OF_ION_TRANSMEMBRANE_TRANSPORT	0.00834327	0.0907439	-0.274534	-1.31295	448	c("ISCU", "CACNA1I", "PARK7", "TACO1", "NDUFA4", "LRRC52", "CD63", "DNAJC30", "COA8", "SCN1B", "KCNE2", "CNIH3", "COMMD1", "CACNA2D3", "RASGRF1", "ATP1A2", "ACTN2", "NOX1", "PINK1", "GALR2", "CDK5", "COX17", "THADA", "GSTO1", "ACE2", "KCNQ1", "KCNK12", "VAMP2", "PRKACA", "C4orf3", "PPIF", "JPH3", "GLRX", "PSEN2", "TESC", "EPHB2", "SCN4A", "HAP1", "STAC3", "CALM3", "TMEM37", "REM1", "ARL6IP5", "TP…
GOMF_PROTEIN_KINASE_ACTIVITY	0.00840336	0.091019	0.311596	1.71655	570	c("WEE1", "PLK4", "PRKAA1", "MAPK6", "LATS1", "WNK1", "TTK", "IRAK2", "MAP3K4", "MAP3K7", "STK4", "CDK2", "BUB1B", "PRPF4B", "PRKCI", "MAP3K1", "YES1", "NEK4", "DCAF1", "MAP3K13", "ACVR2B", "PPM1D", "CDK1", "CIT", "ROCK1", "PIKFYVE", "CDK19", "CDK17", "STK26", "STK38L", "CDC7", "HASPIN", "PAK1", "BUB1", "VRK1", "PASK", "MAPK1", "TRIB1", "NUAK1", "ROS1", "FRK", "CDK12", "TRIM24", "BMPR1A", "BRAF",…
GOBP_REGULATION_OF_OXIDATIVE_STRESS_INDUCED_INTRINSIC_APOPTOTIC_SIGNALING_PATHWAY	0.00840336	0.091019	-0.541	-1.70672	29	c("PARK7", "NOL3", "TRAP1", "GPX1", "PPIA", "NOX1", "PINK1", "HSPB1", "P4HB", "SOD1", "PRKN")
GOCC_HIGH_DENSITY_LIPOPROTEIN_PARTICLE	0.00838926	0.091019	-0.558246	-1.73959	27	c("APOA4", "APOO", "SAA1", "APOC4", "APOC1", "SAA2", "HPR", "APOE", "CETP", "APOA2", "APOC2", "APOC3", "APOA5", "APOL1", "LCAT", "PON1", "CLU", "HDLBP", "APOH")
GOBP_PROTEIN_QUALITY_CONTROL_FOR_MISFOLDED_OR_INCOMPLETELY_SYNTHESIZED_PROTEINS	0.00838926	0.091019	-0.5624	-1.75253	27	c("CLPP", "STUB1", "LONP1", "SDF2L1", "VCP", "DERL1", "UGGT1", "RNF5", "AUP1", "OMA1", "ZER1", "UFD1", "RNF126")
GOBP_REGULATION_OF_DNA_PRIMASE_ACTIVITY	0.00863931	0.0917696	0.871352	1.78345	5	c("GINS1", "PRIM2", "GINS4", "GINS3", "GINS2")
GOMF_D_LOOP_DNA_BINDING	0.00863931	0.0917696	0.869792	1.78026	5	c("RAD51AP1", "BLM", "WRN", "POT1")
GOBP_HISTONE_H3_K27_DEMETHYLATION	0.00863931	0.0917696	0.864503	1.76943	5	c("KDM6B", "KDM7A", "KDM6A", "UTY", "PHF8")
GOMF_HISTONE_H3_TRI_DI_METHYL_LYSINE_27_DEMETHYLASE_ACTIVITY	0.00863931	0.0917696	0.864503	1.76943	5	c("KDM6B", "KDM7A", "KDM6A", "UTY", "PHF8")
GOMF_CELL_ADHESIVE_PROTEIN_BINDING_INVOLVED_IN_BUNDLE_OF_HIS_CELL_PURKINJE_MYOCYTE_COMMUNICATION	0.00863931	0.0917696	0.863221	1.76681	5	c("DSC2", "DSG2", "PKP2", "DSP")
GOBP_DNA_ENDOREDUPLICATION	0.00863931	0.0917696	0.86247	1.76527	5	c("FBXO5", "E2F8", "E2F7", "SENP2")
GOBP_CHORIONIC_TROPHOBLAST_CELL_DIFFERENTIATION	0.00863931	0.0917696	0.859695	1.75959	5	c("E2F8", "E2F7", "FZD5", "MAP3K4")
GOBP_RESPONSE_TO_CISPLATIN	0.00863931	0.0917696	0.858792	1.75774	5	c("TIMELESS", "DDX11", "RAD51")
GOBP_REGULATION_OF_DNA_TEMPLATED_TRANSCRIPTION_INITIATION	0.00857143	0.0917696	0.438997	1.74172	56	c("TAF4", "MED13", "BCLAF1", "PPM1D", "PAXIP1", "CAND1", "JUN", "MED17", "ERCC6", "MED14", "TBP", "SETX", "GTF2A1", "TAF5", "MED12", "TAF3", "TAF2", "ATF7IP", "ZNF451", "TAF1", "DHX36", "MED1", "SRF", "TAF4B", "MED30", "RRN3", "HEY2")
GOCC_MIDBODY	0.00862069	0.0917696	0.292404	1.46344	203	c("KIF20B", "LATS1", "INCENP", "CHAMP1", "KIF23", "RAP2A", "ECT2", "ASPM", "KIF14", "PRC1", "EXOC6", "EML4", "RDX", "ANLN", "CDK1", "CENPF", "CIT", "CENPE", "ARF6", "HEPACAM2", "NEK2", "CDCA8", "BIRC6", "CEP55", "CCDC66", "RACGAP1", "URB2", "KIF4A", "DDX11", "SPAST", "CTNND1", "KIF20A", "RASGEF1B", "HNRNPU", "SPAG5", "PKN2", "KIF13A", "KATNBL1", "UVRAG", "USP8", "EXOC5", "SHCBP1", "CNTRL", "UHMK1…
GOBP_EPITHELIAL_CELL_DEVELOPMENT	0.00862069	0.0917696	0.28302	1.41647	203	c("CLDN1", "FRS2", "ARID4A", "PLCB1", "RFX3", "AFDN", "RDX", "TJP1", "ROCK1", "PPP1R12A", "ONECUT1", "TYMS", "VEZF1", "ROS1", "TJP2", "CDH2", "ASXL1", "FEM1B", "ABI2", "ZDHHC21", "RAP2B", "MYADM", "FLNB", "GRHL2", "RAPGEF6", "FOXP3", "FOXA1", "NOTCH1", "PROX1", "ATRX", "EPB41L5", "FRMD6", "SHROOM3", "SOX9", "VEGFA", "B4GALT1", "EPHA2", "C1GALT1", "SIPA1L3", "VCL", "F11R", "CCDC88C", "HIF1A", "NOT…
GOBP_POSITIVE_REGULATION_OF_PROTEOLYSIS	0.00852619	0.0917696	-0.288977	-1.35791	362	c("NDUFA13", "ELOB", "DDA1", "STUB1", "AURKAIP1", "GABARAP", "PSENEN", "CCDC22", "BCAP31", "ADRM1", "FIS1", "AIFM1", "PSME2", "PSMC1", "SIRT6", "ATP5IF1", "HSPBP1", "KCNE2", "SH3RF3", "PSMC5", "DISC1", "FAM162A", "RAD23A", "PINK1", "DNAJB2", "PRELID1", "VCP", "NUPR1", "BAD", "CLEC3B", "HSF1", "USP5", "ECSCR", "BOK", "DDRGK1", "CYCS", "SIRT2", "PDCD6", "KEAP1", "RPS27L", "PSME1", "HERPUD1", "TNIP1…
GOBP_NUCLEOSIDE_DIPHOSPHATE_BIOSYNTHETIC_PROCESS	0.00863558	0.0917696	-0.643436	-1.67728	13	c("GUK1", "AK1", "AK2", "DHODH")
GOBP_TRNA_5_LEADER_REMOVAL	0.00863558	0.0917696	-0.656937	-1.71247	13	c("POP4", "RPP25L", "POP5", "RPP25", "POP7", "RPP21", "RPP38")
GOCC_CYTOPLASMIC_UBIQUITIN_LIGASE_COMPLEX	0.00863558	0.0917696	-0.660427	-1.72157	13	c("ELOB", "DERL2", "DERL1", "RHBDD2", "OS9", "DERL3", "AUP1", "FAM8A1", "ATG3")
GOMF_OPSONIN_BINDING	0.0085034	0.0917696	-0.625093	-1.72654	16	c("PHB", "CALR", "CRP", "APCS", "C1QBP", "MASP2", "C4A")
GOMF_CARBON_SULFUR_LYASE_ACTIVITY	0.00863558	0.0917696	-0.666259	-1.73677	13	c("MGST3", "MGST2", "ACCS", "GSTM4", "KYAT3", "LTC4S", "HCCS")
GOBP_PYRIMIDINE_RIBONUCLEOSIDE_TRIPHOSPHATE_BIOSYNTHETIC_PROCESS	0.00860585	0.0917696	-0.648714	-1.75329	15	c("NME3", "NME2", "NME2P1", "NME4", "NME1")
GOBP_BRANCHED_CHAIN_AMINO_ACID_CATABOLIC_PROCESS	0.00857633	0.0917696	-0.615918	-1.81016	21	c("HSD17B10", "BCKDHA", "HIBADH", "BCKDK", "HMGCL", "ECHS1", "BCAT2", "MCCC2", "AUH", "HIBCH", "IVD", "DLD", "MCCC1")
GOCC_RNA_POLYMERASE_I_COMPLEX	0.008726	0.0925965	-0.718611	-1.73256	10	c("POLR2L", "POLR2F", "POLR1C", "POLR2E", "POLR2K", "POLR2H", "POLR1D")
GOBP_MICROTUBULE_CYTOSKELETON_ORGANIZATION	0.00877193	0.0928954	0.378878	2.0918	604	c("WEE1", "FBXO5", "CKAP5", "ALMS1", "XRCC2", "SPDL1", "KIF18A", "PLK4", "SENP6", "SASS6", "STIL", "PRKAA1", "KIF15", "NUSAP1", "CEP295", "TTK", "MNS1", "SMC3", "CAPN6", "GAS2L3", "GPSM2", "TBCEL", "INCENP", "CDC14A", "BRCA2", "HAUS6", "KIF23", "SGO1", "CDK2", "SPEF2", "CEP152", "KIF11", "XPO1", "ASPM", "KIF14", "PRC1", "KIF18B", "EML4", "HAUS2", "SETD2", "TUBGCP3", "CDK1", "BRCA1", "GEN1", "CEP1…
GOBP_STEM_CELL_DIFFERENTIATION	0.00877193	0.0928954	0.27481	1.38336	211	c("HMGA2", "MTF2", "SETD2", "ITCH", "SOX5", "FGF19", "MAPK1", "SMAD4", "CDK12", "CDH2", "BMPR1A", "SEMA5A", "ACVR1", "SEMA4C", "GATA6", "PRKDC", "UFL1", "SEMA3D", "KDM3A", "PUS7", "REST", "HNRNPU", "CORO1C", "NOLC1", "PITX2", "FOXA1", "FN1", "GPM6A", "NOTCH1", "SEMA3A", "CDK13", "ZNF281", "SOX9", "JARID2", "PHACTR4", "LRP6", "PUM1", "SEMA3E", "TRIM6", "EIF2AK2", "NRG1", "WNT3", "TACSTD2", "HIF1A"…
GOBP_REGULATION_OF_PROTEOLYSIS	0.00885936	0.0937265	-0.259716	-1.28168	700	c("NDUFA13", "ELOB", "COL7A1", "CRYAB", "PARK7", "GABARAPL2", "DDA1", "STUB1", "AURKAIP1", "GABARAP", "PSENEN", "CCDC22", "NR1H2", "RARRES1", "NEDD8", "BCAP31", "ADRM1", "PRDX5", "FIS1", "AIFM1", "PSME2", "NOL3", "SERPINB6", "GAPDH", "PSMC1", "LAMTOR5", "SIRT6", "ATP5IF1", "HSPBP1", "KCNE2", "COMMD1", "GPX1", "SH3RF3", "PSMC5", "CST3", "DISC1", "FHIT", "FAM162A", "RAD23A", "PINK1", "UMODL1", "GPI…
GOBP_MRNA_CATABOLIC_PROCESS	0.00888889	0.0939439	0.268634	1.37514	234	c("ZFP36L1", "TIRAP", "SYNCRIP", "PUM2", "TUT4", "XRN1", "ROCK1", "TRIM71", "CELF1", "DCP2", "DCP1A", "PATL1", "ZFP36", "CNOT6", "RC3H1", "UPF2", "TENT5A", "SMG1", "DHX9", "HNRNPA0", "ATM", "XRN2", "HNRNPU", "PAN3", "CNOT7", "PCID2", "AGO4", "CNOT11", "RC3H2", "BTG2", "NCBP1", "ZC3H14", "GIGYF2", "THRAP3", "SMG8", "KHSRP", "PRKCD", "MEX3D", "AGO3", "GTPBP1", "PUM1", "TENT4A", "TENT2", "TNRC6B", "…
GOCC_CENTROSOME	0.00892857	0.0939835	0.335665	1.84773	606	c("KIF20B", "NEDD1", "CKAP5", "CKAP2L", "ALMS1", "XRCC2", "PLK4", "SASS6", "STIL", "KIF15", "CEP295", "PLEKHA7", "IQCB1", "CCNE2", "GPSM2", "C2CD5", "CEP162", "CDC14A", "BRCA2", "HAUS6", "KIF23", "SGO1", "CDK2", "CEP290", "CEP152", "ASPM", "MIB1", "CEP78", "HAUS2", "FAM161A", "RBM39", "TUBGCP3", "CDK1", "CCDC14", "CENPF", "GEN1", "CEP192", "CNTLN", "RPGR", "SLF1", "CCDC88A", "PPP1R12A", "DLGAP5",…
GOBP_NEGATIVE_REGULATION_OF_CELL_CYCLE_G2_M_PHASE_TRANSITION	0.00892857	0.0939835	0.423303	1.69065	60	c("HMGA2", "TOPBP1", "BLM", "MRE11", "CLSPN", "CDK1", "BRCA1", "TICRR", "DTL", "DONSON", "TAOK3", "CHEK1", "CDC6", "ATM", "ORC1", "INIP", "TAOK1", "PLK1", "RAD21", "USP47")
GOMF_RNA_POLYMERASE_BINDING	0.00890208	0.0939835	0.42181	1.68313	59	c("TCERG1", "SCAF8", "SPTY2D1", "NCOA3", "BRCA1", "WAC", "ZFP36", "PHRF1", "CCNT2", "DHX9", "HNRNPU", "CCNT1", "SCAF4", "PKN2", "RPRD1A", "ZNF326", "YTHDC2", "CDC73", "BRD4", "CTR9", "LEO1", "RPRD2", "PCF11", "WDR43")
GOBP_SPLICEOSOMAL_COMPLEX_ASSEMBLY	0.00892857	0.0939835	0.410445	1.6393	60	c("PSIP1", "SF3B1", "PRPF39", "CELF4", "SCAF11", "CELF1", "RBM5", "KHDC4", "SRPK1", "SNRNP200", "SF3A1", "PTBP2", "LUC7L2", "SETX", "NCBP1", "YTHDC1", "SRSF1", "SRSF12", "GEMIN2", "CRNKL1", "SRSF10", "SRSF6", "SMN2")
GOBP_POSITIVE_REGULATION_OF_PROTEIN_CATABOLIC_PROCESS	0.00895141	0.0940347	-0.307491	-1.38287	231	c("NDUFA13", "ELOB", "DDA1", "STUB1", "GABARAP", "VPS28", "CCDC22", "BCAP31", "PSMC1", "SIRT6", "ATP5IF1", "HSPBP1", "KCNE2", "SNF8", "OAZ1", "RILP", "ATG7", "SH3RF3", "PSMC5", "DISC1", "RAD23A", "DNAJB2", "VCP", "NUPR1", "OAZ3", "USP5", "ECSCR", "DDRGK1", "RHBDD3", "APC2", "SIRT2", "KEAP1", "HERPUD1", "FBXL5", "PRKN", "C4BPB", "RBX1", "APOE", "PSMC3", "LPCAT1", "WWP2", "STX5", "PSMC4", "TRIB2", …
GOCC_PROTEASOME_CORE_COMPLEX_ALPHA_SUBUNIT_COMPLEX	0.00894454	0.0940347	-0.793039	-1.76185	8	c("PSMA4", "PSMA7", "PSMA2", "PSMA5", "PSMA3", "PSMA6")
GOBP_ORGANIC_HYDROXY_COMPOUND_BIOSYNTHETIC_PROCESS	0.00897436	0.0941813	-0.311618	-1.40118	232	c("PARK7", "APOA4", "CYB5R1", "HSD17B1", "SPR", "HSD17B10", "PDXK", "QDPR", "PGP", "MFSD12", "BMP6", "PMVK", "ACOT8", "GIPC1", "AMACR", "SOD1", "DHDDS", "OPN3", "ASAH1", "WNT4", "MVD", "DDT", "NSDHL", "TM7SF2", "CYP27B1", "DKK3", "ACER1", "PCBD1", "CTNS", "SNAI2", "SLC45A2", "APOE", "PTS", "PNPO", "CYB5R3", "CES1", "GBA", "EBP", "ARV1", "SLC6A3", "SEC14L2", "SLC27A5", "MBTPS1", "CYP3A4", "MVK", "…
GOBP_CHORION_DEVELOPMENT	0.00902935	0.094474	0.767265	1.83856	8	c("E2F8", "E2F7", "FZD5", "MAP3K4", "PAXIP1")
GOBP_OTIC_VESICLE_FORMATION	0.00902935	0.094474	0.760775	1.82301	8	c("CEP290", "PROX1", "SOX9", "FGFR2")
GOBP_PIGMENT_BIOSYNTHETIC_PROCESS	0.00902256	0.094474	-0.426179	-1.63175	67	c("APRT", "TSPO", "ATP5IF1", "UROD", "UROS", "MFSD12", "GIPC1", "OPN3", "ABCB6", "SLC25A39", "DDT", "COX10", "CTNS", "SLC45A2", "TMEM14C", "SHMT1", "PPOX", "FXN", "COX15", "SRRD", "NFE2L1", "IBA57", "HMBS", "SHMT2", "CDH3", "SLC7A11", "TMEM14B", "SLC25A38", "TYRP1", "PGRMC1", "ASIP")
GOBP_DNA_TOPOLOGICAL_CHANGE	0.00913242	0.0953618	0.726245	1.80548	9	c("TOP2A", "TOP2B", "HMGB2", "TOP1")
GOBP_REGULATION_OF_MEIOTIC_CELL_CYCLE_PHASE_TRANSITION	0.00913242	0.0953618	0.724228	1.80046	9	c("TTK", "OVOL1", "CDC25C", "CDC25A")
GOBP_EMBRYO_DEVELOPMENT_ENDING_IN_BIRTH_OR_EGG_HATCHING	0.00917431	0.0957037	0.266393	1.47606	649	c("KIF20B", "SKIL", "ZFP36L1", "APAF1", "E2F8", "BCOR", "SP3", "TET1", "XRCC2", "PLK4", "E2F7", "STIL", "LATS1", "RICTOR", "NIPBL", "FZD5", "GNA13", "NCAPG2", "GINS1", "STK4", "SALL4", "BRCA2", "NPAT", "MIB1", "EP300", "MSH2", "SETD2", "BRCA1", "ACTL6A", "MAFF", "GINS4", "TRIM71", "RBBP8", "CELF4", "MBTD1", "CELF1", "DKK1", "MAPK1", "ALS2", "SMAD4", "BPTF", "HECTD1", "ATP11A", "NPHP3", "SIN3A", "…
GOBP_MESENCHYMAL_STEM_CELL_DIFFERENTIATION	0.0091954	0.0958282	0.67866	1.79375	11	c("SOX5", "REST", "SOX9", "WNT3", "PDGFRA", "SOX6", "LTBP3")
GOBP_REGULATION_OF_PROTEIN_KINASE_ACTIVITY	0.00925926	0.0960984	0.231461	1.27679	625	c("CCNL1", "IPO7", "HMGA2", "LATS1", "WNK1", "RICTOR", "BLM", "FZD5", "NCAPG2", "CCNE2", "MAP3K4", "INCENP", "MAP3K7", "STK4", "ECT2", "P2RX7", "KIF14", "THBS1", "TIRAP", "CCNA2", "ADNP", "MAP3K13", "CLSPN", "ACVR2B", "TPX2", "CENPE", "DBF4B", "TNFSF11", "CCDC88A", "PRLR", "PAK1", "CHORDC1", "ERCC6", "DKK1", "ALS2", "TRIB1", "DBF4", "CDK12", "TENM1", "BMPR1A", "NRG3", "SPRY2", "EZH2", "MMD", "CCN…
GOCC_EKC_KEOPS_COMPLEX	0.00927644	0.0960984	-0.828671	-1.59404	5	c("LAGE3", "OSGEP", "GON7", "TP53RK")
GOBP_ANTIFUNGAL_HUMORAL_RESPONSE	0.00927644	0.0960984	-0.829836	-1.59628	5	c("FAM3A", "RARRES2")
GOCC_PAM_COMPLEX_TIM23_ASSOCIATED_IMPORT_MOTOR	0.00927644	0.0960984	-0.831235	-1.59897	5	c("PAM16", "GRPEL1", "DNAJC19", "DNAJC15")
GOBP_TRNA_THIO_MODIFICATION	0.00927644	0.0960984	-0.831971	-1.60039	5	c("CTU2", "TRMU", "URM1", "CTU1")
GOBP_GLUCOSE_IMPORT_IN_RESPONSE_TO_INSULIN_STIMULUS	0.00927644	0.0960984	-0.842657	-1.62094	5	c("TRARG1", "SLC27A4", "SLC2A4", "SLC27A1", "ZDHHC7")
GOBP_CELL_DIVISION	0.00934579	0.0963	0.425923	2.34193	612	c("WEE1", "FBXO5", "KIF20B", "HELLS", "NEDD1", "RBL1", "KNTC1", "HMGA2", "E2F8", "CKAP5", "SMC4", "SPDL1", "KNL1", "PLK4", "E2F7", "LATS1", "TOP2A", "NUSAP1", "BRIP1", "BLM", "SMC3", "ZWILCH", "NCAPG2", "PDS5A", "SGO2", "CCNE2", "GPSM2", "TIMELESS", "INCENP", "CDC14A", "BRCA2", "MIS18BP1", "NCAPH", "HAUS6", "KIF23", "SGO1", "ECT2", "CDK2", "BUB1B", "KIF11", "ASPM", "KLHL42", "KIF14", "SMC2", "SMC…
GOBP_REGULATION_OF_T_HELPER_17_CELL_DIFFERENTIATION	0.00943396	0.0963	0.622145	1.87064	17	c("RC3H1", "NFKBIZ", "FOXP3", "MALT1", "RC3H2", "SMAD7", "NFKBID", "ZC3H12A")
GOBP_POSITIVE_REGULATION_BY_HOST_OF_VIRAL_TRANSCRIPTION	0.00943396	0.0963	0.612959	1.84301	17	c("EP300", "JUN", "CHD1", "SP1", "ZNF639", "CCNT1", "RRP1B")
GOMF_PLUS_END_DIRECTED_MICROTUBULE_MOTOR_ACTIVITY	0.00943396	0.0963	0.605983	1.82204	17	c("KIF20B", "KIF18A", "KIF11", "KIF14", "KIF18B", "CENPE", "KIF3A", "KIF5B")
GOBP_OTIC_VESICLE_MORPHOGENESIS	0.00932401	0.0963	0.70993	1.81524	10	c("CEP290", "PROX1", "SOX9", "STOX1", "FGFR2", "EYA1")
GOBP_MEIOSIS_II_CELL_CYCLE_PROCESS	0.00932401	0.0963	0.708021	1.81036	10	c("SGO2", "SGO1", "BUB1B", "BUB1", "MASTL")
GOMF_INSULIN_RECEPTOR_BINDING	0.00938967	0.0963	0.520709	1.65179	22	c("PHIP", "CCDC88A", "PTPN11", "LMBRD1", "IGF2", "PTPN1", "SNX4", "PIK3R1", "IGF1R", "SORBS1")
GOBP_RESPONSE_TO_PLATELET_DERIVED_GROWTH_FACTOR	0.00938967	0.0963	0.519335	1.64743	22	c("YES1", "CCNA2", "RDX", "HAS2", "ERRFI1", "CBL", "FER", "HAS1", "ATP7A", "TLR4")
GOBP_REGULATION_OF_BROWN_FAT_CELL_DIFFERENTIATION	0.00938967	0.0963	0.508588	1.61334	22	c("RREB1", "SOX13", "SIRT1", "HNRNPU", "PTGS2", "NAPEPLD", "FNDC5", "DUSP10", "FFAR4")
GOBP_REGULATION_OF_CELLULAR_RESPONSE_TO_STRESS	0.00934579	0.0963	0.267236	1.48561	658	c("FBXO5", "ATAD5", "SMCHD1", "SKIL", "RBL1", "HMGA2", "FOXO3", "RAD51AP1", "USP1", "NSD2", "RIF1", "USP13", "MAP3K4", "TIMELESS", "PLCB1", "POLQ", "RAP2A", "ZKSCAN3", "PARPBP", "TIRAP", "EP300", "KMT5B", "NEK4", "SETD2", "WDR76", "BCLAF1", "DEK", "BRCA1", "ACTL6A", "RNFT1", "PAXIP1", "RNF168", "POGZ", "SLF1", "ITCH", "EPC2", "TNFSF11", "CRY1", "RBBP8", "STK26", "ARID2", "YEATS4", "RNF169", "MBTD…
GOBP_REGULATION_OF_TRANSMEMBRANE_RECEPTOR_PROTEIN_SERINE_THREONINE_KINASE_SIGNALING_PATHWAY	0.00938967	0.0963	0.268727	1.38564	251	c("SKIL", "CTDSPL2", "LEMD3", "LATS1", "TTK", "SFRP5", "NREP", "THBS1", "TRIM33", "EP300", "LDLRAD4", "ACVR2B", "BCL9", "ONECUT1", "GDF2", "DKK1", "SMAD4", "CHRDL1", "RNF111", "BMPR1A", "SPRY2", "SPRED2", "ACVR1", "GATA6", "SIRT1", "BMPER", "SMURF2", "IGSF1", "LEFTY2", "INHBA", "CRB2", "CILP", "ADAM17", "NOTCH1", "SMAD7", "PEG10", "CREBBP", "BMP10", "INHBC", "CD109", "INHBE", "ACVR2A", "BMP2", "C…
GOBP_DEVELOPMENTAL_GROWTH	0.00934579	0.0963	0.244712	1.34554	612	c("MEX3C", "ZFP36L1", "FOXO3", "XRCC2", "STIL", "LATS1", "NIPBL", "EPPK1", "CREB1", "NCAPG2", "GINS1", "PLCB1", "STK4", "SALL4", "BRCA2", "ASPM", "WASF1", "EP300", "ADNP", "MAP3K13", "ACVR2B", "DIP2B", "CDK1", "BCL9", "GINS4", "PRLR", "TMEM38B", "ARID2", "PLEKHA1", "IFT80", "ERCC6", "TYMS", "COL27A1", "PTPN11", "SMAD4", "SIN3A", "BMPR1A", "SPRY2", "BCL2L11", "EZH2", "ITSN2", "PTK7", "SEMA5A", "RM…
GOBP_TISSUE_MORPHOGENESIS	0.00943396	0.0963	0.222538	1.22096	611	c("KIF20B", "APAF1", "HMGA2", "ADAMTS16", "FRS2", "STIL", "FZD5", "GNA13", "ROBO2", "TIMELESS", "STK4", "SALL4", "RAP2A", "CEP290", "MIB1", "KDM6B", "SETD2", "RREB1", "TRIM71", "CLASP2", "KRAS", "PAK1", "LGR4", "GDF2", "DKK1", "FOXN4", "SMAD4", "HECTD1", "NPHP3", "BMPR1A", "SPRY2", "PTK7", "GORAB", "SDC4", "KLHL3", "FEM1B", "SOX4", "ACVR1", "SEMA4C", "GPC6", "ARL13B", "CHD7", "SMURF2", "C2CD3", "…
GOMF_CARBOXYLIC_ACID_BINDING	0.00939597	0.0963	-0.324773	-1.4209	177	c("NDUFAB1", "OGFOD2", "GLUL", "RBP1", "RBP7", "UROS", "RIDA", "FABP3", "STARD5", "UGT1A6", "APOC1", "GRHPR", "PTGDS", "AKR1C2", "GRIN2D", "SIGLEC16", "CASTOR1", "FABP4", "SRR", "GSTM2", "FOLR2", "OGFOD3", "S100A9", "TM4SF5", "PRR7", "PC", "SHMT1", "PLOD1", "AKR1C1", "PSAP", "SHMT2", "PLOD3", "EGLN2", "OGFOD1", "PITPNA", "P3H3", "CYP4F11", "GRIN3B", "AGRN", "P4HA2", "SELE", "UGT1A4", "GRIN3A", "S…
GOCC_TERTIARY_GRANULE_LUMEN	0.00940439	0.0963	-0.453761	-1.65395	54	c("ALDOA", "CST3", "FTH1", "GSDMD", "DBNL", "ASAH1", "GGH", "NIT2", "B2M", "CSTB", "HP", "LRG1", "TIMP2", "CTSD", "YPEL5", "OSCAR", "PTPN6")
GOMF_GTPASE_BINDING	0.00947867	0.096568	0.252548	1.31314	286	c("KNTC1", "IPO7", "HACE1", "USP6NL", "ECT2", "XPO1", "WASF1", "AFDN", "ROCK1", "GCC2", "DMXL2", "PAK1", "ALS2", "ABCA1", "RAB11FIP1", "DENND1B", "BRAF", "IPO5", "ARHGEF2", "ABI2", "ERRFI1", "RAF1", "FGD6", "DENND5A", "STRN3", "RASA1", "RANBP2", "GOLGA4", "RAPGEF6", "CORO1C", "DOCK7", "BICD1", "LRRK2", "PKN2", "IPO9", "GAPVD1", "DIAPH3", "DVL3", "IPO8", "RAPGEF4", "RAB3GAP1", "EXOC5", "ERC1", "CH…
GOMF_VITAMIN_BINDING	0.00947226	0.096568	-0.344893	-1.47194	142	c("ILVBL", "OAT", "OGFOD2", "GPT", "RBP1", "RBP7", "PDXK", "MMAB", "C8G", "UROS", "GADL1", "OGDH", "NFS1", "CD320", "OPN3", "ACCS", "PNPO", "SRR", "FOLR2", "OGFOD3", "TKT", "PC", "SHMT1", "PLOD1", "SDSL", "SEC14L2", "TCN2", "KYAT3", "PHYKPL", "RBP4", "SHMT2", "PLOD3", "EGLN2", "GPT2", "OGFOD1", "OGDHL", "P3H3", "P4HA2", "GCAT", "MOCOS", "GOT2", "KYNU", "PYGM", "MCCC1", "PYGB", "HDC", "RBP5", "CSA…
GOBP_DNA_TEMPLATED_TRANSCRIPTION_ELONGATION	0.00949367	0.0966267	0.367697	1.55436	78	c("TCERG1", "SETD5", "SCAF8", "SETD2", "RNF168", "VHL", "ERCC6", "CDK12", "EAF1", "EZH2", "CCNT2", "SUPT16H", "KAT7", "HNRNPU", "CCNT1", "PCID2", "ZNF326", "CDC73", "BRD4", "CTR9", "CDK13", "THOC1", "LEO1", "RNF8", "WDR43", "ELL", "CCNK", "LDB1", "ELP4")
GOBP_CARBOHYDRATE_CATABOLIC_PROCESS	0.00951087	0.0967077	-0.332465	-1.43216	150	c("JMJD8", "GAPDH", "ALDOA", "SIRT6", "ABHD10", "GPI", "PGAM1", "NUPR1", "BAD", "TREX1", "OGDH", "NUDT5", "PFKP", "GAA", "TPI1", "PHKG2", "EIF6", "ENO1", "PFKM", "PRKAG1", "GK", "PPP1CA", "GM2A", "AMY2A", "PGAM2", "HK2", "IDNK", "PKM", "HK1", "SLC25A12", "OGDHL", "GALE", "GIT1", "RBKS", "PGD", "FUT6", "ZBTB7A", "PYGM", "NEU1", "CHIA", "PGK1", "PYGB", "BPGM", "SORD", "ENO2", "ARL2", "GSK3A", "SLC4…
GOCC_POLYMERIC_CYTOSKELETAL_FIBER	0.00952381	0.0967453	0.219539	1.21772	660	c("KIF20B", "LMNB1", "KNTC1", "CKAP5", "KIF18A", "KIF15", "NUSAP1", "CEP295", "MNS1", "EPPK1", "CAPN6", "GAS2L3", "CEP162", "INCENP", "PNN", "HAUS6", "KIF23", "KIF11", "ASPM", "KIF14", "PRC1", "GTSE1", "MYO6", "KIF18B", "EML4", "YES1", "HAUS2", "FAM161A", "RASSF3", "TUBGCP3", "CDK1", "TPX2", "CENPE", "SAXO2", "CLASP2", "CD2AP", "PAK1", "CEP57L1", "KIF6", "KIF2A", "KRTAP5-1", "CCSAP", "HAUS3", "CK…
GOBP_SMAD_PROTEIN_SIGNAL_TRANSDUCTION	0.00955414	0.0969592	0.355973	1.53659	83	c("SMAD5", "JUN", "GDF2", "SMAD4", "BMPR1A", "LEFTY2", "INHBA", "CILP", "ZMIZ1", "ITGB6", "SMAD7", "BMP10", "FOS", "INHBC", "INHBE", "AFP", "BMP2", "GDF1", "SPTBN1", "BMP5", "SKI", "GDF10", "RBM14", "JAK2", "INHBB", "SMAD9", "BMPR2")
GOBP_CENTRIOLE_CENTRIOLE_COHESION	0.00961538	0.0974862	0.63515	1.78763	14	c("SGO1", "CNTLN", "CEP135", "NEK2", "NIN", "RTTN", "KIF3A", "CEP250")
GOMF_POLY_A_BINDING	0.00963855	0.0975162	0.515935	1.66514	23	c("TIA1", "HNRNPU", "PAN3", "DDX3X", "ZC3H14", "PABPC1L", "HNRNPDL", "PABPC3", "KHDRBS1", "ELAVL4")
GOCC_METHYLTRANSFERASE_COMPLEX	0.0096463	0.0975162	0.377816	1.65988	92	c("SUZ12", "KDM6B", "KDM6A", "TAF4", "MGA", "HDAC2", "KMT2A", "PAXIP1", "RNMT", "NCOA6", "AEBP2", "EZH2", "KANSL1", "PRDM4", "WDR82", "KMT2D", "WTAP", "TRMT6", "JARID2", "KMT2C", "RBBP5", "TEX10", "RBBP4", "RIOK1", "PHF20", "RNF2", "BOD1L1", "KMT2B", "HCFC1", "DYDC1", "CHD8", "EED", "METTL14", "TAF1", "HCFC2", "CBLL1")
GOBP_NEGATIVE_REGULATION_OF_CELL_AGING	0.00963855	0.0975162	0.512899	1.65534	23	c("FBXO5", "RBL1", "HMGA2", "ZKSCAN3", "FOXM1", "SIRT1")
GOBP_REGULATION_OF_CELL_CYCLE_PROCESS	0.00970874	0.0977348	0.404487	2.23009	638	c("WEE1", "FBXO5", "ATAD5", "KIF20B", "ZFP36L1", "RBL1", "KNTC1", "HMGA2", "E2F8", "ALMS1", "SPDL1", "PLK4", "SENP6", "RAD51AP1", "SASS6", "E2F7", "STIL", "KIF15", "NUSAP1", "CEP295", "BRIP1", "TTK", "TOPBP1", "BLM", "PHIP", "ZWILCH", "GPSM2", "TIMELESS", "PLCB1", "CDC14A", "FANCD2", "BRCA2", "KIF23", "ECT2", "CDK2", "BUB1B", "LSM11", "KIF11", "XPO1", "KIF14", "SMC5", "PRC1", "GTSE1", "MRE11", "D…
GOMF_ODORANT_BINDING	0.00980392	0.0977348	0.508379	1.72458	28	c("OR12D2", "OR13A1", "OR2A4", "OR2A7", "OR8A1", "OR5H6", "OR5H2", "OR2A25", "OR5K2", "OR2C1", "OR14I1")
GOBP_REGULATION_OF_MRNA_3_END_PROCESSING	0.00980392	0.0977348	0.491804	1.66836	28	c("ZFP36L1", "BARD1", "CPSF6", "CPSF7", "CCNT1", "PAPOLA", "CDC73", "CTR9", "NCBP1", "YTHDC1", "ZC3H14", "LEO1")
GOMF_POLY_PYRIMIDINE_TRACT_BINDING	0.00980392	0.0977348	0.490294	1.66323	28	c("HNRNPH1", "PATL1", "HNRNPU", "MSI1", "PABPC1L", "SSB", "PABPC3", "ATXN1", "PTBP1", "KHDRBS1", "PNPT1", "FMR1", "KHDRBS2", "PABPC4", "IFIT5")
KEGG_HOMOLOGOUS_RECOMBINATION	0.00980392	0.0977348	0.478065	1.62175	28	c("XRCC2", "BLM", "BRCA2", "MRE11", "XRCC3", "RAD54L", "POLD3", "RAD51D", "RAD51", "RAD52", "RPA1", "RAD54B", "EME1", "RAD50")
GOBP_B_CELL_ACTIVATION_INVOLVED_IN_IMMUNE_RESPONSE	0.00983607	0.0977348	0.373655	1.6057	85	c("ATAD5", "NSD2", "RIF1", "MSH2", "KMT5B", "PAXIP1", "RNF168", "TNFSF4", "SLC15A4", "CCR6", "EXO1", "FOXP3", "MSH6", "THOC1", "SWAP70", "LIG4", "IRF8", "RNF8", "GPR183", "APLF", "NOTCH2", "CLCF1", "TLR4", "DOCK10", "UNG", "IL10", "PTPRC", "POU2AF1", "TP53BP1", "ABL1", "ITFG2", "KMT5C", "CD28", "XBP1", "LFNG", "TFRC", "IL6", "MLH1", "DOCK11")
GOBP_AXIS_SPECIFICATION	0.00974026	0.0977348	0.366879	1.60049	90	c("BCOR", "FRS2", "STIL", "MNS1", "FZD5", "TDRD5", "PGAP1", "SMAD4", "TASOR", "BMPR1A", "ARL13B", "C2CD3", "COBL", "ETS2", "PITX2", "TDRKH", "NOTCH1", "EPB41L5", "TDRD1", "RNF2", "WNT3", "TTC8", "CITED2", "NOTCH2", "TDRD7", "LDB1", "SFRP1", "SKI", "GPC3", "CXXC4", "SRF", "CDX2", "TDRD10", "TMED2", "AHI1", "HEY2")
GOBP_NEGATIVE_REGULATION_OF_MRNA_METABOLIC_PROCESS	0.00983607	0.0977348	0.363764	1.59726	93	c("BARD1", "TIRAP", "SYNCRIP", "CELF4", "ZFP36", "TENT5A", "DHX9", "HNRNPA0", "HNRNPU", "CCNT1", "HNRNPK", "CTR9", "ZC3H14", "SRSF7", "SRSF12", "THRAP3", "DYRK1A", "TENT4A", "RBMX", "SRSF10", "SRSF6", "EIF4ENIF1", "PTBP1", "MYD88", "E2F1", "A1CF", "ELAVL4", "TENT5C", "HNRNPA2B1", "TRAF5", "LARP1", "SFSWAP", "PAIP1", "MAPK14", "SRSF4")
GOMF_N_METHYLTRANSFERASE_ACTIVITY	0.00983607	0.0977348	0.35936	1.57792	93	c("SETD5", "NSD2", "PRMT3", "KMT5B", "SETD2", "KMT2A", "KMT2E", "SUV39H2", "RNMT", "TRMT11", "METTL21A", "EEF1AKMT2", "EZH2", "FBXO11", "WDR82", "KMT2D", "ASH1L", "DOT1L", "SETDB1", "PRMT6", "EHMT1", "KMT2C", "RBBP5")
KEGG_PROGESTERONE_MEDIATED_OOCYTE_MATURATION	0.00983607	0.0977348	0.365546	1.57085	85	c("CDK2", "CCNA2", "CDK1", "MAD2L1", "KRAS", "BUB1", "MAPK1", "ANAPC1", "BRAF", "RAF1", "PIK3CA", "CDC25C", "RPS6KA3", "CCNB2", "PDE3B", "MAPK8", "CDC27", "CDC25A", "PLK1", "GNAI3", "MAPK13", "PIK3R1", "CDC23", "CCNB1", "RPS6KA6", "IGF1R", "PIK3CB")
GOBP_GAMETE_GENERATION	0.00970874	0.0977348	0.269444	1.49095	663	c("FBXO5", "SKIL", "MCM8", "MCM9", "SMAD5", "ADAMTS16", "FOXO3", "KNL1", "KIF18A", "TOP2A", "BRIP1", "TTK", "MNS1", "ARID4A", "FANCD2", "BRCA2", "NCAPH", "SPIN4", "SPEF2", "ASPM", "NR6A1", "HSF2", "HMGB2", "STRBP", "RAI14", "OVOL1", "MSH2", "SSTR3", "TUT4", "MYBL1", "TMF1", "TDRD5", "CELF4", "PLEKHA1", "LGR4", "CXADR", "CELF1", "SMAD4", "ROS1", "PGM3", "QKI", "USP42", "NDC1", "TSPY3", "BCL2L11", …
GOBP_RESPONSE_TO_GROWTH_FACTOR	0.00980392	0.0977348	0.26323	1.45878	667	c("SKIL", "ZFP36L1", "APAF1", "SMAD5", "FOXO3", "CLDN1", "FRS2", "CTDSPL2", "LEMD3", "LATS1", "CREB1", "ZDHHC17", "MAP3K7", "SFRP5", "NREP", "WASF1", "THBS1", "TRIM33", "EP300", "LDLRAD4", "YES1", "CCNA2", "RDX", "ACVR2B", "HDAC2", "BCL9", "APPL1", "ROCK1", "JUN", "TRIM71", "ARF6", "ONECUT1", "GDF2", "SOX5", "DKK1", "FGF19", "MAPK1", "VCAM1", "HAS2", "PTPN11", "SMAD4", "TPR", "HIVEP1", "CHRDL1", …
GOBP_RNA_CATABOLIC_PROCESS	0.00980392	0.0977348	0.256341	1.32381	281	c("ZFP36L1", "ZCCHC8", "TIRAP", "SYNCRIP", "PUM2", "DNA2", "TUT4", "XRN1", "DICER1", "ROCK1", "TRIM71", "CELF1", "DCP2", "DCP1A", "PATL1", "ZFP36", "CNOT6", "RC3H1", "UPF2", "TENT5A", "SMG1", "RBM7", "DHX9", "HNRNPA0", "KCNQ1OT1", "ATM", "XRN2", "HNRNPU", "ERN2", "PAN3", "CNOT7", "PCID2", "AGO4", "CNOT11", "RC3H2", "BTG2", "NCBP1", "ZC3H14", "GIGYF2", "THRAP3", "SMG8", "KHSRP", "FEN1", "PRKCD", "…
GOMF_PROTEIN_DOMAIN_SPECIFIC_BINDING	0.00970874	0.0977348	0.223279	1.2369	661	c("KIF20B", "HMGA2", "NIPBL", "TP53BP2", "GPSM2", "CDK2", "KIF14", "SYNJ2", "HMGB2", "NCOA3", "CNOT9", "LBR", "RRM1", "MDC1", "CCNA2", "RBM39", "RAB8B", "CIT", "TDG", "ATP2B1", "CNTLN", "DICER1", "CCDC88A", "EPB41L2", "CD2AP", "PLEKHA1", "CXADR", "MCL1", "TJP2", "QKI", "CAPN7", "TRA2B", "PRRG4", "RUFY2", "RFC1", "PHRF1", "TFDP1", "TOP1", "CASP2", "ZXDA", "NDE1", "IKZF5", "MKRN2", "ZXDC", "SIRT1",…
GOBP_POSITIVE_REGULATION_OF_UBIQUITIN_DEPENDENT_PROTEIN_CATABOLIC_PROCESS	0.00980392	0.0977348	-0.361637	-1.49872	109	c("ELOB", "DDA1", "STUB1", "GABARAP", "CCDC22", "BCAP31", "SIRT6", "HSPBP1", "SH3RF3", "DISC1", "RAD23A", "DNAJB2", "VCP", "USP5", "DDRGK1", "SIRT2", "KEAP1", "HERPUD1", "PRKN", "RBX1", "TRIB2", "SGTA", "GBA", "SUMO1", "RNF14", "CDK5RAP3", "ZER1", "DVL1", "NUB1", "ZFAND2A", "NKD2")
KEGG_PYRUVATE_METABOLISM	0.00974026	0.0977348	-0.489549	-1.66857	40	c("MDH2", "HAGHL", "ACYP2", "PDHA1", "LDHD", "GRHPR", "HAGH", "ALDH3A2", "PC", "LDHB", "MDH1", "PKM", "ALDH2", "ME3", "DLD", "ALDH7A1", "AKR1B1", "ACAT1", "ACSS2", "PCK2", "ACSS1", "PDHB")
GOMF_DISULFIDE_OXIDOREDUCTASE_ACTIVITY	0.00974026	0.0977348	-0.491194	-1.67417	40	c("ENOX1", "TXNDC17", "TXN2", "SCO2", "GSTO1", "TXNRD2", "CCS", "P4HB", "GFER", "GLRX2", "GLRX", "CHCHD4", "STAB1", "NXN", "TXNL1", "TXN", "TMX2", "PGK1", "GLRX3")
GOBP_REGULATION_OF_MITOCHONDRIAL_MEMBRANE_PERMEABILITY_INVOLVED_IN_APOPTOTIC_PROCESS	0.00974026	0.0977348	-0.491825	-1.67633	40	c("CHCHD10", "NOL3", "ATP5IF1", "BOK", "BLOC1S2", "VDAC2", "ZNF205", "MUL1", "RHOT2", "TMEM102", "NMT1", "BNIP3", "GZMB", "NAIF1", "BAX", "CAMK2A", "SLC35F6", "HIP1R", "GSK3A", "SLC25A5")
GOBP_INTRA_GOLGI_VESICLE_MEDIATED_TRANSPORT	0.00986842	0.0979633	-0.509157	-1.67417	34	c("GABARAPL2", "COG4", "TRAPPC3", "COPE", "NAPA", "VTI1B", "COPZ2", "COPZ1", "COG2", "COG8", "COPG1", "RAB6B")
GOBP_MRNA_METABOLIC_PROCESS	0.00990099	0.0981004	0.30103	1.68018	689	c("ZFP36L1", "BARD1", "CWC22", "HNRNPH1", "TCERG1", "ZCCHC8", "NUP98", "SCAF8", "PNN", "LSM11", "PRPF4B", "PSIP1", "DDX17", "TIRAP", "SF3B1", "SYNCRIP", "PUM2", "PRPF38B", "TAF4", "CPSF6", "SART3", "RBM27", "RBM39", "CPSF7", "TUT4", "XRN1", "THOC2", "PRPF40A", "PRPF39", "ROCK1", "TRIM71", "CELF4", "RBM25", "PAXBP1", "RNMT", "SCAF11", "CELF1", "DCP2", "HNRNPLL", "DCP1A", "PPWD1", "DDX46", "SRSF11"…
GOBP_REGULATION_OF_CELLULAR_MACROMOLECULE_BIOSYNTHETIC_PROCESS	0.00990099	0.0981004	0.269422	1.49179	669	c("FBXO5", "ATAD5", "ZFP36L1", "E2F8", "FOXO3", "ESCO1", "E2F7", "BLM", "SMC3", "GINS1", "PDS5A", "MAP3K4", "TIMELESS", "PLCB1", "BRCA2", "CDK2", "ORC3", "THBS1", "CNOT9", "SYNCRIP", "INO80D", "PUM2", "DNA2", "CCNA2", "RFC5", "BAZ1A", "USP37", "JADE3", "TUT4", "XRN1", "CDK1", "ACTL6A", "RFC3", "DBF4B", "GINS4", "ROCK1", "TICRR", "CCDC88A", "TRIM71", "ESCO2", "CELF4", "EIF4A2", "CDC7", "WAPL", "IG…
GOCC_POLYSOMAL_RIBOSOME	0.00991736	0.0981696	-0.526686	-1.69719	31	c("RPL8", "RPL36", "RPL38", "RPS26", "RPL36A", "RPL39", "RPL24", "RPL19", "RPL18A", "RPL30", "RPL11", "RPL18", "EIF3H", "RPL41", "RPS21", "RPL32", "BTF3", "RPS28", "RPL31", "RPL10A", "RPL7A", "RPS29")
GOBP_REGULATION_OF_NUCLEAR_TRANSCRIBED_MRNA_CATABOLIC_PROCESS_DEADENYLATION_DEPENDENT_DECAY	0.00995025	0.0983092	0.49459	1.63722	26	c("ZFP36L1", "SYNCRIP", "ZFP36", "RC3H1", "DHX9", "HNRNPU", "CNOT7", "TENT4A", "TNRC6B")
GOBP_GASTRULATION_WITH_MOUTH_FORMING_SECOND	0.00995025	0.0983092	0.494362	1.63646	26	c("FRS2", "ACVR2B", "SMAD4", "ACVR1", "ETS2", "CRB2", "RNF2", "ACVR2A", "LDB1", "SRF", "LRP5", "UGDH")
GOBP_HOMEOSTASIS_OF_NUMBER_OF_CELLS	0.01	0.098429	0.26024	1.34137	279	c("SKIL", "ZFP36L1", "SMAD5", "FOXO3", "SP3", "BRD1", "NCAPG2", "ARID4A", "P2RX7", "HMGB2", "SART3", "KMT2E", "KRAS", "LGR4", "SLC15A4", "PTPN11", "VPS54", "ZFP36", "CDH2", "RC3H1", "BCL2L11", "ASXL1", "EZH2", "SOX4", "PRKDC", "UFL1", "PTBP3", "RBFOX2", "KAT7", "WDR48", "IREB2", "CCR4", "CCNB2", "FOXP3", "INHBA", "CASP3", "LRRC19", "RC3H2", "TNFAIP3", "ADAM17", "NOTCH1", "CEBPG", "PLA2G10", "GIGY…
GOBP_CANONICAL_WNT_SIGNALING_PATHWAY	0.01	0.098429	0.249445	1.29828	295	c("TTC21B", "FOXO3", "LATS1", "WNK1", "FZD5", "STK4", "SFRP5", "ASPM", "BCL9", "LGR4", "DKK1", "SOX13", "TCF7L1", "LYPD6", "NPHP3", "CDH2", "PTK7", "SEMA5A", "SOX4", "TNKS", "CCNYL1", "CTNND1", "TMEM170B", "SMURF2", "USP34", "TBL1XR1", "EGR1", "CSNK1E", "CSNK1G1", "LRP4", "LRRK2", "DDX3X", "SCYL2", "TNKS2", "DVL3", "ANKRD6", "NOTCH1", "USP8", "GNAQ", "KLF4", "TCF7L2", "SOX9", "APC", "MED12", "DIX…
GOCC_CLATHRIN_VESICLE_COAT	0.00998336	0.098429	-0.545421	-1.6847	25	c("CLTB", "AP2S1", "AP2M1", "EPN1", "AP1S1", "CLBA1", "CLTA", "NECAP2", "CLTCL1", "NCALD", "AP2B1", "AP2A1", "AP2A2", "AP1G1")
GOMF_MHC_CLASS_II_PROTEIN_COMPLEX_BINDING	0.00998336	0.098429	-0.561646	-1.73482	25	c("HLA-DMA", "HLA-DRB1", "CD74", "HLA-DQB1", "CD81", "ATP1B1", "YWHAE", "B2M", "PKM", "HLA-DPB1", "HLA-DMB", "HLA-DRB5", "HLA-DRA", "HLA-DOB", "ANXA11", "HLA-DPA1", "HLA-DOA", "HLA-DQA1")
GOBP_NEGATIVE_REGULATION_OF_LOCOMOTION	0.0100503	0.0987378	0.242296	1.27101	311	c("FOXO3", "EPPK1", "GNA13", "ROBO2", "SERPINE1", "PLCB1", "RAP2A", "THBS1", "AFDN", "LDLRAD4", "SINHCAF", "SPOCK3", "STK26", "CLASP2", "ARID2", "GDF2", "TRIB1", "PTPRK", "DACH1", "BMPR1A", "NRG3", "SEMA5A", "SCAI", "SEMA4C", "SEMA3D", "RAP2B", "STK24", "ARRDC3", "NF1", "CORO1C", "LRCH1", "ROBO1", "NOTCH1", "SEMA3A", "KLF4", "SMAD7", "WASL", "KRIT1", "BMP10", "TCAF1", "TP53INP1", "HAS1", "CARD10"…
GOBP_REGULATION_OF_ION_TRANSPORT	0.0100446	0.0987378	-0.256922	-1.26393	646	c("ISCU", "CACNA1I", "SNCG", "TSPO", "PARK7", "TACO1", "ORAI1", "NDUFA4", "LRRC52", "CD63", "SYT2", "DNAJC30", "COA8", "SCN1B", "KCNE2", "CNIH3", "COMMD1", "CACNA2D3", "RASGRF1", "ATP1A2", "INPP5K", "ACTN2", "NOX1", "PINK1", "RAB3A", "GALR2", "CDK5", "COX17", "THADA", "GSTO1", "ACE2", "KCNQ1", "KCNK12", "VAMP2", "TRIM27", "PRKACA", "C4orf3", "WFS1", "MIF", "PPIF", "JPH3", "GLRX", "SPTBN4", "PSEN2…
GOBP_INTERSTRAND_CROSS_LINK_REPAIR	0.0100756	0.098801	0.493943	1.73108	31	c("MCM8", "MCM9", "RAD51AP1", "FANCD2", "RNF168", "XRCC3", "DCLRE1B", "FANCM", "DCLRE1A", "RFWD3", "RAD51D", "RAD51", "ERCC6L2", "RNF8", "DCLRE1C", "EXO5", "NEIL3")
GOBP_BENZENE_CONTAINING_COMPOUND_METABOLIC_PROCESS	0.0100671	0.098801	-0.53666	-1.67232	27	c("AFMID", "GSTM3", "GSTM4", "GSTM2", "FAH", "KYAT3", "HAAO", "CYP2E1", "ACSM1", "IDO1", "GOT2", "KYNU", "SRD5A2", "ACAA1", "CYP4B1", "GSTM1")
GOBP_POSITIVE_REGULATION_OF_PROTEIN_PHOSPHORYLATION	0.010101	0.0988652	0.230569	1.29146	694	c("HMGA2", "LATS1", "WNK1", "RICTOR", "TTK", "FZD5", "MAP3K4", "INCENP", "MAP3K7", "STK4", "RAP2A", "ECT2", "P2RX7", "KIF14", "THBS1", "TIRAP", "CNOT9", "MRE11", "YES1", "ADNP", "PROM2", "MAP3K13", "CLSPN", "ACVR2B", "HDAC2", "TPX2", "CENPE", "DBF4B", "TNFSF11", "CCDC88A", "PRLR", "KRAS", "PAK1", "GDF2", "ERCC6", "DKK1", "FGF19", "MAPK1", "ALS2", "PTPN11", "SMAD4", "DBF4", "TENM1", "BMPR1A", "NRG…
GOMF_OXIDOREDUCTASE_ACTIVITY_ACTING_ON_THE_CH_NH_GROUP_OF_DONORS	0.010101	0.0988652	-0.556597	-1.74276	28	c("PYCR3", "BLVRB", "QDPR", "ALDH4A1", "PYCR2", "AIFM2", "ALDH1L1", "MTHFD1", "PAOX", "PRODH", "MTHFR", "ETFDH", "CRYM", "IL4I1")
GOBP_IRON_ION_HOMEOSTASIS	0.0101156	0.0989155	-0.385656	-1.52767	80	c("ISCU", "HMOX2", "ATP6V0D1", "BOLA2", "LCN2", "BMP6", "SLC25A28", "FTH1", "SOD1", "ABCB6", "NUBP1", "FBXL5", "CYB561A3", "FTL", "SLC22A17", "ATP6AP1", "FXN", "SLC11A1", "EIF2AK1", "B2M", "CYB561", "ATP13A2", "TTC7A", "SLC40A1", "CCDC115", "TMEM199", "HJV")
GOCC_COPII_COATED_ER_TO_GOLGI_TRANSPORT_VESICLE	0.0101302	0.0989662	-0.378401	-1.52673	91	c("COL7A1", "PEF1", "LMAN2", "CNIH3", "TMED1", "HLA-A", "VTI1B", "SEC13", "YIF1B", "PDCD6", "HLA-H", "HLA-B", "HLA-DRB1", "CD74", "HLA-DQB1", "STX5", "TMED9", "CD59", "YIF1A", "B2M", "HLA-E", "HLA-C", "TMED6", "HLA-F", "SAR1A", "HLA-G", "CTSC", "CNIH4", "HLA-DPB1", "ERGIC3", "SEC31B")
GOBP_MAINTENANCE_OF_BLOOD_BRAIN_BARRIER	0.0101523	0.0990889	0.468814	1.67861	34	c("CLDN1", "TJP1", "SLC12A2", "TJP2", "WNK3", "PTGS2", "VEGFA", "VCL", "F11R", "DMD", "LSR", "SH3GL2", "GJB6", "TJP3", "ACTG1", "IL6", "MBP", "ITGB1")
GOBP_RNA_PHOSPHODIESTER_BOND_HYDROLYSIS_ENDONUCLEOLYTIC	0.0102041	0.0995017	-0.394336	-1.55757	78	c("RNASEK", "ENDOG", "POP4", "TBL3", "MBLAC1", "RNASE1", "ENDOV", "POP5", "RPP25", "POP7", "RIDA", "ANG", "ELAC2", "INTS11", "RPP21", "SND1", "RPP38", "LACTB2", "RNASEL", "NOB1", "KRI1", "BOP1", "NUDT16", "RNASET2", "RNASEH1", "RPS21", "YBEY", "RPPH1", "RPP40", "CPSF3", "TSEN34", "NOP14", "PLD6", "RNASE4", "TSNAX", "RRS1")
GOBP_MITOTIC_CELL_CYCLE_PROCESS	0.0103093	0.0995868	0.439174	2.45736	708	c("WEE1", "FBXO5", "ATAD5", "KIF20B", "ZFP36L1", "RBL1", "KNTC1", "HMGA2", "CKAP5", "SMC4", "SPDL1", "KIF18A", "SASS6", "E2F7", "SKP2", "STIL", "KIF15", "LATS1", "NUSAP1", "TTK", "TOPBP1", "NIPBL", "BLM", "SMC3", "PHIP", "ZWILCH", "NCAPG2", "GINS1", "PDS5A", "SGO2", "CCNE2", "GPSM2", "INCENP", "PLCB1", "CENPK", "CDC14A", "FANCD2", "BRCA2", "NCAPH", "CHAMP1", "KIF23", "SGO1", "ECT2", "CDK2", "BUB1…
GOBP_VIRAL_RNA_GENOME_REPLICATION	0.0103093	0.0995868	0.479845	1.74483	36	c("HMGA2", "TOP2A", "TOP2B", "EEA1", "TASOR", "APOBEC3B", "PI4KA", "SETDB1", "PIK3C2G", "TMEM41B", "MPHOSPH8", "ATG5", "CXCL8", "RAB5A", "ROCK2")
GOBP_REGULATION_OF_ISOTYPE_SWITCHING	0.0103093	0.0995868	0.464779	1.69607	37	c("ATAD5", "NSD2", "RIF1", "MSH2", "KMT5B", "PAXIP1", "TNFSF4", "SLC15A4", "FOXP3", "THOC1", "APLF", "CLCF1")
GOMF_UBIQUITIN_LIKE_PROTEIN_LIGASE_ACTIVITY	0.0102564	0.0995868	0.250221	1.30277	302	c("RNF138", "MEX3C", "HACE1", "UHRF1", "SHPRH", "RNFT1", "PELI1", "TRIM59", "ITCH", "TRIM71", "FBXO30", "TRIM24", "RNF111", "HECTD1", "UHRF2", "MSL2", "RC3H1", "RNF38", "BIRC2", "RAD18", "HLTF", "RNF34", "MKRN2", "WSB1", "UFL1", "SMURF2", "RNF115", "RANBP2", "RNF19A", "KIAA1586", "RFWD3", "IRF2BPL", "CBL", "LTN1", "RC3H2", "UBE3A", "BSPRY", "RMND5A", "C18orf25", "MED12", "RNF144A", "NEURL3", "UBE…
GOMF_HYDROLASE_ACTIVITY_ACTING_ON_ACID_ANHYDRIDES	0.0103093	0.0995868	0.225098	1.2562	699	c("ATAD5", "KIF20B", "SMCHD1", "MCM8", "MCM9", "SMC4", "CHD6", "ARL5B", "BTAF1", "KIF18A", "KIF15", "BRIP1", "ATAD2", "BLM", "SMC3", "GNA13", "KIF23", "ATAD2B", "RAP2A", "MCM4", "KIF14", "SMC2", "DDX17", "SMC5", "DNA2", "KIF18B", "MSH2", "RFC5", "ATP13A4", "MCM2", "GTPBP2", "MCM6", "NAV2", "RAB8B", "ASCC3", "ATP2B1", "DDX12P", "PIKFYVE", "NRAS", "CHD1", "EIF4A2", "KRAS", "RSF1", "ARF6", "ERCC6", …
GOCC_CELL_BODY	0.0102857	0.0995868	-0.265989	-1.29193	535	c("CALCA", "PCSK1", "UCHL1", "SEPTIN4", "NDUFS7", "CRYAB", "SNCG", "PARK7", "ENDOG", "CIB1", "GLUL", "SCN1B", "FBXO31", "DISC1", "ATP1A2", "CKB", "SLC6A2", "TXN2", "UNC5A", "PINK1", "KATNB1", "CDK5", "TMEM100", "TXNRD2", "VTI1B", "TMEM50A", "KCNQ1", "CPLX2", "NAXE", "CYP17A1", "YKT6", "MME", "GLRX2", "ASS1", "FXR2", "GNG3", "SOD1", "UBB", "FKBP4", "SIRT2", "PMM2", "ASTN2", "DBNL", "PPP2R1A", "RDH…
GOMF_PHOSPHATIDYLGLYCEROL_BINDING	0.010327	0.0995868	-0.614393	-1.66054	15	c("UQCC3", "PITPNC1", "NME4", "MME", "GSDMD", "STOML2")
GOCC_MHC_CLASS_II_PROTEIN_COMPLEX	0.010327	0.0995868	-0.614456	-1.6607	15	c("HLA-DMA", "HLA-DRB1", "CD74", "HLA-DQB1", "B2M", "HLA-DPB1", "HLA-DMB", "HLA-DRB5", "HLA-DRA", "HLA-DOB", "HLA-DPA1", "HLA-DOA", "HLA-DQA1")
GOMF_INTRAMOLECULAR_OXIDOREDUCTASE_ACTIVITY_TRANSPOSING_C_C_BONDS	0.010327	0.0995868	-0.614479	-1.66077	15	c("ECI1", "EBPL", "MIF", "DDT", "ECH1", "EBP", "ECI2")
GOMF_AMP_BINDING	0.010327	0.0995868	-0.634286	-1.7143	15	c("APRT", "AK8", "PFKP", "PFKM", "PRKAG1", "CFAP45", "MPPED2", "ACSS2", "FBP1", "PFKL", "ACSS1")
GOBP_POSITIVE_REGULATION_OF_MITOCHONDRIAL_TRANSLATION	0.010327	0.0995868	-0.643272	-1.73859	15	c("TRUB2", "COA3", "MPV17L2", "RCC1L", "UQCC2", "C1QBP", "CDK5RAP1")
GOBP_CHAPERONE_MEDIATED_PROTEIN_COMPLEX_ASSEMBLY	0.0102916	0.0995868	-0.592524	-1.7414	21	c("STUB1", "LONP1", "NDUFAF1", "PSMG3", "PFDN6", "APCS", "HOPX")
GOBP_PHOSPHOLIPID_EFFLUX	0.0103627	0.0998387	-0.637605	-1.66208	13	c("APOA4", "APOC1", "ABCA3", "APOE", "ABCA7", "APOA2", "APOC2", "APOC3", "APOA5")

## Sheet: DEA_HvsL_colaps
pathway	pval	padj	ES	NES	nMoreExtreme	size	leadingEdge
HALLMARK_G2M_CHECKPOINT	0.00420168	0.0718336	0.662989	3.29757	0	196	c("FBXO5", "TMPO", "KIF20B", "CASP8AP2", "RBL1", "LMNB1", "BARD1", "SMC4", "KNL1", "PLK4", "STIL", "KIF15", "TOP2A", "NUSAP1", "TTK", "NUP98", "ARID4A", "NSD2", "MTF2", "INCENP", "POLQ", "BRCA2", "KIF23", "PRPF4B", "KIF11", "XPO1", "SMC2", "SMARCC1", "PRC1", "LBR", "SYNCRIP", "CCNA2", "MCM2", "PRIM2", "MCM6", "CBX1", "CDK1", "CENPF", "TPX2", "CENPE", "MAD2L1", "STAG1", "CDC7", "BUB1", "SLC12A2", …
HALLMARK_E2F_TARGETS	0.00420168	0.0718336	0.647537	3.22595	0	198	c("WEE1", "MMS22L", "TMPO", "HELLS", "LMNB1", "IPO7", "E2F8", "BARD1", "SMC4", "PLK4", "RAD51AP1", "TOP2A", "USP1", "ATAD2", "SMC3", "DNMT1", "GINS1", "TIMELESS", "NUP153", "BRCA2", "PNN", "BUB1B", "PSIP1", "XPO1", "MCM4", "NUP107", "HMGB2", "CNOT9", "LBR", "SMC6", "SYNCRIP", "MRE11", "KIF18B", "MSH2", "DEPDC1", "MCM2", "PRIM2", "MCM6", "NUP205", "PPM1D", "CDK1", "DEK", "BRCA1", "RFC3", "CIT", "C…
GOMF_ATP_DEPENDENT_ACTIVITY_ACTING_ON_DNA	0.00344828	0.0704921	0.660219	2.96213	0	102	c("ATAD5", "MCM8", "MCM9", "CHD6", "XRCC2", "BTAF1", "TOP2A", "BRIP1", "BLM", "SMC3", "TOP2B", "POLQ", "MCM4", "MRE11", "DNA2", "MSH2", "RFC5", "MCM2", "MCM6", "NAV2", "RFC3", "ASCC3", "DDX12P", "CHD1", "ERCC6", "XRCC3", "WRN", "FANCM", "BPTF", "ZRANB3", "RECQL", "RFC1", "RAD54L", "ERCC6L", "CHD2", "TTF2", "DHX9", "HLTF", "DDX11", "SMARCA1", "CECR2", "CHD7", "MCM7", "DDX3X", "IGHMBP2", "MSH6", "S…
GOBP_DNA_CONFORMATION_CHANGE	0.0047619	0.0734503	0.561443	2.89668	0	271	c("HELLS", "SMCHD1", "MCM8", "MCM9", "HMGA2", "SMC4", "CHD6", "TET1", "TOP2A", "NUSAP1", "BRIP1", "BLM", "DNMT1", "TOP2B", "NCAPG2", "BEND3", "GINS1", "RIF1", "POLQ", "SPTY2D1", "NCAPH", "ZNF445", "CDK2", "MCM4", "SMC2", "HMGB2", "SMC5", "MRE11", "DNA2", "SART3", "RFC5", "BAZ1A", "MCM2", "MCM6", "NAV2", "SHPRH", "PPM1D", "CDK1", "RFC3", "ASCC3", "GINS4", "DDX12P", "HJURP", "CHD1", "WAPL", "OIP5",…
HALLMARK_MITOTIC_SPINDLE	0.00420168	0.0718336	0.575396	2.87275	0	199	c("FBXO5", "KIF20B", "LMNB1", "KNTC1", "CKAP5", "SMC4", "ALMS1", "SASS6", "KIF15", "LATS1", "TOP2A", "NUSAP1", "RICTOR", "TTK", "SMC3", "INCENP", "BRCA2", "KIF23", "ECT2", "KIF11", "WASF1", "PRC1", "ANLN", "TUBGCP3", "CDK1", "CENPF", "NET1", "CEP192", "TPX2", "CENPE", "ROCK1", "CCDC88A", "EPB41L2", "DLGAP5", "STK38L", "CD2AP", "ARF6", "BUB1", "ALS2", "RFC1", "ESPL1", "BCL2L11", "TLK1", "RASA2", "…
GOBP_SISTER_CHROMATID_SEGREGATION	0.00431034	0.0725866	0.569946	2.8525	0	203	c("FBXO5", "KNTC1", "SMC4", "SPDL1", "ESCO1", "KIF18A", "LATS1", "TOP2A", "NUSAP1", "TTK", "NIPBL", "SMC3", "TOP2B", "ZWILCH", "NCAPG2", "PDS5A", "SGO2", "CENPK", "NCAPH", "CHAMP1", "KIF23", "SGO1", "BUB1B", "KIF14", "SMC2", "SMC5", "PRC1", "MRE11", "KIF18B", "EML4", "USP44", "CENPF", "GEN1", "CENPE", "MAD2L1", "DDX12P", "MCMBP", "POGZ", "SLF1", "STAG1", "ESCO2", "DLGAP5", "WAPL", "HASPIN", "NCAP…
GOCC_CHROMOSOME_CENTROMERIC_REGION	0.00431034	0.0725866	0.546461	2.75061	0	206	c("HELLS", "KNTC1", "CKAP5", "SMC4", "SPDL1", "KNL1", "KIF18A", "TOP2A", "TTK", "SMC3", "NUP98", "DNMT1", "ZWILCH", "CENPQ", "PDS5A", "SGO2", "INCENP", "CENPK", "MIS18BP1", "CHAMP1", "SGO1", "BUB1B", "XPO1", "CENPI", "NUP107", "SMC5", "SMC6", "NUP160", "KMT5B", "CBX1", "CENPF", "CENPE", "MAD2L1", "MTBP", "HJURP", "STAG1", "ESCO2", "PPP1R12A", "SUV39H2", "CLASP2", "WAPL", "OIP5", "NCAPD3", "NUF2",…
GOBP_DNA_DEPENDENT_DNA_REPLICATION	0.00392157	0.0704921	0.572605	2.74699	0	159	c("MMS22L", "FBXO5", "ATAD5", "WDHD1", "MCM9", "E2F8", "E2F7", "ZGRF1", "TOPBP1", "BLM", "GINS1", "CCNE2", "TIMELESS", "POLQ", "BRCA2", "CDK2", "MCM10", "MCM4", "ORC3", "MRE11", "DNA2", "RRM1", "RFC5", "BAZ1A", "MCM2", "PRIM2", "MCM6", "RFC3", "GEN1", "DBF4B", "GINS4", "MCMBP", "TICRR", "MGME1", "CDC7", "PRIM1", "WRN", "DBF4", "FANCM", "DONSON", "REV3L", "POLE2", "ZRANB3", "RECQL", "DDX21", "RFC1…
GOCC_CHROMOSOMAL_REGION	0.00529101	0.0741069	0.513063	2.69435	0	335	c("HELLS", "SMCHD1", "KNTC1", "CKAP5", "SMC4", "SPDL1", "KNL1", "KIF18A", "RAD51AP1", "TOP2A", "TTK", "BLM", "SMC3", "NUP98", "DNMT1", "ZWILCH", "CENPQ", "PDS5A", "SGO2", "RIF1", "INCENP", "CENPK", "BRCA2", "MIS18BP1", "CHAMP1", "SGO1", "CDK2", "BUB1B", "XPO1", "MCM4", "ORC3", "CENPI", "NUP107", "SMC5", "SMC6", "MRE11", "DNA2", "NUP160", "MSH2", "KMT5B", "MCM2", "MCM6", "HDAC2", "CBX1", "CDK1", "…
GOBP_CHROMOSOME_SEGREGATION	0.00531915	0.0741069	0.507573	2.66551	0	338	c("FBXO5", "KNTC1", "SMC4", "SPDL1", "ESCO1", "KNL1", "KIF18A", "LATS1", "TOP2A", "NUSAP1", "BRIP1", "TTK", "NIPBL", "SMC3", "TOP2B", "ZWILCH", "NCAPG2", "CENPQ", "PDS5A", "SGO2", "CCNE2", "INCENP", "CENPK", "FANCD2", "NCAPH", "CHAMP1", "KIF23", "SGO1", "ECT2", "BUB1B", "KIF14", "SMC2", "SMC5", "PRC1", "SMC6", "PUM2", "MRE11", "KIF18B", "EML4", "USP44", "BRCA1", "CENPF", "GEN1", "CENPE", "MAD2L1"…
GOBP_MITOTIC_NUCLEAR_DIVISION	0.0049505	0.0734503	0.500598	2.60614	0	292	c("FBXO5", "KIF20B", "KNTC1", "SMC4", "SPDL1", "KIF18A", "KIF15", "NUSAP1", "TTK", "NIPBL", "SMC3", "PHIP", "ZWILCH", "NCAPG2", "PDS5A", "SGO2", "CENPK", "CDC14A", "NCAPH", "CHAMP1", "KIF23", "SGO1", "BUB1B", "KIF11", "KIF14", "SMC2", "SMC5", "PRC1", "KIF18B", "EML4", "ANLN", "USP44", "CENPF", "GEN1", "CEP192", "TPX2", "CENPE", "MAD2L1", "POGZ", "MTBP", "SLF1", "STAG1", "CLASP2", "DLGAP5", "HASPI…
GOCC_CONDENSED_CHROMOSOME	0.00458716	0.0734503	0.504014	2.60218	0	246	c("KNTC1", "CKAP5", "SPDL1", "KNL1", "KIF18A", "TOP2A", "TTK", "TOPBP1", "BLM", "SMC3", "NUP98", "ZWILCH", "CENPQ", "SGO2", "RIF1", "INCENP", "CENPK", "FANCD2", "BRCA2", "CHAMP1", "SGO1", "CDK2", "BUB1B", "XPO1", "CENPI", "SMC2", "NUP107", "HMGB2", "SMC5", "SMC6", "NUP160", "KMT5B", "BRCA1", "CENPF", "CENPE", "MAD2L1", "MTBP", "HJURP", "STAG1", "PPP1R12A", "CLASP2", "WAPL", "NCAPD3", "NUF2", "BUB…
GOBP_DNA_REPLICATION	0.005	0.0734503	0.504629	2.60103	0	279	c("MMS22L", "FBXO5", "ATAD5", "WDHD1", "MCM8", "MCM9", "E2F8", "ESCO1", "E2F7", "ZGRF1", "TOPBP1", "BLM", "SMC3", "GINS1", "PDS5A", "CCNE2", "TIMELESS", "POLQ", "BRCA2", "CDK2", "MCM10", "MCM4", "ORC3", "REV1", "INO80D", "MRE11", "DNA2", "RRM1", "CCNA2", "RFC5", "BAZ1A", "USP37", "MCM2", "PRIM2", "JADE3", "MCM6", "CDK1", "ACTL6A", "RFC3", "GEN1", "DBF4B", "GINS4", "MCMBP", "TICRR", "CCDC88A", "ES…
GOBP_RECOMBINATIONAL_REPAIR	0.00396825	0.0704921	0.543909	2.60003	0	158	c("MMS22L", "RNF138", "SMCHD1", "MCM8", "MCM9", "XRCC2", "RAD51AP1", "NIPBL", "BLM", "RIF1", "TIMELESS", "POLQ", "BRCA2", "PARPBP", "MCM4", "SMC5", "SMC6", "MRE11", "SETD2", "MCM2", "MCM6", "BRCA1", "ACTL6A", "GEN1", "GINS4", "POGZ", "EPC2", "RBBP8", "CDC7", "ARID2", "YEATS4", "MBTD1", "ERCC6", "XRCC3", "WRN", "FANCM", "ING3", "REV3L", "RECQL", "FANCB", "RAD54L", "RMI1", "EPC1", "SFR1", "CHEK1", …
KEGG_CELL_CYCLE	0.00362319	0.0704921	0.562268	2.58356	0	124	c("WEE1", "RBL1", "SKP2", "TTK", "SMC3", "CCNE2", "CDC14A", "CDK2", "BUB1B", "MCM4", "ORC3", "EP300", "CCNA2", "MCM2", "MCM6", "HDAC2", "CDK1", "MAD2L1", "STAG1", "CDC7", "BUB1", "SMAD4", "DBF4", "ANAPC1", "ESPL1", "TFDP1", "SMC1A", "PRKDC", "CHEK1", "CDC6", "STAG2", "CDC25C", "ATM", "ORC1", "MCM7", "ORC6", "ORC2", "CCNB2", "PCNA", "CDC27", "CDC25A", "BUB3", "CREBBP", "PLK1", "SMC1B", "RAD21", "M…
GOCC_NUCLEAR_CHROMOSOME	0.004	0.070652	0.51696	2.56484	0	192	c("MMS22L", "WDHD1", "SMCHD1", "HMGA2", "TOP2A", "TOPBP1", "BLM", "SMC3", "GINS1", "TIMELESS", "INCENP", "BRCA2", "MCM10", "MCM4", "ORC3", "SMC2", "PBRM1", "INO80D", "SINHCAF", "CPSF6", "BAZ1A", "MCM2", "PRIM2", "MCM6", "HDAC2", "BRCA1", "ACTL6A", "GINS4", "JUN", "CHD1", "WAPL", "PRIM1", "ING3", "TRIM24", "POLE2", "ZRANB3", "RAD1", "SIN3A", "POLA1", "NEK2", "ADD3", "DHX9", "NCAPD2", "TOP1", "SMC1…
GOMF_HELICASE_ACTIVITY	0.00390625	0.0704921	0.534114	2.54359	0	156	c("HELLS", "MCM8", "MCM9", "CHD6", "BTAF1", "BRIP1", "ZGRF1", "BLM", "POLQ", "MCM4", "DDX17", "HELZ", "MRE11", "DNA2", "RFC5", "MCM2", "MCM6", "NAV2", "SHPRH", "RFC3", "ASCC3", "DDX12P", "DICER1", "CHD1", "EIF4A2", "ERCC6", "WRN", "DDX46", "FANCM", "ZRANB3", "RECQL", "DDX21", "RAD54L", "ERCC6L", "CHD2", "DDX25", "TTF2", "DHX9", "DDX18", "HLTF", "DDX11", "SMARCA1", "EP400", "CHD7", "SNRNP200", "MC…
GOMF_HISTONE_BINDING	0.0045045	0.0734503	0.497451	2.5427	0	235	c("IPO7", "UHRF1", "SCML2", "ATAD2", "SUZ12", "PHIP", "BRD1", "NCAPG2", "MTF2", "SPTY2D1", "SPIN4", "ATAD2B", "MLLT10", "BRD3", "SMARCC1", "KDM7A", "SART3", "MCM2", "CBX1", "KMT2A", "DEK", "RNF168", "HJURP", "KMT2E", "CHD1", "YEATS4", "RSF1", "MBTD1", "NCAPD3", "L3MBTL4", "BPTF", "ING3", "TRIM24", "UHRF2", "DNAJC9", "TSPY3", "CHD2", "PHF2", "PHC3", "NCAPD2", "MORC3", "YEATS2", "HAT1", "TNKS", "SP…
GOBP_REGULATION_OF_CHROMOSOME_SEGREGATION	0.00325733	0.0704921	0.589655	2.54207	0	87	c("FBXO5", "KNTC1", "SPDL1", "TTK", "ZWILCH", "BUB1B", "SMC5", "SMC6", "PUM2", "USP44", "CENPF", "GEN1", "CENPE", "MAD2L1", "DLGAP5", "WAPL", "BUB1", "XRCC3", "TPR", "ANAPC1", "ESPL1", "MKI67", "RAD18", "CDCA2", "NDC80", "CSNK2A1", "ZWINT", "CDC6", "ATM", "RMI2", "TRIP13", "HNRNPU", "ZNF207", "PCID2", "CDC27", "BUB3", "PLK1", "KIF2C", "RAD21", "APC", "ZW10", "UBE2C", "PUM1", "CDC23", "CCNB1")
GOMF_DNA_SECONDARY_STRUCTURE_BINDING	0.00254453	0.067744	0.696691	2.52846	0	35	c("HMGA2", "XRCC2", "RAD51AP1", "BLM", "HMGB2", "MSH2", "CLSPN", "KMT2A", "GEN1", "RBBP8", "XRCC3", "WRN", "FANCM", "LIN54", "RAD18", "MSH6", "RAD51D", "POT1", "YY1")
GOBP_CHROMATIN_ORGANIZATION	0.00714286	0.083597	0.459353	2.51065	0	512	c("HELLS", "SMCHD1", "RBL1", "HMGA2", "BCOR", "CHD6", "TET1", "PRKAA1", "UHRF1", "ATAD2", "SETD5", "SUZ12", "DNMT1", "BRD1", "BEND3", "ARID4A", "NSD2", "TET3", "RIF1", "MTF2", "ARID1B", "SPTY2D1", "ZNF445", "CREBZF", "CDK2", "LSM11", "BRD3", "HMGB2", "SMARCC1", "PBRM1", "KDM6B", "KDM7A", "EP300", "INO80D", "KDM6A", "KMT5B", "SART3", "DCAF1", "BAZ1A", "SETD2", "MCM2", "HDAC2", "CBX1", "SHPRH", "PP…
GOBP_NEGATIVE_REGULATION_OF_CELL_CYCLE_PHASE_TRANSITION	0.00438596	0.0725866	0.489712	2.49291	0	229	c("WEE1", "FBXO5", "ZFP36L1", "RBL1", "KNTC1", "HMGA2", "SPDL1", "E2F7", "BRIP1", "TTK", "TOPBP1", "BLM", "ZWILCH", "TIMELESS", "FANCD2", "CDK2", "BUB1B", "GTSE1", "MRE11", "DNA2", "OVOL1", "MSH2", "MDC1", "WDR76", "CLSPN", "CDK1", "USP44", "BRCA1", "CENPF", "GEN1", "MAD2L1", "USP28", "TICRR", "CRY1", "ERCC6", "BUB1", "XRCC3", "DTL", "PTPN11", "TPR", "DONSON", "WAC", "RAD1", "EZH2", "FEM1B", "TAO…
GOMF_CHROMATIN_BINDING	0.00769231	0.0869164	0.452962	2.49113	0	552	c("WDHD1", "HELLS", "SKIL", "MCM8", "TTC21B", "MCM9", "RBL1", "HMGA2", "FOXO3", "SP3", "SMC4", "ZFX", "LEMD3", "PRKAA1", "TOP2A", "BRIP1", "SCML2", "NIPBL", "ATAD2", "SMC3", "SUZ12", "NUP98", "DNMT1", "TOP2B", "GRHL1", "NSD2", "MTF2", "POLQ", "ARID1B", "NCAPH", "ZNF445", "ATAD2B", "ZKSCAN3", "MLLT10", "BRD3", "SMC2", "SMARCC1", "PBRM1", "KDM6B", "EP300", "KDM6A", "MSH2", "KMT5B", "ADNP", "ZNF354B…
GOBP_MITOTIC_CELL_CYCLE_PROCESS	0.0103093	0.0995868	0.439174	2.45736	0	708	c("WEE1", "FBXO5", "ATAD5", "KIF20B", "ZFP36L1", "RBL1", "KNTC1", "HMGA2", "CKAP5", "SMC4", "SPDL1", "KIF18A", "SASS6", "E2F7", "SKP2", "STIL", "KIF15", "LATS1", "NUSAP1", "TTK", "TOPBP1", "NIPBL", "BLM", "SMC3", "PHIP", "ZWILCH", "NCAPG2", "GINS1", "PDS5A", "SGO2", "CCNE2", "GPSM2", "INCENP", "PLCB1", "CENPK", "CDC14A", "FANCD2", "BRCA2", "NCAPH", "CHAMP1", "KIF23", "SGO1", "ECT2", "CDK2", "BUB1…
GOBP_MEIOTIC_CELL_CYCLE	0.00492611	0.0734503	0.473423	2.43566	0	254	c("FBXO5", "SMC4", "XRCC2", "KIF18A", "RAD51AP1", "TOP2A", "BRIP1", "TTK", "MNS1", "SMC3", "TOP2B", "SGO2", "CCNE2", "INCENP", "PLCB1", "FANCD2", "BRCA2", "NCAPH", "SGO1", "CDK2", "BUB1B", "ASPM", "SMC2", "MRE11", "OVOL1", "MYBL1", "TUBGCP3", "RBBP8", "NCAPD3", "NUF2", "BUB1", "FANCM", "RAD1", "ESPL1", "NDC1", "BCL2L11", "RAD54L", "NEK2", "RBM7", "SUN1", "NCAPD2", "MASTL", "RMI1", "SMC1A", "ZNF31…
GOMF_CATALYTIC_ACTIVITY_ACTING_ON_DNA	0.00452489	0.0734503	0.479591	2.41691	0	219	c("ATAD5", "MCM8", "MCM9", "HMGA2", "CHD6", "XRCC2", "BTAF1", "TOP2A", "BRIP1", "ZGRF1", "DNMT3B", "BLM", "SMC3", "DNMT1", "TOP2B", "POLQ", "MCM4", "REV1", "MRE11", "DNA2", "MSH2", "RFC5", "MCM2", "MCM6", "NAV2", "RFC3", "GEN1", "ASCC3", "TDG", "DDX12P", "DICER1", "MGME1", "CRY1", "CHD1", "RBBP8", "ERCC6", "XRCC3", "DCLRE1B", "WRN", "FANCM", "BPTF", "REV3L", "POLE2", "ZRANB3", "RECQL", "RAD1", "R…
GOBP_DNA_RECOMBINATION	0.00505051	0.0734503	0.460859	2.39719	0	299	c("MMS22L", "RNF138", "ATAD5", "SMCHD1", "MCM8", "MCM9", "XRCC2", "RAD51AP1", "TOP2A", "BRIP1", "NIPBL", "BLM", "TOP2B", "NSD2", "RIF1", "TIMELESS", "POLQ", "FANCD2", "BRCA2", "PARPBP", "MCM4", "HMGB2", "SMC5", "SMC6", "INO80D", "MRE11", "MSH2", "KMT5B", "DCAF1", "SETD2", "MCM2", "MCM6", "BRCA1", "ACTL6A", "GEN1", "PAXIP1", "GINS4", "RNF168", "POGZ", "EPC2", "TNFSF4", "RBBP8", "CDC7", "ARID2", "Y…
GOBP_PROTEIN_LOCALIZATION_TO_CHROMOSOME_CENTROMERIC_REGION	0.00249377	0.067744	0.726807	2.37661	0	25	c("KNTC1", "SPDL1", "KNL1", "TTK", "ZWILCH", "CENPQ", "CHAMP1", "SMC5", "CDK1", "MTBP", "HASPIN", "NDC80", "BUB3", "JARID2", "ZW10", "CENPA")
GOCC_DNA_PACKAGING_COMPLEX	0.00259067	0.0679354	0.642454	2.37572	0	40	c("SMC4", "NCAPG2", "NCAPH", "SMC2", "SHPRH", "ACTL6A", "SLF1", "EPC2", "YEATS4", "MBTD1", "NCAPD3", "ING3", "NCAPD2", "EPC1", "NCAPG", "EP400", "TRRAP", "KAT6A", "MEAF6", "CENPA", "MPHOSPH8", "KAT6B", "HP1BP3", "BRD8")
GOBP_HISTONE_H3_K9_METHYLATION	0.00261097	0.0679566	0.646534	2.37239	0	38	c("DNMT3B", "SETD5", "DNMT1", "BEND3", "ARID4A", "RIF1", "BRCA1", "MYB", "SUV39H2", "SIRT1", "KDM3A", "ASH1L", "SETDB1", "ATRX", "EHMT1", "JARID2", "ZNF304", "ARID4B", "PRDM5")
GOCC_REPLICATION_FORK	0.00296736	0.0686603	0.592358	2.36366	0	59	c("MMS22L", "WDHD1", "XRCC2", "UHRF1", "BLM", "DNMT1", "TIMELESS", "MCM10", "MRE11", "RFC5", "PRIM2", "RFC3", "XRCC3", "PRIM1", "WRN", "DONSON", "ZRANB3", "RFC1", "POLA1", "RAD18", "CHEK1", "POLD3", "PCNA", "RADX", "RFC4", "PIF1", "MCM3", "RAD51D", "SMARCA5", "BAZ1B", "RPA1")
GOBP_ORGANELLE_FISSION	0.00689655	0.0832577	0.433527	2.36022	0	481	c("FBXO5", "KIF20B", "KNTC1", "SMC4", "SPDL1", "KIF18A", "RAD51AP1", "KIF15", "TOP2A", "NUSAP1", "BRIP1", "TTK", "NIPBL", "SMC3", "PHIP", "TOP2B", "ZWILCH", "NCAPG2", "PDS5A", "SGO2", "CCNE2", "INCENP", "PLCB1", "CENPK", "CDC14A", "FANCD2", "BRCA2", "NCAPH", "CHAMP1", "KIF23", "SGO1", "BUB1B", "KIF11", "ASPM", "KIF14", "SMC2", "SMC5", "PRC1", "MRE11", "KIF18B", "EML4", "ANLN", "MYBL1", "USP44", "…
GOBP_CELL_DIVISION	0.00934579	0.0963	0.425923	2.34193	0	612	c("WEE1", "FBXO5", "KIF20B", "HELLS", "NEDD1", "RBL1", "KNTC1", "HMGA2", "E2F8", "CKAP5", "SMC4", "SPDL1", "KNL1", "PLK4", "E2F7", "LATS1", "TOP2A", "NUSAP1", "BRIP1", "BLM", "SMC3", "ZWILCH", "NCAPG2", "PDS5A", "SGO2", "CCNE2", "GPSM2", "TIMELESS", "INCENP", "CDC14A", "BRCA2", "MIS18BP1", "NCAPH", "HAUS6", "KIF23", "SGO1", "ECT2", "CDK2", "BUB1B", "KIF11", "ASPM", "KLHL42", "KIF14", "SMC2", "SMC…
GOBP_DNA_REPAIR	0.0070922	0.0834709	0.424772	2.32086	0	513	c("MMS22L", "RNF138", "WDHD1", "SMCHD1", "MCM8", "MCM9", "HMGA2", "XRCC2", "RAD51AP1", "BRIP1", "UHRF1", "USP1", "TOPBP1", "NIPBL", "BLM", "SMC3", "PDS5A", "NSD2", "RIF1", "TIMELESS", "POLQ", "FANCD2", "BRCA2", "CDK2", "BACH1", "PARPBP", "MCM4", "HMGB2", "SMC5", "SMC6", "REV1", "INO80D", "MRE11", "DNA2", "MSH2", "RRM1", "MDC1", "KMT5B", "RFC5", "SETD2", "MCM2", "CLSPN", "MCM6", "SHPRH", "CDK1", "…
GOBP_NLS_BEARING_PROTEIN_IMPORT_INTO_NUCLEUS	0.00235849	0.067744	0.750629	2.30753	0	19	c("RGPD5", "RGPD3", "RGPD6", "RGPD4", "KPNA5", "IPO5", "RANBP2", "RGPD1", "NUP35", "KPNA2", "KPNA4", "NUP54", "KPNB1", "KPNA7", "CBLB")
GOCC_MITOTIC_SPINDLE	0.00404858	0.070652	0.48354	2.3007	0	157	c("KIF20B", "CKAP2L", "KIF18A", "NUSAP1", "CEP295", "SMC3", "IQCB1", "GPSM2", "CDC14A", "HAUS6", "KIF23", "ECT2", "KIF11", "ASPM", "PRC1", "SMC6", "KIF18B", "EML4", "HAUS2", "FAM161A", "CDK1", "TPX2", "CENPE", "MAD2L1", "HNF4G", "STAG1", "CLASP2", "CDC7", "WAPL", "MAPK1", "TPR", "CCSAP", "HAUS3", "HEPACAM2", "ESPL1", "KIFC1", "CEP170", "SMC1A", "TNKS", "RACGAP1", "SKA3", "CDC6", "LSM14A", "CCDC11…
GOBP_REGULATION_OF_CHROMOSOME_ORGANIZATION	0.00438596	0.0725866	0.449283	2.25678	0	209	c("FBXO5", "KNTC1", "SMC4", "SPDL1", "SENP6", "TOP2A", "TTK", "DNMT1", "ZWILCH", "MAP3K4", "NCAPH", "CDK2", "BUB1B", "SMC2", "SMC5", "INO80D", "MRE11", "MCM2", "XRN1", "USP44", "ACTL6A", "CENPF", "GEN1", "CENPE", "MAD2L1", "SLF1", "DLGAP5", "WAPL", "BUB1", "XRCC3", "DCP2", "MAPK1", "TPR", "TASOR", "ANAPC1", "SIN3A", "ESPL1", "NEK2", "SMG1", "NCAPD2", "TNKS", "NDC80", "ZWINT", "DDX11", "CDC6", "NC…
GOBP_CELL_CYCLE_PHASE_TRANSITION	0.00719424	0.0839633	0.413251	2.25543	0	496	c("WEE1", "FBXO5", "ATAD5", "ZFP36L1", "RBL1", "KNTC1", "HMGA2", "SPDL1", "SASS6", "E2F7", "SKP2", "STIL", "LATS1", "BRIP1", "TTK", "TOPBP1", "BLM", "ZWILCH", "CCNE2", "TIMELESS", "PLCB1", "CDC14A", "FANCD2", "CDK2", "BUB1B", "LSM11", "BACH1", "NPAT", "KIF14", "SMC5", "GTSE1", "MRE11", "DNA2", "OVOL1", "MSH2", "RRM1", "MDC1", "CCNA2", "RDX", "WDR76", "USP37", "CLSPN", "ANLN", "PPM1D", "CDK1", "US…
GOBP_MICROTUBULE_ORGANIZING_CENTER_ORGANIZATION	0.00381679	0.0704921	0.472178	2.2535	0	143	c("CKAP5", "ALMS1", "XRCC2", "PLK4", "SASS6", "STIL", "CEP295", "BRCA2", "HAUS6", "SGO1", "CDK2", "CEP152", "KIF11", "XPO1", "HAUS2", "CDK1", "BRCA1", "GEN1", "CEP192", "CNTLN", "GCC2", "PPP1R12A", "CLASP2", "CHORDC1", "XRCC3", "CEP135", "HAUS3", "CEP76", "HEPACAM2", "NEK2", "MDM1", "SPICE1", "NDE1", "NDC80", "SIRT1", "CHEK1", "DEUP1", "C2CD3", "CENPJ", "TUBE1", "PARD6B", "NIN", "UVRAG", "CEP120"…
GOBP_DNA_REPLICATION_CHECKPOINT_SIGNALING	0.00235849	0.067744	0.743727	2.2362	0	17	c("TOPBP1", "TIMELESS", "DNA2", "CLSPN", "TICRR", "CDC6", "ORC1", "RAD9B", "CDC45")
GOCC_CONDENSIN_COMPLEX	0.00225734	0.067744	0.932851	2.23535	0	8	c("SMC4", "NCAPG2", "NCAPH", "SMC2", "NCAPD3", "NCAPD2", "NCAPG")
GOCC_PRONUCLEUS	0.00234192	0.067744	0.826628	2.2306	0	12	c("TET3", "RIF1", "CCNA2", "CBX1", "CENPF", "EZH2", "TBP")
GOBP_REGULATION_OF_CELL_CYCLE_PROCESS	0.00970874	0.0977348	0.404487	2.23009	0	638	c("WEE1", "FBXO5", "ATAD5", "KIF20B", "ZFP36L1", "RBL1", "KNTC1", "HMGA2", "E2F8", "ALMS1", "SPDL1", "PLK4", "SENP6", "RAD51AP1", "SASS6", "E2F7", "STIL", "KIF15", "NUSAP1", "CEP295", "BRIP1", "TTK", "TOPBP1", "BLM", "PHIP", "ZWILCH", "GPSM2", "TIMELESS", "PLCB1", "CDC14A", "FANCD2", "BRCA2", "KIF23", "ECT2", "CDK2", "BUB1B", "LSM11", "KIF11", "XPO1", "KIF14", "SMC5", "PRC1", "GTSE1", "MRE11", "D…
GOBP_POSITIVE_REGULATION_OF_HISTONE_METHYLATION	0.0027027	0.0686603	0.573513	2.22667	0	49	c("TET1", "DNMT3B", "DNMT1", "RIF1", "MTF2", "KMT2A", "BRCA1", "PAXIP1", "MYB", "KMT2E", "PAXBP1", "SMAD4", "KANSL1", "SIRT1", "BRD4", "CTR9", "JARID2", "KANSL2", "OGT", "PHF20", "NSD3", "KANSL3", "ZNF304", "HCFC1")
GOCC_HETEROCHROMATIN	0.00287356	0.0686603	0.54346	2.2147	0	65	c("HELLS", "HMGA2", "UHRF1", "SUZ12", "DNMT1", "TOP2B", "BEND3", "INCENP", "SALL4", "WDR76", "CBX1", "ESCO2", "NCAPD3", "TASOR", "UHRF2", "EZH2", "SIRT1", "BAZ2A", "ORC2", "RRP1B", "ATRX", "CENPA", "CENPC", "CBX6", "RNF2", "MPHOSPH8", "ZNF618")
GOBP_PROTEIN_LOCALIZATION_TO_CHROMOSOME	0.00327869	0.0704921	0.508313	2.20293	0	89	c("MCM8", "MCM9", "KNTC1", "SPDL1", "KNL1", "TTK", "NIPBL", "ZWILCH", "CENPQ", "BRCA2", "CHAMP1", "SMC5", "MSH2", "SETD2", "CDK1", "MTBP", "SLF1", "ESCO2", "WAPL", "HASPIN", "TASOR", "EZH2", "TNKS", "NDC80", "TNKS2", "MAU2", "ATRX", "BUB3", "JARID2", "PLK1", "RAD21", "ZW10", "CENPA", "PPHLN1", "POT1", "DKC1", "SLF2", "CDCA5")
GOCC_CENTRIOLE	0.00383142	0.0704921	0.468965	2.20182	0	137	c("NEDD1", "ALMS1", "PLK4", "SASS6", "STIL", "TOP2A", "CEP295", "AGBL2", "IQCB1", "CEP162", "CEP290", "CEP152", "CEP78", "TUBGCP3", "CEP192", "CNTLN", "SAXO2", "ROCK1", "CCDC88A", "CEP97", "CEP135", "KIF2A", "CCSAP", "CEP76", "RP2", "MPHOSPH9", "MDM1", "SPICE1", "KIF24", "CEP170", "CEP55", "CEP128", "DEUP1", "C2CD3", "CENPJ", "CEP83", "CCDC68", "DZIP1L", "NIN", "TTBK2", "CCDC120", "CEP120", "PLK1…
GOBP_PEPTIDYL_LYSINE_METHYLATION	0.00383142	0.0704921	0.464865	2.17772	0	136	c("BCOR", "DNMT3B", "SETD5", "DNMT1", "BEND3", "ARID4A", "NSD2", "TET3", "RIF1", "MTF2", "NFYA", "KDM6A", "KMT5B", "SETD2", "RLF", "KMT2A", "BRCA1", "PAXIP1", "MYB", "KMT2E", "SUV39H2", "SMAD4", "METTL21A", "EEF1AKMT2", "EZH2", "KANSL1", "SIRT1", "WDR82", "KMT2D", "KDM3A", "ASH1L", "DOT1L", "SETDB1", "PRMT6", "ATRX", "BRD4", "EHMT1", "CTR9", "JARID2", "KMT2C", "KANSL2", "RBBP5", "OGT", "PHF20", "…
[truncated: 291 more rows]
