# Supplementary material for: Circulating miR-22 Early Predicts TACE Non-Response and Targets WEE1 in Hepatocellular Carcinoma
Source: Cells. 2026 Apr 19;15(8):722. doi: 10.3390/cells15080722 (PMC13114291; doi:10.3390/cells15080722)
Supplement: Supplementary file 1 [file cells-15-00722-s001.zip › Supplementary Data 2.xlsx]

## Sheet: Sheet1
	baseMean	log2FoldChange	lfcSE	stat	pvalue	padj
TSPY3	10.9063	7.50395	1.49713	5.01223	5.3803e-07	4.48584e-06
VCY	21.0031	5.01252	1.04892	4.77874	1.76393e-06	1.28353e-05
BPIFA1	7.55531	4.42525	1.04648	4.22868	2.35064e-05	0.000126446
CT45A1	6.78058	4.22214	0.992776	4.25286	2.11054e-05	0.000115067
OR12D2	2.99215	4.15108	0.728997	5.69424	1.23926e-08	1.58773e-07
HMGA2	80.3562	4.08575	0.488172	8.36948	5.78729e-17	8.71669e-15
TSPY2	14.6812	4.0549	1.46518	2.76751	0.00564863	0.0149048
INSL6	2.4725	3.95477	0.979119	4.03911	5.36547e-05	0.000261237
CT45A5	2.05329	3.95344	1.16085	3.40565	0.000660072	0.00232879
GDF2	27.245	3.95063	0.715927	5.5182	3.4249e-08	3.93364e-07
RBMY1J	5.12784	3.89027	1.26808	3.06784	0.00215613	0.00647607
DCAF12L1	2.21151	3.87821	0.828561	4.68065	2.85962e-06	1.9585e-05
DGKK	2.15759	3.77302	0.818406	4.6102	4.0228e-06	2.64466e-05
DEFA5	1.47799	3.66085	2.21752	1.65087	0.0987643	0.168094
SPOCK3	4.7371	3.53368	0.568176	6.21934	4.99246e-10	9.55479e-09
RHOXF2B	30.5464	3.48221	0.865684	4.02249	5.75856e-05	0.000278038
ADAMTS16	131.993	3.47562	0.418193	8.31104	9.48636e-17	1.3314e-14
SCGB1A1	1.4203	3.47542	1.50554	2.30842	0.0209759	0.0456853
TMPRSS15	18.8398	3.47191	0.87573	3.96459	7.3522e-05	0.000342486
CLCA1	1.2529	3.47127	2.06379	1.68198	0.0925719	0.159252
TSPY4	1.15668	3.4628	2.20503	1.57041	0.11632	0.192458
SFRP5	169.594	3.44884	0.514641	6.70144	2.06378e-11	5.90936e-10
RBMY1B	1.54077	3.36799	1.83278	1.83764	0.0661154	0.120521
ZNF735	1.34092	3.34447	1.12207	2.98062	0.00287664	0.00831853
SLC5A1	51.4397	3.31614	0.452408	7.32997	2.30211e-13	1.15585e-11
CDH10	4.46245	3.30479	0.719419	4.59369	4.35471e-06	2.84068e-05
ATP12A	2.64892	3.23178	0.978426	3.30304	0.000956424	0.00320006
GABRA2	21.208	3.19576	0.791484	4.03768	5.3982e-05	0.000262348
RBMY2FP	8.04755	3.15272	1.06637	2.95648	0.00311168	0.00889339
CAPN6	64.9472	3.13268	0.430626	7.27471	3.47158e-13	1.59986e-11
ZNF679	1.03555	3.12349	1.02701	3.04134	0.00235524	0.00699139
BMP10	1.5227	3.10101	0.858912	3.61039	0.000305738	0.00118919
SSX4	36.5774	3.09479	0.919919	3.3642	0.000767653	0.00264538
GFRA3	10.5799	3.0631	0.473919	6.46334	1.02417e-10	2.40175e-09
TDRD5	10.9088	3.06049	0.537046	5.69875	1.20688e-08	1.54945e-07
CADPS	33.1012	3.0482	0.472364	6.45308	1.09602e-10	2.53494e-09
SSTR3	3.74176	3.03509	0.482628	6.28867	3.20199e-10	6.46892e-09
OR2H1	1.74286	2.98404	0.727085	4.10411	4.05876e-05	0.000204774
RTL1	2.91618	2.92239	0.538665	5.42525	5.78722e-08	6.21171e-07
STRA8	2.78067	2.91169	0.651304	4.47055	7.80188e-06	4.77815e-05
PEG3	1285.08	2.86801	0.371382	7.72254	1.14034e-14	8.55298e-13
TRIM71	30.8391	2.85752	0.498498	5.73227	9.90975e-09	1.30761e-07
ROBO2	94.7914	2.836	0.393202	7.21258	5.49021e-13	2.41023e-11
COL2A1	659.125	2.82108	0.647956	4.35382	1.33787e-05	7.69969e-05
GPR50	1.9235	2.81929	1.13807	2.47725	0.01324	0.0307759
PPY2P	1.7294	2.8109	1.00076	2.80876	0.00497325	0.0133591
NOL4	8.56396	2.79828	0.474304	5.89976	3.64026e-09	5.44746e-08
KCNH8	10.7419	2.7917	0.423534	6.59146	4.35535e-11	1.13644e-09
PMP2	1.80218	2.78962	0.735039	3.79519	0.000147528	0.000631638
MAGEA11	4.68791	2.78152	0.876542	3.17329	0.00150722	0.00475605
CLVS2	2.03969	2.72095	0.976098	2.78758	0.00531037	0.0141391
OVOL1	52.7128	2.69868	0.42235	6.38966	1.66252e-10	3.64296e-09
ATP13A4	6.50943	2.69498	0.43214	6.23635	4.47885e-10	8.6885e-09
SEZ6	148.176	2.69486	0.509202	5.29232	1.20773e-07	1.1895e-06
CHRM2	1.00711	2.69379	0.697873	3.86	0.000113386	0.000501571
FER1L6	122.628	2.67017	0.578414	4.61637	3.90509e-06	2.57733e-05
B3GALT5-AS1	1.37041	2.64473	0.62862	4.2072	2.58557e-05	0.000137211
LINC00494	26.2815	2.64146	0.454387	5.81323	6.12779e-09	8.56135e-08
SAGE1	1.60192	2.63494	1.03966	2.53443	0.0112631	0.0268477
KIRREL3	6.04129	2.61508	0.37829	6.91289	4.74877e-12	1.59376e-10
TCP10	4.08068	2.61072	0.46284	5.64064	1.69416e-08	2.09659e-07
CXorf49B	1.30085	2.60643	0.825745	3.15645	0.001597	0.00499928
TRIM60	0.955895	2.60625	1.33531	1.9518	0.0509622	0.0969626
FGF19	229.95	2.60087	0.477908	5.4422	5.26273e-08	5.70828e-07
CHGA	15.3958	2.589	0.48273	5.36325	8.1737e-08	8.39989e-07
ZIM2	5.12052	2.56753	0.503249	5.1019	3.36252e-07	2.94674e-06
SLC7A10	63.3855	2.55686	0.466856	5.47675	4.33203e-08	4.85807e-07
MAGEB2	73.1066	2.55562	0.861154	2.96767	0.00300069	0.0086281
GRIA2	2.40635	2.53982	0.596849	4.25538	2.08698e-05	0.000113917
ADAMTS20	1.51579	2.53089	0.685768	3.6906	0.00022373	0.000909351
CT45A3	0.700276	2.49487	1.68117	1.48401	0.137806	0.221039
CLEC1B	17.9112	2.49262	0.900107	2.76925	0.00561862	0.0148383
PAK5	2.11609	2.46612	0.610667	4.03841	5.38155e-05	0.000261745
DKK1	963.403	2.46101	0.449664	5.47301	4.42466e-08	4.94399e-07
DLK1	6271.25	2.44344	0.705462	3.46361	0.000532985	0.00193306
DDX53	8.15476	2.44225	0.705034	3.46402	0.000532162	0.0019312
BAGE2	9.52691	2.44219	0.371677	6.57073	5.00701e-11	1.27417e-09
HEPACAM2	1.98704	2.42175	0.470438	5.14785	2.63488e-07	2.37075e-06
ERN2	2.27965	2.42125	0.577056	4.19586	2.71833e-05	0.000143557
NXPH2	1.64966	2.42051	0.599348	4.03856	5.37794e-05	0.00026165
TSPY1	1.25159	2.4178	1.3814	1.75025	0.0800754	0.141702
MAGEA8	8.17756	2.41194	0.66162	3.64551	0.00026686	0.00105796
TEX15	8.3964	2.39641	0.59606	4.02041	5.8097e-05	0.000279923
TMEM125	37.9209	2.38523	0.379324	6.28811	3.21364e-10	6.48538e-09
ZNF98	5.79469	2.37059	0.443829	5.34122	9.23214e-08	9.3769e-07
GLP1R	31.5033	2.36612	0.576525	4.10411	4.05879e-05	0.000204774
KRT20	28.8285	2.35995	0.639387	3.69095	0.000223415	0.000908468
OR4N4	0.705062	2.35975	1.26712	1.86229	0.0625618	0.115191
COX8C	1.50399	2.32745	0.65536	3.5514	0.000383187	0.0014461
PITX2	7.85374	2.32252	0.576898	4.02588	5.67619e-05	0.000274418
LOC441601	8.51336	2.32251	0.70655	3.28711	0.0010122	0.00335757
TGIF2LX	2.29678	2.31786	0.705691	3.28453	0.00102152	0.00338243
SORCS1	16.8393	2.3131	0.54263	4.26276	2.01916e-05	0.000110639
PRIMA1	13.746	2.3044	0.544325	4.2335	2.30079e-05	0.000124016
USP44	5.84842	2.30421	0.385226	5.98145	2.21163e-09	3.52909e-08
SERPINA13P	1.13099	2.29873	0.498827	4.60827	4.06026e-06	2.66739e-05
MAGEA9B	2.22998	2.29395	0.704878	3.2544	0.00113634	0.00371875
TCP10L2	4.81165	2.27237	0.437843	5.18991	2.10394e-07	1.95671e-06
NWD2	19.4324	2.26456	0.478158	4.73601	2.17963e-06	1.5443e-05
KC6	2.63358	2.25145	0.659061	3.41615	0.000635135	0.00225188
DLX6-AS1	4.21627	2.24714	0.656294	3.42398	0.00061712	0.00219692
RBMY1A1	13.6057	2.23924	1.22202	1.8324	0.0668912	0.121772
SI	4.78703	2.23893	0.9819	2.2802	0.0225958	0.0486247
TGIF2LY	0.64959	2.23892	0.847449	2.64196	0.00824284	0.0205943
PROM1	81.2901	2.22356	0.422468	5.26327	1.41517e-07	1.36978e-06
P2RY4	1.60378	2.22228	0.462716	4.8027	1.56541e-06	1.15541e-05
WEE1	1463.82	2.22227	0.0636919	34.8909	1.02263e-266	1.89453e-262
CT45A6	0.471071	2.21344	2.21527	0.999174	0.31771	0.429301
SALL4	77.5004	2.20403	0.319447	6.89952	5.21799e-12	1.73552e-10
FRMPD2	1.07712	2.20248	0.60558	3.63697	0.000275859	0.00108874
ZNF99	2.33304	2.18302	0.562325	3.88214	0.000103543	0.000463229
SYT15	107.918	2.18041	0.257247	8.47592	2.33234e-17	3.92808e-15
HMSD	4.45871	2.17717	0.48948	4.44792	8.67048e-06	5.24247e-05
LINC00200	1.55755	2.16822	0.960825	2.25663	0.0240313	0.051279
METTL24	10.3358	2.16135	0.342277	6.31465	2.70782e-10	5.56771e-09
SERPINB11	0.976785	2.15863	0.704036	3.06608	0.00216885	0.00650586
PHF2P1	3.20025	2.15284	1.14535	1.87962	0.0601593	0.111407
PRAMEF9	7.57421	2.14253	0.597683	3.58472	0.000337435	0.001294
ROS1	5.27338	2.13784	0.397545	5.3776	7.54832e-08	7.82104e-07
SST	0.985321	2.13142	0.930015	2.29181	0.0219166	0.0473611
CDCA7	205.147	2.1181	0.290195	7.29888	2.9018e-13	1.38565e-11
HDGFL1	0.898384	2.11104	0.992268	2.12749	0.033379	0.0676416
LGALS14	1.14601	2.1024	0.92937	2.26218	0.0236864	0.0506423
PROM2	30.8585	2.09351	0.337958	6.1946	5.84324e-10	1.09678e-08
GPR119	0.796686	2.0751	0.70518	2.94265	0.00325417	0.00924359
EPPK1	621.726	2.0715	0.282831	7.32415	2.4041e-13	1.20049e-11
LINC00661	2.94466	2.06504	0.560848	3.682	0.000231411	0.000936257
OR13A1	1.76081	2.06483	0.437775	4.71664	2.39772e-06	1.67371e-05
A4GNT	7.76157	2.06092	0.536551	3.84106	0.000122506	0.000535777
ARSF	106.18	2.05835	0.506835	4.06119	4.88229e-05	0.000240685
DCAF8L2	13.9908	2.04232	0.705649	2.89424	0.0038008	0.0105726
PKHD1L1	26.1091	2.03536	0.402467	5.05722	4.25419e-07	3.63361e-06
CDH9	20.7857	2.03477	0.938047	2.16915	0.0300711	0.061941
FOXN4	122.425	2.03411	0.375806	5.41265	6.20994e-08	6.59286e-07
MNS1	248.946	2.03175	0.276119	7.35821	1.86386e-13	9.61837e-12
ZNF492	9.74999	2.02994	0.377523	5.37699	7.57398e-08	7.84324e-07
BEX1	131.7	2.02556	0.479923	4.2206	2.43652e-05	0.000130155
LINC01634	1.94825	2.02356	0.391337	5.17087	2.33002e-07	2.13371e-06
PTHLH	70.8635	2.00446	0.33105	6.05485	1.40549e-09	2.3748e-08
GABRG2	9.89358	1.99784	0.73673	2.71177	0.00669259	0.017278
LYPD6B	22.0383	1.98459	0.456853	4.34404	1.39888e-05	8.00606e-05
CLDN6	4.95956	1.98199	0.378914	5.23071	1.68857e-07	1.61001e-06
STAB2	48.7093	1.98156	0.414091	4.78533	1.7071e-06	1.2456e-05
SULT1C4	63.9387	1.98102	0.300602	6.59015	4.39373e-11	1.14484e-09
FAM106A	1.9656	1.97524	0.439554	4.49374	6.99823e-06	4.32885e-05
SNORD116-4	39.968	1.96347	0.419577	4.67965	2.87364e-06	1.96592e-05
KHDC1L	1.12746	1.96315	0.77799	2.52336	0.0116239	0.0275693
CHRDL1	33.2507	1.96312	0.371948	5.27795	1.30634e-07	1.27295e-06
TECRL	1.06633	1.95407	0.820818	2.38064	0.0172826	0.0387531
DSCR4	8.19607	1.9519	0.97959	1.99256	0.0463091	0.0891904
DNAI1	5.89241	1.95045	0.394764	4.94079	7.78067e-07	6.24544e-06
CYP2A13	78.4226	1.9491	0.477414	4.08262	4.45305e-05	0.000222125
HTR2C	2.02308	1.94706	0.728838	2.67146	0.00755227	0.0191217
TMEM132D	7.40915	1.94572	0.337116	5.77166	7.84941e-09	1.06527e-07
KRT6C	20.2603	1.94425	0.572151	3.39815	0.000678442	0.00238588
UNC93A	577.39	1.93935	0.321692	6.0286	1.65388e-09	2.74305e-08
SEPTIN14	1.85609	1.93733	0.93717	2.06722	0.0387136	0.0767796
FCN2	80.5133	1.93588	0.417141	4.64082	3.47024e-06	2.32175e-05
CHP2	18.2674	1.92573	0.737388	2.61156	0.00901293	0.0222069
EZHIP	3.27511	1.92497	0.714231	2.69516	0.00703549	0.0180002
ARMC3	1.03596	1.91934	0.467395	4.10647	4.01757e-05	0.000202971
NRXN1	2.36515	1.91132	0.655471	2.91595	0.00354607	0.00995371
BARD1	34.0339	1.91074	0.234913	8.13384	4.15912e-16	4.58642e-14
GRHL2	27.5812	1.91031	0.451401	4.23196	2.31665e-05	0.000124835
DCAF12L2	0.701059	1.91012	0.694163	2.75169	0.00592882	0.0155514
PRR11	47.8445	1.90763	0.274222	6.95652	3.48788e-12	1.19882e-10
MEP1A	400.344	1.90089	0.45758	4.15422	3.26393e-05	0.000168762
IGDCC3	54.6142	1.9002	0.520168	3.65304	0.000259151	0.00103181
COL24A1	27.7626	1.89178	0.37086	5.10106	3.3775e-07	2.95567e-06
SEMA3E	55.2438	1.88785	0.609153	3.09915	0.00194079	0.00590881
DEUP1	0.914183	1.88389	0.439445	4.28697	1.81126e-05	0.000100375
FAM153B	3.69238	1.87809	0.529078	3.54974	0.000385605	0.00145404
SPATA31D1	0.989823	1.87683	1.14437	1.64006	0.100993	0.171149
LILRA3	9.79294	1.86647	0.377615	4.94278	7.70168e-07	6.19008e-06
TENM1	243.823	1.86396	0.364559	5.11291	3.17238e-07	2.79995e-06
XIRP2	0.715192	1.86328	0.692839	2.68934	0.00715942	0.0182643
ZNF716	12.7385	1.85496	0.690473	2.68651	0.00722021	0.0184143
NIPAL1	70.5389	1.84335	0.268108	6.87543	6.18049e-12	2.00525e-10
SLC13A2	199.614	1.84216	0.359128	5.12953	2.90471e-07	2.58342e-06
NRG3	15.0915	1.84203	0.366157	5.03071	4.88671e-07	4.1188e-06
MMP10	19.7078	1.84154	0.393042	4.68535	2.7948e-06	1.91978e-05
SLC17A8	4.92577	1.8353	0.406472	4.5152	6.3256e-06	3.95371e-05
HAS2	24.6697	1.82797	0.338018	5.40791	6.37638e-08	6.73482e-07
PAGE5	62.0632	1.81994	0.5003	3.6377	0.000275082	0.0010866
FAM153A	9.75429	1.80773	0.382741	4.72311	2.32262e-06	1.62926e-05
ZNF354C	16.9537	1.80419	0.289944	6.22254	4.89159e-10	9.39413e-09
GAS2L3	46.8809	1.80166	0.255212	7.05947	1.67142e-12	6.38447e-11
TEX37	0.768932	1.80107	1.04626	1.72144	0.0851704	0.149024
ANGPTL7	3.5675	1.79926	0.698067	2.57749	0.00995205	0.024145
DDX25	5.52851	1.79605	0.366873	4.89555	9.80309e-07	7.66296e-06
HHLA2	6.69772	1.79379	0.479124	3.74391	0.000181181	0.000755472
NAP1L6	7.55165	1.7884	0.601783	2.97183	0.00296031	0.00852919
C10orf91	7.34059	1.78815	0.60375	2.96174	0.00305908	0.00876875
TPH1	1.47339	1.78355	0.357138	4.99401	5.91382e-07	4.88015e-06
PLEKHB1	189.247	1.78297	0.324588	5.49303	3.95092e-08	4.46854e-07
LHFPL3	3.06	1.78208	0.454994	3.91672	8.97627e-05	0.000408957
GABRA3	11.2557	1.77858	0.715454	2.48595	0.0129206	0.030128
FRRS1L	10.5789	1.77601	0.661594	2.68445	0.00726499	0.0185133
SLC6A14	6.02236	1.77593	0.608881	2.91672	0.00353738	0.00993234
SNORD115-26	1.82869	1.77252	0.509384	3.47973	0.000501926	0.00183153
PRAMEF11	24.3966	1.77181	0.522364	3.3919	0.000694104	0.00243311
SSX8P	3.13927	1.77017	0.792531	2.23357	0.0255116	0.0539481
NKAIN3-IT1	0.707241	1.76685	0.664526	2.65881	0.00784169	0.0197277
CLEC4M	8.4299	1.75976	0.514897	3.41769	0.000631542	0.00224137
POU6F2	2.96704	1.75477	0.658332	2.66548	0.00768795	0.0194175
TP53TG3B	3.31704	1.75239	0.595495	2.94274	0.00325326	0.00924243
LOC440173	13.947	1.75072	0.574386	3.04798	0.00230388	0.00685429
SOX2	19.856	1.74978	0.523878	3.34005	0.000837644	0.00285059
E2F8	143.084	1.7489	0.209017	8.36727	5.89696e-17	8.74242e-15
ARHGAP11B	16.981	1.74677	0.23643	7.38812	1.48914e-13	7.83743e-12
AGR3	2.45512	1.74383	0.860366	2.02685	0.042678	0.0833605
RTKN2	72.5625	1.74359	0.21324	8.17665	2.91844e-16	3.44376e-14
MIR924HG	13.4831	1.74322	0.346251	5.03457	4.78929e-07	4.04405e-06
ZNF391	11.857	1.74185	0.307936	5.65654	1.54453e-08	1.92816e-07
INS-IGF2	292.757	1.73609	0.534987	3.24511	0.00117405	0.00382123
PLA2G10	1.96398	1.72946	0.461144	3.75037	0.000176575	0.00073812
RPS6KA6	3.51106	1.72803	0.582902	2.96454	0.0030314	0.00870425
OLFM3	5.70861	1.72509	0.771678	2.23551	0.0253842	0.0537326
TTYH1	69.2019	1.72297	0.374549	4.60013	4.22232e-06	2.76699e-05
GLB1L3	9.99643	1.72131	0.563533	3.0545	0.00225437	0.00672319
IGF2	168047	1.70973	0.430886	3.96793	7.24991e-05	0.000338488
CALN1	2.18888	1.70107	0.502118	3.38778	0.000704602	0.00246431
OCLNP1	7.48843	1.69856	0.427043	3.97749	6.96474e-05	0.000327734
TNFSF11	41.8012	1.69741	0.295328	5.74754	9.05514e-09	1.20948e-07
FOSB	1075.85	1.69464	0.309608	5.47351	4.41219e-08	4.93601e-07
TFF2	14.9118	1.69396	0.580912	2.91603	0.00354512	0.00995254
CXCL14	111.973	1.69246	0.389647	4.34357	1.40188e-05	8.01273e-05
LYPD6	32.5277	1.6807	0.327382	5.13376	2.8401e-07	2.53326e-06
ZNF280A	1.3111	1.67513	0.587917	2.84926	0.00438211	0.0119598
E2F7	66.7563	1.6732	0.218646	7.65254	1.97043e-14	1.36543e-12
SLC6A19	51.8373	1.67316	0.58256	2.87208	0.00407775	0.0112518
STARD6	0.492369	1.66879	0.740542	2.25347	0.0242295	0.0516542
KIF6	31.7518	1.66832	0.302643	5.5125	3.53769e-08	4.04065e-07
SNORD116-28	21.4309	1.6671	0.284174	5.86646	4.45192e-09	6.52502e-08
CLDN18	7.00872	1.66434	0.395884	4.20411	2.62111e-05	0.000138858
MIMT1	3.49483	1.66376	0.505283	3.29274	0.000992178	0.00330158
H19	184258	1.66176	0.398711	4.16782	3.0753e-05	0.000159992
SERPINE1	6717.32	1.66018	0.233884	7.09827	1.26326e-12	5.08764e-11
MFSD6L	3.76235	1.65966	0.327852	5.06221	4.14418e-07	3.54783e-06
ALX1	2.97231	1.65476	0.99458	1.66378	0.0961564	0.164275
PWAR5	13.9414	1.64622	0.290419	5.66843	1.44109e-08	1.80879e-07
KLHL23	170.526	1.64192	0.205849	7.97634	1.5073e-15	1.4394e-13
POU3F2	3.96906	1.63874	0.587492	2.78938	0.00528093	0.0140728
VGLL2	0.560706	1.63816	1.31359	1.24708	0.212368	0.311866
KIF15	143.857	1.63411	0.215601	7.57934	3.4732e-14	2.23419e-12
NXF3	3.58052	1.63011	0.467176	3.4893	0.000484295	0.00177313
RBP2	22.6829	1.62962	0.557411	2.92355	0.0034606	0.00974333
DACH2	2.75292	1.62944	0.459356	3.54723	0.000389309	0.00146592
ZNF711	91.6754	1.6278	0.275016	5.91892	3.24067e-09	4.9617e-08
LINC00189	19.3766	1.62547	0.39543	4.11064	3.94566e-05	0.000199611
ENPP3	288.073	1.62508	0.334066	4.86454	1.14722e-06	8.79692e-06
PCSK2	0.86351	1.62345	0.686712	2.36409	0.0180746	0.040261
NFATC2	68.8638	1.62332	0.29108	5.57687	2.44881e-08	2.90812e-07
NDST3	3.56499	1.61854	0.403114	4.0151	5.94201e-05	0.000285556
LRRIQ4	1.22479	1.61832	0.31149	5.1954	2.04276e-07	1.90651e-06
BAGE	11.2257	1.61553	0.729693	2.21399	0.0268296	0.0562459
FAM3D	5.43127	1.61032	0.39854	4.04055	5.33265e-05	0.000259844
USH1G	4.28898	1.60839	0.519391	3.09669	0.00195692	0.00594815
COL6A4P1	1.83607	1.60487	0.376394	4.26381	2.00974e-05	0.000110204
GABRP	25.3321	1.60123	0.381215	4.20032	2.66535e-05	0.000140991
GABRA4	0.438113	1.60097	0.75518	2.11999	0.0340071	0.0687264
ABHD12B	7.66711	1.59675	0.28246	5.65303	1.57642e-08	1.964e-07
HS3ST6	1.94421	1.59279	0.472936	3.36787	0.000757512	0.00261822
PEG10	12017.4	1.59202	0.428423	3.716	0.000202399	0.000833256
ZNF331	1043.5	1.58998	0.225442	7.05272	1.75458e-12	6.66093e-11
SULT1C3	0.673168	1.58906	0.898745	1.76809	0.0770464	0.137141
TCL6	10.8407	1.58687	0.435109	3.64707	0.000265252	0.00105294
LIN28B	97.0731	1.58621	0.841209	1.88563	0.0593453	0.110208
PWAR1	1.71072	1.58551	0.353206	4.4889	7.15923e-06	4.42106e-05
MTMR7	259.189	1.58337	0.246462	6.42439	1.32396e-10	2.99849e-09
AFP	41181.9	1.58194	0.50109	3.15699	0.00159406	0.00499098
BMPER	24.0708	1.5792	0.350468	4.50598	6.60668e-06	4.11136e-05
ZNF556	1.08262	1.57899	0.69395	2.27537	0.0228838	0.0491474
RGPD5	64.8376	1.57612	0.219561	7.17848	7.04933e-13	3.02305e-11
SCG3	7.03035	1.57559	0.40667	3.87438	0.000106898	0.000476483
IGSF1	534.373	1.57361	0.380551	4.13508	3.54831e-05	0.000182044
ZNF560	3.97515	1.57292	0.788583	1.99462	0.0460843	0.0888128
KCNH2	50.8429	1.57084	0.362154	4.33749	1.44118e-05	8.21517e-05
CADM2	10.8141	1.56932	0.485614	3.23163	0.00123088	0.00398519
CKAP2L	138.659	1.56775	0.193883	8.08604	6.16335e-16	6.5247e-14
SP8	14.0012	1.56606	0.597203	2.62232	0.00873325	0.0216098
CFTR	99.9174	1.56538	0.548578	2.85352	0.00432372	0.0118303
MEG3	529.202	1.56062	0.346978	4.49776	6.86725e-06	4.25352e-05
BRIP1	91.335	1.55945	0.208741	7.47075	7.97382e-14	4.63082e-12
HELLS	127.67	1.55856	0.175554	8.87796	6.80974e-19	2.03479e-16
CCDC144B	10.84	1.55637	0.339524	4.58399	4.56192e-06	2.96022e-05
HCN1	4.63516	1.55593	0.590593	2.63452	0.00842556	0.0209773
TET1	73.6108	1.55403	0.19542	7.95228	1.83113e-15	1.7047e-13
RFPL4B	53.2228	1.55176	0.700007	2.21678	0.0266382	0.0559016
MAP7D2	117.037	1.55125	0.412185	3.76349	0.000167557	0.000705826
SORCS3	2.98444	1.55104	0.810744	1.91311	0.0557335	0.104421
KIF18A	110.547	1.55096	0.198628	7.80836	5.79371e-15	4.70765e-13
LOC441666	42.437	1.54463	0.297184	5.19755	2.01929e-07	1.88651e-06
SPATA8	0.500057	1.54462	0.76446	2.02054	0.0433279	0.0843607
PWWP3B	75.9558	1.54341	0.440441	3.50423	0.000457924	0.00168927
VCX3A	34.1735	1.54301	0.497662	3.10052	0.00193184	0.00588541
HBE1	3.18526	1.5419	0.66572	2.31614	0.0205505	0.0449014
TTK	208.998	1.54084	0.207723	7.41779	1.19095e-13	6.47024e-12
SLC30A8	1.82982	1.53241	0.575134	2.66444	0.00771167	0.0194721
ZFHX4-AS1	13.0314	1.53215	0.361376	4.23978	2.23739e-05	0.000121092
IGF2BP2	801.291	1.53078	0.276823	5.52979	3.20619e-08	3.71237e-07
AGBL2	70.0449	1.52931	0.209985	7.28298	3.26532e-13	1.52376e-11
TAS2R19	0.966889	1.52853	0.360616	4.23865	2.24871e-05	0.000121593
CLEC4G	46.4635	1.52503	0.383588	3.9757	7.0172e-05	0.000329783
ZNF257	29.0075	1.52436	0.287263	5.30649	1.11754e-07	1.1125e-06
FAR2P1	71.0181	1.524	0.489966	3.11042	0.0018682	0.00571599
FGF23	1.35137	1.52262	0.680363	2.23795	0.0252246	0.0534741
CELF4	8.71778	1.52188	0.267958	5.67953	1.35069e-08	1.71272e-07
IGF2BP3	412.39	1.52032	0.290663	5.23053	1.69024e-07	1.61077e-06
SLCO4C1	189.815	1.51869	0.386585	3.92847	8.54875e-05	0.000391918
SNORC	165.537	1.51822	0.319587	4.75056	2.02856e-06	1.45157e-05
TMEM132C	1.33871	1.51327	0.618748	2.4457	0.0144571	0.0332114
ZNF488	4.44899	1.51276	0.309566	4.88673	1.02523e-06	7.94039e-06
SOBP	352.753	1.5105	0.241332	6.259	3.87456e-10	7.61997e-09
FOXG1	0.403981	1.5099	0.984835	1.53315	0.125238	0.204438
KLK11	4.81887	1.50555	0.600404	2.50756	0.0121568	0.0286427
BICDL2	56.9819	1.50331	0.552975	2.71859	0.00655614	0.0169802
CENPI	41.0804	1.5028	0.228743	6.5698	5.03828e-11	1.27862e-09
SYT8	42.3168	1.49903	0.393208	3.81231	0.000137673	0.000593351
KRTAP5-1	6.95838	1.49307	0.287721	5.18931	2.11069e-07	1.96102e-06
IGDCC4	66.5414	1.49109	0.32231	4.62626	3.72327e-06	2.46788e-05
CLSPN	56.7271	1.49035	0.241881	6.1615	7.20571e-10	1.31133e-08
CSMD3	2.03723	1.48834	0.668178	2.22746	0.0259168	0.0546497
CRHBP	182.778	1.48688	0.352637	4.21646	2.48165e-05	0.000132303
ITGB6	27.8518	1.4849	0.395572	3.7538	0.000174176	0.000729679
CEACAM6	13.7854	1.48383	0.564951	2.62648	0.00862734	0.0213848
UHRF1	260.399	1.48113	0.198348	7.46735	8.18244e-14	4.73712e-12
TOP2A	1939.8	1.47891	0.195684	7.55767	4.10357e-14	2.57502e-12
GABRR1	1.28099	1.47764	0.496371	2.97689	0.00291187	0.00840531
GDPD4	10.775	1.47616	0.321174	4.59612	4.30431e-06	2.81375e-05
PNLIPRP2	0.599232	1.47607	0.980102	1.50604	0.132058	0.213519
UPK1A	13.9019	1.47501	0.321552	4.58715	4.49344e-06	2.92294e-05
XRCC2	46.7576	1.47431	0.185618	7.94272	1.97801e-15	1.80515e-13
WDHD1	139.048	1.47304	0.157336	9.36235	7.79793e-21	4.12756e-18
ATAD5	83.9293	1.47175	0.156068	9.43019	4.09364e-21	2.36996e-18
GLYATL2	1.12602	1.47172	0.42455	3.46654	0.000527201	0.00191509
RBMY1E	0.648272	1.47069	1.70553	0.862303	0.388521	0.50209
TTLL2	33.0924	1.46968	0.297183	4.94538	7.59954e-07	6.11595e-06
MMS22L	159.924	1.46967	0.139644	10.5245	6.66446e-26	1.37184e-22
TUBA3C	20.773	1.46418	0.569963	2.56891	0.0102018	0.0246659
RFX6	6.2392	1.45927	0.519289	2.81014	0.00495205	0.0133075
RBL1	99.0646	1.45697	0.17195	8.47321	2.38725e-17	3.96194e-15
CLEC17A	2.46805	1.45221	0.394882	3.67758	0.000235453	0.000949915
MYB	25.7064	1.44938	0.246353	5.88336	4.02014e-09	5.93443e-08
CMYA5	154.92	1.4474	0.204579	7.07502	1.49424e-12	5.84014e-11
UBE2DNL	0.661855	1.44598	0.873308	1.65576	0.0977714	0.166701
BCL2L14	65.3561	1.44479	0.318216	4.54027	5.61824e-06	3.56206e-05
KIAA1210	0.891905	1.44195	0.559046	2.5793	0.00990015	0.0240443
EVPL	152.526	1.4403	0.417487	3.44993	0.000560737	0.00201988
THBS1	5263.68	1.43786	0.218658	6.57582	4.83844e-11	1.24496e-09
RPRM	1.25864	1.43349	0.500604	2.86353	0.00418954	0.0115174
LRRIQ1	1.76521	1.43322	0.529502	2.70673	0.0067949	0.0175015
CSF3	1.37317	1.43281	0.51591	2.77725	0.00548217	0.014544
SSX5	2.64058	1.43253	0.69157	2.07142	0.0383196	0.0761459
CCDC144A	8.95567	1.43082	0.387729	3.69026	0.000224022	0.000910137
VWA2	3.40191	1.42962	0.423302	3.37732	0.000731971	0.00254514
PWARSN	144.243	1.42909	0.227304	6.28713	3.23396e-10	6.50339e-09
CD300E	1.26516	1.42696	0.395089	3.61174	0.000304151	0.00118426
TAS2R31	0.897372	1.41976	0.317921	4.46576	7.97863e-06	4.87025e-05
NLRP4	0.965981	1.41933	0.562836	2.52175	0.0116772	0.0276748
GDF1	13.9448	1.41396	0.493686	2.86408	0.0041822	0.0115023
SNAP25	172.001	1.41381	0.306531	4.6123	3.98237e-06	2.62087e-05
CPA6	12.9583	1.41122	0.51812	2.72373	0.00645498	0.0167533
PCDH20	120.722	1.40905	0.43442	3.24353	0.0011806	0.0038385
MSH4	2.67241	1.40903	0.328008	4.29573	1.74118e-05	9.69262e-05
MAGEB6	1.28609	1.40863	0.718729	1.95989	0.0500083	0.0953338
ZNF695	22.5168	1.40671	0.392006	3.58849	0.000332605	0.00127865
KCNH5	1.56685	1.40621	0.892946	1.5748	0.115303	0.191117
P2RX7	137.153	1.40391	0.210371	6.67349	2.49798e-11	6.94767e-10
HAS1	19.2596	1.40314	0.418625	3.35178	0.000802939	0.00275162
VWDE	3.78846	1.40065	0.510446	2.74397	0.00607008	0.0158699
PRAMEF5	1.6814	1.39939	0.814764	1.71754	0.0858806	0.150082
DLX6	15.1507	1.39853	0.617495	2.26485	0.0235221	0.0503374
C11orf42	0.797856	1.3963	0.330641	4.223	2.41068e-05	0.000128999
ESRP1	291.582	1.39497	0.591159	2.35973	0.0182884	0.0406875
TIAM2	116.222	1.39453	0.232397	6.00065	1.9653e-09	3.19098e-08
CWH43	2.65677	1.3912	0.609546	2.28235	0.0224686	0.0483791
PWAR4	0.520146	1.38892	0.606918	2.28849	0.0221091	0.0477103
ZIC5	94.894	1.38883	0.369028	3.76349	0.00016756	0.000705826
LRRC31	189.084	1.3881	0.276423	5.02165	5.12307e-07	4.29069e-06
FAM106C	1.96824	1.38244	0.407422	3.39316	0.000690925	0.00242471
KNL1	216.123	1.3805	0.176754	7.8103	5.70517e-15	4.65612e-13
CHST5	8.08786	1.38037	0.375966	3.67153	0.000241105	0.000967238
MIR7-3HG	0.481632	1.38033	0.984262	1.4024	0.160796	0.250433
SMC1B	40.126	1.37839	0.381656	3.61161	0.000304305	0.00118461
CHODL	8.09819	1.37743	0.392493	3.50943	0.000449066	0.00166122
RAB27B	15.288	1.3767	0.355772	3.86961	0.00010901	0.000484296
CCDC144NL	2.24577	1.37508	0.741126	1.85539	0.0635406	0.116642
ENPP6	33.3685	1.37426	0.381791	3.5995	0.000318831	0.00123338
MSI1	367.352	1.37401	0.333796	4.11631	3.84994e-05	0.000195248
FREM1	25.6342	1.37319	0.409485	3.35346	0.000798074	0.00273748
B3GALT5	2.22411	1.37025	0.511567	2.67853	0.00739468	0.0188023
CCNE2	203.824	1.36974	0.193894	7.06434	1.61378e-12	6.22851e-11
PZP	90.1312	1.36776	0.412345	3.31702	0.000909833	0.00306576
CASKIN1	13.9994	1.36592	0.351587	3.88502	0.00010232	0.000458536
DNAH3	3.90778	1.36481	0.373126	3.65777	0.000254417	0.00101515
FABP7	0.851135	1.36381	0.437423	3.11783	0.00182191	0.00559931
POLQ	111.039	1.36115	0.195854	6.94981	3.65787e-12	1.24569e-10
MCM10	150.778	1.36049	0.205041	6.63522	3.24023e-11	8.72507e-10
HGC6.3	0.520969	1.36048	0.801181	1.69809	0.0894913	0.155029
N4BP2	200.615	1.35577	0.214078	6.33308	2.40321e-10	5.06505e-09
BMF	882.434	1.35397	0.18451	7.33817	2.16535e-13	1.1051e-11
BUB1B	276.106	1.35312	0.200596	6.74548	1.52518e-11	4.50644e-10
LEFTY2	2.37943	1.35203	0.328441	4.11653	3.84622e-05	0.000195113
DSCR10	0.417102	1.35199	0.961618	1.40595	0.159739	0.249185
TRIM6-TRIM34	0.25273	1.35022	2.25107	0.599813	0.548631	0.65279
KPRP	0.580284	1.34775	0.8087	1.66657	0.0956003	0.163551
SAXO2	14.1774	1.34667	0.232494	5.79228	6.94377e-09	9.57145e-08
NPSR1-AS1	7.48686	1.34563	0.490857	2.7414	0.00611783	0.0159835
IGF2-AS	101.062	1.34504	0.494474	2.72015	0.00652514	0.0169046
RASSF3	169.745	1.34302	0.22214	6.04583	1.48643e-09	2.50114e-08
TMPRSS4	5.78407	1.33974	0.372511	3.5965	0.000322525	0.00124481
KNTC1	494.9	1.33668	0.158772	8.41891	3.80016e-17	5.96625e-15
TBL1Y	4.39141	1.33618	0.632436	2.11275	0.0346222	0.0698096
CENPK	89.9035	1.33544	0.192231	6.94707	3.72963e-12	1.2678e-10
DCAF8L1	5.22776	1.33411	0.777166	1.71664	0.0860449	0.150299
FSTL5	54.2557	1.33377	0.623776	2.13821	0.0324993	0.0661993
KIF23	250.35	1.33357	0.195901	6.80735	9.94137e-12	3.10057e-10
ANKRD34B	3.12763	1.33314	0.553725	2.40758	0.0160585	0.0364093
POU3F4	0.443488	1.32942	1.22542	1.08487	0.277979	0.386624
SFTPB	1.58694	1.3259	0.497349	2.66594	0.00767738	0.0194013
ZNF681	69.0897	1.32517	0.220725	6.00369	1.92887e-09	3.14839e-08
CYP2A7	1538.98	1.32286	0.482507	2.74163	0.00611348	0.0159745
BLM	136.354	1.32238	0.17951	7.36663	1.74999e-13	9.10684e-12
C2orf48	8.09451	1.32217	0.265259	4.98444	6.2141e-07	5.09842e-06
MUC2	3.81418	1.32197	0.703463	1.87924	0.0602123	0.111483
TFDP3	5.88958	1.32039	0.931329	1.41775	0.156265	0.244796
FBN3	94.7713	1.3203	0.400198	3.29912	0.000969871	0.00323932
FBXO5	158.546	1.31946	0.126158	10.4588	1.33569e-25	2.47451e-22
SSX2	43.7771	1.31793	0.810356	1.62636	0.103873	0.175084
TAC1	0.703187	1.3177	0.950177	1.38679	0.165506	0.256218
SNTN	0.321069	1.31602	0.997415	1.31943	0.187024	0.282126
SGO1	81.8018	1.31564	0.193815	6.78813	1.136e-11	3.455e-10
BRCA2	77.4048	1.31517	0.190763	6.89426	5.4144e-12	1.79441e-10
MAGEB16	1.96752	1.31511	1.03743	1.26766	0.20492	0.303319
OR51B5	0.812268	1.31212	0.735336	1.78438	0.0743617	0.133233
CDH12	19.1891	1.30939	0.307824	4.25369	2.10274e-05	0.000114676
GRM8	27.427	1.30911	0.434681	3.01166	0.00259823	0.00761386
FCN3	396.064	1.30549	0.311179	4.19531	2.725e-05	0.000143827
CAPN13	43.8623	1.3049	0.547439	2.38364	0.0171422	0.0384988
HAVCR1	20.5112	1.3031	0.466691	2.79221	0.00523495	0.0139676
RAD51AP1	159.156	1.30205	0.168138	7.74389	9.6419e-15	7.38124e-13
SLC6A15	4.27362	1.30201	0.801255	1.62496	0.104171	0.175506
PLXNC1	230.198	1.30183	0.277743	4.68716	2.77021e-06	1.90571e-05
RNF17	5.47116	1.30106	0.926239	1.40467	0.16012	0.249591
DEPDC1	224.079	1.30101	0.209674	6.20492	5.47251e-10	1.03664e-08
DUXA	0.578707	1.30093	0.941239	1.38215	0.166925	0.257963
C12orf56	19.7951	1.29947	0.758736	1.71268	0.0867719	0.151326
NAALADL1	266.12	1.29819	0.294209	4.41248	1.02195e-05	6.06817e-05
NLRP2	26.7584	1.29764	0.353218	3.67375	0.000239013	0.000960304
PRPS1L1	0.61894	1.29412	0.437319	2.95921	0.00308424	0.00883678
ZNF578	29.1018	1.29373	0.228498	5.66191	1.49697e-08	1.87385e-07
ASPM	926.136	1.29354	0.195009	6.63324	3.28396e-11	8.82999e-10
NPPC	0.356806	1.29232	0.655655	1.97103	0.0487205	0.0932917
COL6A6	5.3064	1.29173	0.34398	3.75526	0.000173163	0.00072629
OR1J2	0.786217	1.29169	0.439957	2.93594	0.0033254	0.00941848
FSIP1	11.5494	1.29121	0.281507	4.58679	4.50117e-06	2.92489e-05
CTSE	24.4747	1.28814	0.433318	2.97273	0.00295162	0.00850813
PTK7	678.407	1.28626	0.262077	4.90795	9.20343e-07	7.23696e-06
DCDC1	0.9463	1.2849	0.418636	3.06926	0.0021459	0.0064485
VCAM1	1991.36	1.28069	0.236165	5.42288	5.86454e-08	6.27651e-07
RALYL	5.44201	1.27941	0.507874	2.51914	0.0117642	0.0278557
C21orf62	2.41027	1.27827	0.368043	3.47316	0.000514373	0.00187215
CYP26B1	142.912	1.27722	0.326715	3.90927	9.25768e-05	0.000419437
EBLN2	11.6161	1.2771	0.21824	5.85181	4.8625e-09	7.03819e-08
OXT	37.2767	1.27648	0.515636	2.47554	0.0133036	0.0309004
CEACAM5	6.48196	1.27603	0.59626	2.14005	0.0323504	0.0659612
SRY	0.245851	1.2756	2.78354	0.458265	0.646762	0.737848
LY6K	27.5918	1.27548	0.296155	4.30679	1.65639e-05	9.27917e-05
SYDE2	64.8801	1.27516	0.171107	7.45243	9.16389e-14	5.20768e-12
KIF18B	247.48	1.27444	0.200176	6.36659	1.93281e-10	4.17822e-09
C1orf210	290.335	1.27191	0.245158	5.18813	2.12415e-07	1.96957e-06
PNMA3	406.371	1.26935	0.362703	3.49969	0.000465793	0.00171522
S100A14	1222.8	1.26913	0.316925	4.00452	6.21427e-05	0.000296563
AOC1	76.6182	1.26818	0.361242	3.5106	0.000447096	0.00165426
BRINP3	8.79766	1.26674	0.609581	2.07805	0.0377051	0.0751183
CCL20	1876.47	1.26657	0.291219	4.34918	1.36648e-05	7.84485e-05
PIWIL3	0.304995	1.26651	1.24946	1.01365	0.31075	0.421848
ARID3A	368.038	1.26632	0.247508	5.11627	3.11636e-07	2.75661e-06
CAPN8	16.4029	1.26621	0.316942	3.99508	6.46728e-05	0.000307449
FHOD3	113.635	1.26602	0.317501	3.98746	6.67858e-05	0.000315953
PRAMEF4	72.0304	1.26378	0.541337	2.33456	0.0195666	0.0430511
PTPRQ	2.18743	1.2614	0.519224	2.4294	0.0151239	0.0345349
MAGEA12	138.805	1.26094	0.714619	1.7645	0.0776484	0.138013
KCNK10	6.92635	1.25934	0.377004	3.34039	0.000836618	0.00284807
LYPD2	3.67198	1.25913	0.562564	2.23821	0.0252076	0.0534504
CSF3R	224.666	1.25889	0.229111	5.49467	3.91435e-08	4.43802e-07
DUSP9	1508.74	1.25833	0.324018	3.88351	0.000102959	0.000461062
IPW	617.633	1.25821	0.234187	5.37266	7.75823e-08	8.02059e-07
TMC4	514.535	1.25811	0.331712	3.79279	0.000148963	0.000637202
GPM6A	58.8318	1.25725	0.325803	3.85894	0.000113878	0.000503151
VCX3B	2.99728	1.25715	0.64807	1.93983	0.0524003	0.099149
SPIB	27.1832	1.25655	0.318813	3.94133	8.10306e-05	0.000373984
CYP4Z1	4.96393	1.2561	0.365919	3.43274	0.000597508	0.00213407
TAS2R38	0.243331	1.25577	1.36423	0.920494	0.357315	0.470845
ZPLD1	23.9153	1.25574	0.543129	2.31205	0.020775	0.0453117
ZNF367	366.945	1.25358	0.138625	9.04296	1.52489e-19	6.42048e-17
MEIOB	3.71838	1.25284	0.375056	3.34042	0.000836517	0.00284807
IL20RA	34.7435	1.25216	0.515093	2.43094	0.0150598	0.0344186
ZNF300	100.124	1.25151	0.211629	5.91369	3.34526e-09	5.09238e-08
SLC22A2	2.92432	1.25072	0.3858	3.2419	0.00118736	0.00385576
ITLN1	16.4455	1.25047	0.390198	3.20472	0.00135196	0.00431984
TDRD1	1.20448	1.2492	0.401955	3.10781	0.00188478	0.00576291
PLK4	105.907	1.24841	0.159917	7.80659	5.87566e-15	4.73272e-13
SKIL	345.477	1.24805	0.14335	8.70635	3.13819e-18	8.07474e-16
GPR75	35.5556	1.24615	0.227074	5.48785	4.06854e-08	4.58199e-07
KIF14	191.473	1.24574	0.189199	6.58427	4.57111e-11	1.18606e-09
TEX26	0.423365	1.24549	0.841547	1.48	0.138873	0.222423
SYT9	21.9608	1.24358	0.573275	2.16926	0.0300633	0.061941
TSPY26P	5.91379	1.24341	0.2757	4.51001	6.48243e-06	4.04492e-05
OR56B4	1.08695	1.24029	0.307811	4.02937	5.59262e-05	0.000270944
ANKRD20A4	1.34261	1.2391	0.313286	3.95517	7.64809e-05	0.000354576
DSCR8	54.11	1.2379	0.796406	1.55436	0.120099	0.197774
TRAM1L1	42.1363	1.23769	0.304303	4.06728	4.75642e-05	0.000235478
PLCB1	557.6	1.23721	0.177748	6.96051	3.39037e-12	1.16747e-10
RAB19	2.0868	1.23446	0.461485	2.67498	0.00747332	0.0189503
ADAMTS6	28.5453	1.23405	0.213816	5.77155	7.85466e-09	1.06527e-07
IL17REL	1.14449	1.23387	0.419721	2.93974	0.0032849	0.00931804
PANX3	0.767514	1.23379	0.673345	1.83233	0.0669024	0.121776
MGC12916	74.7707	1.23348	0.257753	4.78552	1.70542e-06	1.24487e-05
SALL2	232.611	1.2329	0.254501	4.84436	1.27018e-06	9.61249e-06
GTSE1	207.68	1.23118	0.189856	6.48481	8.88452e-11	2.11019e-09
BTC	10.3704	1.23097	0.315075	3.9069	9.34861e-05	0.000422936
LY86-AS1	1.08095	1.22944	0.711556	1.72782	0.0840212	0.147278
LMNB1	996.769	1.22821	0.145767	8.42582	3.58223e-17	5.72106e-15
KRT13	4.08654	1.2282	0.884009	1.38936	0.164725	0.255201
CLGN	631.147	1.22585	0.280935	4.36348	1.28009e-05	7.40859e-05
GINS1	361.971	1.225	0.17145	7.14496	9.00193e-13	3.74069e-11
LRP4	195.73	1.22327	0.298994	4.0913	4.28965e-05	0.000215249
LINC02418	4.34468	1.2232	0.652622	1.87428	0.0608915	0.112493
B3GALT2	35.7983	1.22174	0.29642	4.12167	3.7613e-05	0.000191276
KCNJ3	62.2037	1.22079	0.365603	3.33911	0.000840485	0.00285861
ANKRD26P1	2.29642	1.22025	0.869506	1.40339	0.160501	0.250037
TEX101	1.73289	1.22022	1.00715	1.21155	0.225684	0.32741
IPMK	39.1176	1.21907	0.219454	5.55502	2.77574e-08	3.27121e-07
LINC01139	34.4283	1.21892	0.585305	2.08253	0.0372942	0.0743876
MAGEA1	366.646	1.21802	0.565004	2.15577	0.0311018	0.0637706
MAP3K13	159.814	1.21779	0.197314	6.17182	6.75062e-10	1.23947e-08
GABRQ	1.88841	1.21708	0.425439	2.86077	0.00422616	0.0116094
ANLN	485.624	1.2166	0.19794	6.14628	7.93187e-10	1.42805e-08
FAM178B	14.2458	1.21579	0.547234	2.2217	0.0263037	0.0552999
TUBAL3	1.85242	1.21153	0.584118	2.07412	0.038068	0.0757191
NUDT10	5.34166	1.21018	0.352966	3.4286	0.000606705	0.00216483
ARNT2	176.731	1.20985	0.296804	4.07625	4.57678e-05	0.000227501
DCAF4L2	344.243	1.20959	0.778596	1.55356	0.12029	0.198035
DQX1	102.027	1.20944	0.529132	2.28571	0.0222714	0.0480209
SGCE	920.041	1.20919	0.232269	5.20599	1.92964e-07	1.80929e-06
EGOT	5.95674	1.20874	0.34039	3.55104	0.000383708	0.00144777
ST6GALNAC1	8.19585	1.20854	0.31177	3.87637	0.000106026	0.000473081
CIP2A	128.353	1.20843	0.189309	6.38335	1.73257e-10	3.76732e-09
MAGED4B	425.839	1.2083	0.393911	3.06743	0.00215908	0.0064818
UPK3A	357.037	1.2061	0.462651	2.60694	0.00913564	0.0224704
DBH	168.08	1.20593	0.27835	4.33241	1.47486e-05	8.38137e-05
CDH19	23.9933	1.20502	0.403751	2.98456	0.00283985	0.0082253
ARHGAP11A	354.256	1.20483	0.162265	7.42507	1.12717e-13	6.14174e-12
CYP4Z2P	1.34386	1.20466	0.33201	3.62839	0.000285197	0.00112178
BCAS1	154.552	1.20283	0.332404	3.61857	0.00029623	0.00115951
PPP4R3C	82.7814	1.20274	0.802073	1.49953	0.133735	0.21576
FAM72A	26.0956	1.20215	0.21784	5.51851	3.41893e-08	3.93166e-07
MARCO	130.88	1.20142	0.398951	3.01145	0.00260001	0.00761787
GPR15	1.34901	1.20084	0.411303	2.91961	0.00350473	0.0098496
PRTG	28.8089	1.20077	0.331875	3.61813	0.000296736	0.00116111
MCM8	252.108	1.20062	0.138987	8.63837	5.7021e-18	1.35432e-15
GRIK4	16.3968	1.19986	0.390746	3.07069	0.00213561	0.00642071
CPSF4L	1.13342	1.19908	0.495562	2.41964	0.015536	0.0353761
GDF10	38.3951	1.19655	0.477702	2.5048	0.0122521	0.0288341
SLC28A3	2.10347	1.19573	0.670676	1.78287	0.0746076	0.133583
IL1RAP	1406.37	1.19376	0.16301	7.32327	2.42008e-13	1.20267e-11
DACH1	21.2952	1.19287	0.234018	5.09734	3.44452e-07	3.00474e-06
LRRC19	14.3092	1.1928	0.305995	3.89809	9.69555e-05	0.000437244
KCNT2	242.569	1.19264	0.212317	5.61723	1.94041e-08	2.3588e-07
SPINK4	4.35156	1.19154	0.874541	1.36247	0.173049	0.265389
PM20D2	510.018	1.19099	0.13894	8.57195	1.01746e-17	1.93167e-15
NCAPH	238.193	1.19087	0.174596	6.82072	9.05833e-12	2.8395e-10
IL31	0.478076	1.18957	0.721145	1.64956	0.0990328	0.168428
FER1L5	3.5912	1.18621	0.392097	3.02531	0.00248382	0.00732376
COL28A1	7.3844	1.18473	0.484782	2.44384	0.0145318	0.0333684
SKP2	302.596	1.1847	0.155736	7.60711	2.80293e-14	1.86118e-12
CCR6	161.01	1.1843	0.245442	4.82517	1.39885e-06	1.04665e-05
DLX5	9.10527	1.18205	0.381485	3.09855	0.0019447	0.00591973
HSD17B13	4749.78	1.18201	0.399561	2.95827	0.0030937	0.00885429
DNMT3B	110.542	1.18142	0.159874	7.38974	1.47112e-13	7.80915e-12
NAA11	16.8126	1.1807	0.959721	1.23026	0.218602	0.319009
RASSF10	1.94659	1.17639	0.578911	2.03207	0.0421469	0.0824425
BTNL8	201.418	1.17494	0.420221	2.796	0.00517396	0.0138276
CSMD1	74.2775	1.17325	0.536461	2.18702	0.0287411	0.0596459
KLHL3	188.27	1.17292	0.243526	4.8164	1.46174e-06	1.08974e-05
CALCR	5.37994	1.17251	0.364634	3.21558	0.00130181	0.00417761
CCNA2	508.902	1.17211	0.186001	6.30162	2.94541e-10	6.00955e-09
SCML2	154.931	1.17193	0.157597	7.43625	1.03583e-13	5.74683e-12
ADARB2	4.4418	1.17134	0.461031	2.5407	0.0110631	0.0264185
MRGPRD	0.433374	1.17079	0.86016	1.36113	0.173472	0.265877
CCR4	11.3019	1.1699	0.275856	4.24099	2.22539e-05	0.000120655
NPHS2	0.448731	1.16865	0.974816	1.19884	0.230589	0.333351
SCN8A	124.119	1.16851	0.184398	6.33686	2.34492e-10	4.96479e-09
GGT8P	2.7966	1.16836	0.307829	3.79548	0.000147361	0.00063107
EHF	370.698	1.16827	0.298488	3.91398	9.07884e-05	0.00041295
NRG1	117.784	1.16688	0.386156	3.0218	0.00251279	0.00739741
FCRLB	50.2059	1.16634	0.247072	4.72065	2.35091e-06	1.64662e-05
LATS1	199.474	1.16609	0.154047	7.56969	3.74119e-14	2.3655e-12
KCNQ4	5.63554	1.1644	0.312178	3.72992	0.000191544	0.0007943
RIBC2	36.2803	1.16427	0.278982	4.17328	3.00239e-05	0.00015655
BMP5	11.5195	1.1628	0.448939	2.59011	0.00959441	0.0233999
LRIG3	615.922	1.16264	0.149527	7.77543	7.51929e-15	5.90264e-13
GMCL2	8.86488	1.16152	0.25102	4.62722	3.706e-06	2.45908e-05
CT47A9	0.250629	1.15801	2.89961	0.399368	0.689622	0.77252
CT47B1	3.06397	1.15799	0.848262	1.36514	0.17221	0.264519
NUSAP1	967.102	1.15706	0.153533	7.53623	4.83768e-14	3.00201e-12
TKTL1	11.0821	1.15524	0.389237	2.96796	0.00299779	0.00862242
ELOVL4	16.9261	1.15455	0.260367	4.43432	9.23633e-06	5.54839e-05
ONECUT1	263.981	1.15408	0.208304	5.54038	3.01823e-08	3.50789e-07
PDZD3	5.4434	1.15311	0.384634	2.99793	0.00271817	0.00791277
WDR87	0.795146	1.15299	0.460333	2.50469	0.0122557	0.0288391
NALCN	57.0002	1.15181	0.378518	3.04294	0.00234277	0.00695771
DLGAP5	234.487	1.1508	0.203003	5.66887	1.43744e-08	1.80543e-07
NUF2	280.77	1.15079	0.207695	5.54076	3.01168e-08	3.50248e-07
TICRR	112.873	1.15049	0.200181	5.74722	9.07219e-09	1.21089e-07
FANCD2	286.563	1.15048	0.166553	6.90757	4.93013e-12	1.64273e-10
CYP27C1	23.9522	1.14873	0.255251	4.5004	6.7827e-06	4.21241e-05
MEX3A	318.583	1.14807	0.189369	6.06263	1.33915e-09	2.27606e-08
SOX10	3.83838	1.14724	0.514958	2.22784	0.0258913	0.0546064
IGSF5	1.45987	1.14711	0.491728	2.3328	0.0196584	0.0432224
IMPG1	1.64532	1.14429	0.274007	4.17613	2.9651e-05	0.000154867
RGS4	146.65	1.14185	0.2872	3.97582	7.01386e-05	0.000329726
LRRC37A6P	42.1816	1.14049	0.236164	4.82923	1.37064e-06	1.02762e-05
NLRP5	0.484332	1.13981	1.04491	1.09082	0.275354	0.383694
HOMER1	136.217	1.13804	0.228001	4.99138	5.99495e-07	4.93611e-06
ZNF727	6.80482	1.13717	0.397701	2.85935	0.00424505	0.0116492
ACTN3	2.03881	1.13697	0.361164	3.14808	0.00164346	0.00512572
WNT7B	15.4659	1.13596	0.419138	2.71023	0.00672365	0.0173437
ESCO2	92.4994	1.13259	0.197815	5.7255	1.0313e-08	1.35215e-07
OR1J1	0.467708	1.13184	0.501295	2.25784	0.0239555	0.0511426
ECT2	550.902	1.1294	0.166389	6.78768	1.13948e-11	3.455e-10
NR4A3	168.29	1.12855	0.246731	4.57399	4.78524e-06	3.09213e-05
MAGEB3	0.330064	1.12785	0.912209	1.23639	0.216312	0.31639
UGCG	294.355	1.12774	0.20994	5.37174	7.79791e-08	8.05291e-07
FNDC5	1106.23	1.12766	0.36376	3.10002	0.00193509	0.00589437
TNFSF4	191.343	1.12758	0.19737	5.71305	1.10967e-08	1.43861e-07
SYN3	25.6496	1.12731	0.257057	4.38543	1.15755e-05	6.76706e-05
MAGEC1	168.615	1.12711	0.759598	1.48382	0.137857	0.221063
SEMA3A	36.6557	1.12697	0.298727	3.77258	0.000161567	0.00068322
HACD2	368.207	1.12663	0.236845	4.75683	1.96658e-06	1.41323e-05
ZC3H12B	49.8774	1.12541	0.199173	5.65043	1.60049e-08	1.98864e-07
PLEKHS1	9.49504	1.12533	0.336316	3.34604	0.00081975	0.00280249
OR11A1	0.31567	1.12493	0.910914	1.23495	0.216849	0.317025
GPR88	1629.49	1.12469	0.43048	2.61264	0.00898465	0.022146
ZNF813	62.8065	1.12428	0.250859	4.48171	7.40474e-06	4.55748e-05
HIC2	355.349	1.12317	0.162106	6.92859	4.25051e-12	1.43433e-10
SNORD116-20	8.64091	1.12221	0.329096	3.40997	0.000649703	0.00229658
TBX15	690.664	1.12165	0.277737	4.03855	5.37819e-05	0.00026165
GJA10	7.55666	1.12121	0.655627	1.71014	0.0872399	0.151971
FRMPD4	0.383694	1.11916	0.738456	1.51554	0.129635	0.210461
SSX1	370.987	1.1181	0.730488	1.53062	0.125862	0.205348
NR6A1	22.1327	1.11809	0.170276	6.56634	5.1568e-11	1.30156e-09
ZKSCAN8	249.587	1.11731	0.223421	5.00093	5.70553e-07	4.72933e-06
LCTL	2.3133	1.11551	0.245037	4.55242	5.30324e-06	3.38435e-05
STIL	175.798	1.11427	0.146549	7.60341	2.88437e-14	1.90489e-12
GAGE12J	12.3777	1.11303	0.889546	1.25124	0.210847	0.31016
WNK3	120.243	1.11247	0.238323	4.66789	3.0431e-06	2.06583e-05
INSC	12.4866	1.11112	0.279352	3.97749	6.96475e-05	0.000327734
NREP	2324.02	1.11109	0.166419	6.67645	2.44804e-11	6.84049e-10
SEMA3D	39.8853	1.10976	0.251784	4.4076	1.04524e-05	6.18465e-05
GGT6	50.4594	1.10866	0.499257	2.22061	0.0263771	0.0554289
ZNF280B	14.0756	1.10805	0.308954	3.58646	0.0003352	0.0012867
NMU	0.526264	1.10793	0.686995	1.61273	0.106804	0.179145
CLDN16	17.2369	1.1072	0.250218	4.42493	9.64718e-06	5.75971e-05
SHPRH	157.385	1.10601	0.182443	6.06221	1.3426e-09	2.27983e-08
GOLGA6L5P	39.6606	1.10596	0.185707	5.95538	2.59469e-09	4.04623e-08
ZNF610	40.0777	1.10546	0.264779	4.17504	2.97929e-05	0.000155565
VN1R5	0.338111	1.10542	0.633279	1.74556	0.0808883	0.142843
CENPF	1044.35	1.105	0.185097	5.96985	2.37476e-09	3.75063e-08
KCNH7	3.39788	1.1039	0.398063	2.77319	0.005551	0.0146953
GRHL1	284.313	1.10279	0.152239	7.24383	4.36202e-13	1.9662e-11
GPR37	704.882	1.10169	0.267301	4.12153	3.76359e-05	0.00019134
TLR10	18.7992	1.10075	0.268458	4.10026	4.1269e-05	0.000207698
PKIA	23.6386	1.10033	0.318269	3.45725	0.000545726	0.00197194
HJURP	344.976	1.10002	0.190407	5.77718	7.59622e-09	1.03552e-07
ATAD2	2302.51	1.09996	0.149161	7.37434	1.65155e-13	8.61877e-12
OR51B4	0.717915	1.09901	0.880021	1.24884	0.211723	0.311083
ADGRA1	8.1813	1.09817	0.664143	1.65351	0.0982266	0.167333
CHRNB2	8.85974	1.09725	0.264167	4.15363	3.27242e-05	0.000169107
KIAA1211	84.6602	1.09683	0.282891	3.87721	0.000105661	0.000471679
NEK10	21.7807	1.09654	0.276875	3.9604	7.48239e-05	0.000347677
VPS13A	669.47	1.09599	0.128805	8.50889	1.75611e-17	3.05913e-15
BSPRY	143.908	1.09542	0.295308	3.7094	0.000207755	0.000852463
CENPE	214.526	1.09511	0.186544	5.87052	4.34427e-09	6.37229e-08
FGF5	0.531051	1.09503	0.870754	1.25756	0.20855	0.307599
WDR76	219.116	1.09475	0.176592	6.19931	5.67115e-10	1.07208e-08
SPEF2	144.977	1.09406	0.163733	6.68197	2.35754e-11	6.63125e-10
PRC1	858.714	1.09231	0.167655	6.51522	7.25847e-11	1.7532e-09
BRINP2	4.16092	1.09212	0.357103	3.05828	0.0022261	0.00665389
PCDHA3	12.1792	1.09211	0.459957	2.37437	0.0175791	0.0392752
RPL10L	4.13849	1.09193	0.690157	1.58215	0.113614	0.188726
DYDC1	4.15064	1.09115	0.403842	2.70192	0.00689404	0.0177068
BUB1	306.608	1.09074	0.19814	5.50488	3.69413e-08	4.20636e-07
KIF20B	232.427	1.08984	0.122088	8.92669	4.38952e-19	1.42398e-16
FAM99B	20.9894	1.08887	0.401209	2.71397	0.00664819	0.0171774
OIT3	404.296	1.08844	0.206402	5.27341	1.33909e-07	1.30363e-06
SLC51B	252.865	1.08791	0.295586	3.68051	0.000232769	0.00094134
COL27A1	941.934	1.08775	0.19945	5.45374	4.93204e-08	5.41051e-07
SULT1E1	343.385	1.08767	0.349193	3.11481	0.00184065	0.00564754
SYNJ2	647.088	1.08654	0.165125	6.58008	4.70197e-11	1.2166e-09
UBE2Q2P1	17.8006	1.08522	0.199044	5.45218	4.97561e-08	5.44788e-07
KRT12	4.73841	1.08518	0.742152	1.46221	0.143685	0.22847
PCDHB1	0.40171	1.08384	0.950461	1.14033	0.25415	0.360197
CLDN19	41.3418	1.08377	0.387459	2.79711	0.00515617	0.013796
CDK1	662.886	1.08318	0.180062	6.0156	1.79225e-09	2.9514e-08
COLCA2	111.001	1.0831	0.231899	4.67056	3.0038e-06	2.04364e-05
SLC12A2	909.66	1.08297	0.199641	5.42459	5.8088e-08	6.23125e-07
ILDR2	20.6973	1.08106	0.379175	2.85109	0.00435695	0.0119016
RAB25	29.5354	1.07896	0.509713	2.11679	0.0342774	0.0691897
LCT	0.656759	1.07839	0.379471	2.84182	0.0044857	0.0122012
NT5E	2260.36	1.07734	0.167263	6.44101	1.18679e-10	2.72785e-09
DMBX1	7.58774	1.07658	0.495388	2.17321	0.0297648	0.0614468
PARPBP	147.555	1.07648	0.162961	6.60576	3.95492e-11	1.03928e-09
CDX2	5.60369	1.07465	0.566513	1.89696	0.0578334	0.107789
CRCT1	0.555883	1.07437	0.873245	1.23032	0.218576	0.319007
GPR137C	79.6318	1.0738	0.159338	6.73913	1.59335e-11	4.67805e-10
MPZL3	41.1559	1.0738	0.214071	5.01606	5.27407e-07	4.40322e-06
ARL5B	538.325	1.07271	0.134878	7.95317	1.81796e-15	1.7047e-13
CA1	5.82041	1.07152	0.544376	1.96835	0.0490273	0.0937821
STK26	279.166	1.07017	0.18811	5.68904	1.27753e-08	1.63112e-07
LOC399815	6.79075	1.06803	0.29727	3.59279	0.000327158	0.00126033
TAC3	2.86419	1.06619	0.40172	2.65405	0.00795313	0.0199674
TTTY15	37.9617	1.06575	0.413806	2.57548	0.0100102	0.0242703
LINC00965	2.85575	1.06435	0.365293	2.9137	0.00357174	0.0100167
LRRC1	481.207	1.06374	0.216054	4.92348	8.50198e-07	6.75419e-06
GJB6	8.74312	1.06368	0.454629	2.33967	0.0193008	0.0425421
GPRC6A	0.496194	1.06201	0.849303	1.25045	0.211136	0.310437
RAD54L	131.67	1.06168	0.212226	5.00259	5.65643e-07	4.69494e-06
FOXQ1	493.766	1.0616	0.32241	3.2927	0.000992293	0.00330158
TPTE	19.4728	1.06066	0.576224	1.84071	0.0656635	0.119827
RHEX	52.7316	1.05989	0.374433	2.83066	0.00464524	0.0125797
MIXL1	0.536061	1.05832	0.488593	2.16605	0.0303071	0.0623647
CRB2	5.07964	1.05778	0.268592	3.93824	8.20817e-05	0.000378082
RIF1	478.279	1.05703	0.150552	7.02102	2.2025e-12	8.14443e-11
KHDC1	5.61894	1.0556	0.313882	3.36305	0.00077086	0.00265445
PLA2G7	384.129	1.05504	0.252972	4.17057	3.03834e-05	0.000158202
SCN7A	18.8866	1.05465	0.447939	2.35446	0.0185498	0.0411511
CILP	48.0181	1.0539	0.267874	3.93433	8.34305e-05	0.000383627
BPIFB6	0.699687	1.05348	1.00539	1.04783	0.294716	0.404707
FOXM1	917.204	1.05287	0.19124	5.50549	3.68144e-08	4.19449e-07
PCDHB3	35.3243	1.05255	0.276485	3.8069	0.000140718	0.00060514
CT55	1.73761	1.05191	0.59027	1.78209	0.074735	0.133746
CLDN1	13606.8	1.05106	0.129025	8.14618	3.75603e-16	4.27527e-14
MUC21	0.984182	1.05033	0.693201	1.51518	0.129726	0.210558
DSG3	1.31998	1.04835	0.777151	1.34896	0.17735	0.270396
NXF5	1.08914	1.04679	0.615192	1.70156	0.0888369	0.154173
OIP5	124.032	1.04554	0.186731	5.59915	2.15401e-08	2.59293e-07
LMO3	3.85779	1.04304	0.35211	2.96226	0.00305389	0.00875524
AMHR2	2.39668	1.04269	0.452814	2.30269	0.0212964	0.0462204
PIK3C2G	311.933	1.04218	0.281884	3.69721	0.000217985	0.000889417
HACE1	142.276	1.04182	0.127404	8.1773	2.9027e-16	3.44376e-14
PRR32	0.767191	1.03878	0.990087	1.04919	0.294093	0.404121
VNN2	676.61	1.03876	0.284369	3.65285	0.000259347	0.00103237
BCHE	1758.19	1.03862	0.284517	3.65045	0.000261785	0.00104051
AVPR1A	119.12	1.03748	0.38621	2.6863	0.00722486	0.0184234
RALGAPA2	742.267	1.03622	0.202946	5.10589	3.29247e-07	2.88945e-06
CASP8AP2	295.321	1.0357	0.118909	8.71001	3.03856e-18	7.9285e-16
SGO2	175.356	1.03561	0.146063	7.09018	1.33942e-12	5.32491e-11
CT83	2.1121	1.03558	1.07506	0.963276	0.335409	0.448164
ISM2	3.62624	1.03457	0.679561	1.52242	0.127905	0.208221
NHLH2	0.529194	1.03429	1.12707	0.917676	0.358788	0.472317
XIST	3290.48	1.034	0.604972	1.70916	0.0874204	0.152224
PSAPL1	7.59175	1.03368	0.506395	2.04126	0.041225	0.0809298
GJB4	1.60545	1.03362	0.430162	2.40287	0.0162672	0.0368238
PCP4L1	113.182	1.03243	0.292574	3.52879	0.000417465	0.00155832
RFX3	26.9809	1.03167	0.156198	6.60487	3.9788e-11	1.04407e-09
SPATA13	461.345	1.03139	0.210999	4.88812	1.01805e-06	7.89137e-06
NPFFR2	51.074	1.02983	0.600539	1.71485	0.086373	0.150772
ARGFXP2	0.72055	1.02953	0.346058	2.97501	0.00292977	0.00845302
GPSM2	260.811	1.02945	0.146449	7.0294	2.07423e-12	7.73181e-11
MT1B	1.51322	1.02911	0.995342	1.03392	0.301173	0.411758
RPSAP52	0.586814	1.02899	0.490271	2.09882	0.0358328	0.071844
GRM5	1.68817	1.02877	0.428423	2.4013	0.0163371	0.0369595
IL22RA1	706.325	1.02872	0.23016	4.46959	7.83694e-06	4.7964e-05
ESPL1	434.587	1.02823	0.202387	5.08052	3.76402e-07	3.25699e-06
RBFOX1	0.317723	1.0271	0.898612	1.14299	0.253043	0.358977
CCDC185	3.65593	1.02653	0.482278	2.1285	0.0332959	0.0675027
SLC13A1	0.315333	1.02552	0.781075	1.31296	0.189196	0.284766
NSUN7	41.0877	1.02527	0.40876	2.50824	0.0121335	0.0285986
CRACR2A	40.809	1.02504	0.243956	4.20172	2.64895e-05	0.000140213
PRY2	0.551496	1.02489	1.0235	1.00136	0.31665	0.428224
FOXP3	103.946	1.02487	0.252809	4.05394	5.03612e-05	0.00024715
KIF11	341.777	1.02399	0.154101	6.64494	3.03338e-11	8.27635e-10
ZNF204P	76.3269	1.02359	0.296243	3.45525	0.000549775	0.0019854
SLC15A1	1062.02	1.02316	0.270854	3.77755	0.000158378	0.000671727
PLEKHH2	79.9576	1.02301	0.254665	4.01709	5.8922e-05	0.000283309
APOBEC3B	211.829	1.02293	0.256197	3.99275	6.53125e-05	0.000310013
GLYATL3	4.80551	1.02137	0.43162	2.36636	0.0179638	0.0400333
ZGRF1	77.0133	1.02119	0.137348	7.43504	1.04533e-13	5.78083e-12
ZNF93	36.7401	1.01863	0.216724	4.70013	2.60001e-06	1.80067e-05
SYNE3	41.9368	1.0165	0.151501	6.70951	1.95281e-11	5.60896e-10
BTBD8	3.92359	1.01383	0.272636	3.71862	0.000200317	0.000825417
POTEG	0.274499	1.01138	1.17761	0.858844	0.390426	0.503834
C15orf48	319.029	1.01103	0.326363	3.09788	0.00194911	0.00592829
RASA2	52.7434	1.01093	0.203124	4.9769	6.46091e-07	5.28454e-06
PIFO	10.7609	1.00997	0.31804	3.17562	0.00149516	0.00472444
DENND2C	99.1029	1.00952	0.177569	5.68525	1.30619e-08	1.66084e-07
GABBR2	135.776	1.0093	0.450327	2.24126	0.0250092	0.0530845
AWAT2	0.434542	1.00784	0.644482	1.5638	0.117864	0.194577
CHRND	2.11583	1.00757	0.650162	1.54972	0.121209	0.199106
NID1	7471.67	1.00676	0.137746	7.30884	2.69468e-13	1.31475e-11
CARD18	2.60273	1.00557	0.635217	1.58304	0.113412	0.188471
KRT75	0.412599	1.00469	0.716711	1.40181	0.160972	0.250603
ENHO	709.623	1.00327	0.285391	3.51542	0.000439054	0.00162776
GAST	3.66732	1.00319	0.833075	1.2042	0.228511	0.33079
TPX2	1245.61	1.00313	0.16994	5.90284	3.57291e-09	5.36885e-08
SLC45A4	511.116	1.00291	0.235206	4.26397	2.00823e-05	0.00011017
NRXN3	163.274	1.0018	0.327006	3.06355	0.00218728	0.00655054
PLEKHA7	522.292	1.00121	0.137714	7.27023	3.58883e-13	1.64979e-11
FAM9A	1.86074	1.00117	0.613557	1.63174	0.102734	0.173607
SV2B	83.0332	1.00094	0.306804	3.26247	0.00110445	0.0036272
PTGS2	43.4777	1.00028	0.265921	3.76158	0.000168843	0.000710743
CT45A2	0.57444	1.00022	1.62344	0.616116	0.537818	0.643229
TACSTD2	182.581	0.999938	0.334602	2.98844	0.00280405	0.00812955
FRMD1	14.6854	0.999827	0.385474	2.59376	0.00949327	0.023196
ZDHHC20	93.2885	0.99973	0.229311	4.35971	1.30234e-05	7.52326e-05
MCM2	1412.08	0.99963	0.161852	6.1762	6.56621e-10	1.21161e-08
ADGRB3	6.71544	0.999132	0.350864	2.84763	0.00440456	0.0120104
MYO1A	135.742	0.998574	0.292195	3.41749	0.000632003	0.00224215
DTL	457.503	0.997045	0.183901	5.42165	5.90527e-08	6.31646e-07
NBPF14	273.485	0.996893	0.167216	5.96172	2.49603e-09	3.91877e-08
PLAG1	118.799	0.996453	0.247732	4.0223	5.76335e-05	0.000278128
GABRB3	219.974	0.996159	0.521395	1.91057	0.0560605	0.10496
PDZRN4	7.59271	0.993892	0.382491	2.59847	0.00936392	0.0229435
COL11A2	40.6069	0.993146	0.294557	3.37166	0.000747174	0.00258829
BEND3	181.089	0.993036	0.138525	7.16863	7.57533e-13	3.21145e-11
LVRN	8.14725	0.992302	0.327928	3.02598	0.00247829	0.00731097
KIAA1958	76.3155	0.99191	0.165237	6.00296	1.9375e-09	3.15895e-08
KPNA5	34.3056	0.990926	0.167837	5.90409	3.5459e-09	5.34511e-08
AGTR1	1642.05	0.990672	0.170154	5.8222	5.80785e-09	8.20093e-08
SLC2A14	23.5528	0.989604	0.241437	4.09881	4.15276e-05	0.000208833
ARID3C	26.1323	0.988552	0.239762	4.12306	3.73874e-05	0.00019039
SPIN4	106.81	0.987607	0.145254	6.79917	1.0522e-11	3.25049e-10
NEMP1	556.561	0.987231	0.10982	8.98949	2.4837e-19	9.39043e-17
LCOR	77.7491	0.987061	0.20644	4.78136	1.74116e-06	1.26895e-05
LOC93429	2.22029	0.984968	0.571291	1.72411	0.0846885	0.148335
PCDH15	1.07451	0.984616	0.457558	2.15189	0.0314059	0.0642902
CDCA2	103.907	0.984523	0.210467	4.67781	2.89961e-06	1.98222e-05
DSCAM	2.14118	0.984185	0.409818	2.40152	0.0163271	0.0369414
AGTR2	0.895905	0.984138	0.701875	1.40216	0.160869	0.250462
HS3ST5	0.896415	0.984114	0.821344	1.19818	0.230849	0.333622
SMC4	1589.27	0.982563	0.121554	8.08335	6.30114e-16	6.59519e-14
ODF3L1	24.1731	0.981657	0.247193	3.97122	7.15062e-05	0.00033478
PCDHGB4	97.2938	0.981531	0.312072	3.14521	0.00165969	0.00516938
MBOAT1	503.523	0.981479	0.189721	5.17326	2.30039e-07	2.1108e-06
CNKSR2	35.5529	0.981332	0.312366	3.14161	0.00168019	0.00522621
WEE2	1.16387	0.981234	0.297634	3.29678	0.000977992	0.00325927
NEK2	341.301	0.980874	0.198074	4.95207	7.34297e-07	5.92749e-06
SINHCAF	728.186	0.980797	0.154529	6.347	2.1955e-10	4.68593e-09
ANKRD20A3	6.49805	0.980686	0.226369	4.33224	1.47599e-05	8.38522e-05
KRTAP10-4	0.704787	0.980076	0.540908	1.81191	0.0700003	0.126532
COLEC10	104.502	0.97989	0.345549	2.83575	0.00457181	0.0124081
NAV2	1770.56	0.979725	0.160179	6.11642	9.56984e-10	1.68688e-08
MKRN3	24.9826	0.979487	0.358612	2.73132	0.00630803	0.0164294
OCLM	3.49495	0.978443	0.234381	4.17459	2.98523e-05	0.000155831
USP9Y	144.233	0.977883	0.457122	2.13921	0.0324184	0.066078
ZNF667	40.0869	0.976693	0.288807	3.38182	0.000720083	0.00250945
ZNF519	27.7421	0.976662	0.162503	6.0101	1.85405e-09	3.04775e-08
HASPIN	36.4652	0.97647	0.174448	5.59749	2.17476e-08	2.61451e-07
MCM9	55.8755	0.975417	0.113966	8.55883	1.14014e-17	2.13356e-15
SLITRK2	1.21574	0.974409	0.458368	2.12582	0.0335179	0.0678948
CCDC163	23.4056	0.974044	0.207712	4.6894	2.74014e-06	1.88924e-05
DSC3	6.06402	0.973308	0.423497	2.29827	0.0215467	0.0466815
RAET1K	3.72091	0.972757	0.272727	3.56678	0.000361401	0.00137368
ST8SIA3	19.1324	0.972328	0.448811	2.16646	0.0302764	0.0623154
ZNF665	11.4538	0.970756	0.269131	3.607	0.000309755	0.00120236
ACP4	9.17945	0.969719	0.498954	1.9435	0.0519555	0.0985187
LOC730101	602.247	0.968345	0.212739	4.5518	5.31879e-06	3.39078e-05
FMO1	270.212	0.968219	0.388859	2.4899	0.012778	0.029848
HMMR	352.01	0.96781	0.187424	5.16375	2.42053e-07	2.2025e-06
SPATA31C1	0.92124	0.966405	0.558366	1.73077	0.0834922	0.146517
TNNT2	11.0688	0.965512	0.376259	2.56608	0.0102854	0.0248238
SYT1	179.403	0.964881	0.344779	2.79855	0.00513325	0.0137445
ZNF486	14.4413	0.963844	0.279775	3.44507	0.00057091	0.00205173
NBPF10	524.134	0.963404	0.219966	4.37978	1.18798e-05	6.92094e-05
SCN9A	269.233	0.963151	0.24323	3.95983	7.50038e-05	0.000348425
ZNF311	30.1867	0.96114	0.290346	3.31033	0.000931857	0.0031303
DLEU2	64.507	0.96058	0.149782	6.41321	1.42488e-10	3.18425e-09
KIFC1	634.872	0.959517	0.191458	5.01164	5.39678e-07	4.49554e-06
TRHDE-AS1	28.2434	0.959278	0.608407	1.5767	0.114864	0.190541
ADGRD1	538.249	0.958603	0.291247	3.29138	0.000996976	0.00331478
CDKL5	15.7088	0.95836	0.290141	3.30308	0.000956286	0.00320006
MMP7	343.202	0.957275	0.420992	2.27386	0.0229746	0.0493253
SH3GL2	3.2123	0.956692	0.377641	2.53334	0.0112982	0.026914
ZNF702P	40.6669	0.954939	0.264891	3.60503	0.000312116	0.00120993
ZC3HAV1L	14.6896	0.954343	0.319081	2.99092	0.00278143	0.00807155
GAGE12D	50.5017	0.952905	1.04376	0.91295	0.361269	0.474907
SOX5	123.647	0.952453	0.173237	5.49797	3.84185e-08	4.36383e-07
FIGN	80.3811	0.952198	0.195218	4.87761	1.07377e-06	8.29548e-06
DMC1	11.7538	0.951496	0.306029	3.10917	0.00187611	0.0057383
LARGE2	322.047	0.951209	0.294778	3.22686	0.00125157	0.00404229
DPT	256.339	0.951109	0.373424	2.547	0.0108655	0.0260271
SOX4	1650.43	0.950844	0.200802	4.73523	2.18807e-06	1.54896e-05
TRIM59	96.7543	0.950796	0.163968	5.79869	6.68359e-09	9.24722e-08
CYP19A1	30.5774	0.950032	0.458362	2.07267	0.0382031	0.075939
CDC25C	193.255	0.949319	0.21684	4.37797	1.1979e-05	6.97433e-05
GRID2IP	2.7306	0.948362	0.347575	2.72851	0.00636205	0.0165538
SASS6	151.181	0.947955	0.122895	7.71356	1.22353e-14	9.06681e-13
KIF4A	458.161	0.947589	0.205537	4.6103	4.02088e-06	2.64433e-05
TDGF1P3	44.8473	0.947276	0.360641	2.62665	0.00862307	0.0213771
CECR2	187.992	0.946772	0.211835	4.46939	7.84434e-06	4.79935e-05
TXLNB	37.4023	0.94667	0.255279	3.70837	0.000208599	0.000855546
KLK6	2.85513	0.946257	0.680613	1.3903	0.164438	0.254841
CCNT1	69.8686	0.945506	0.225563	4.19175	2.76811e-05	0.000145853
FYB2	299.43	0.945053	0.192237	4.91608	8.82932e-07	6.97833e-06
MCM4	1337.23	0.945013	0.14309	6.60432	3.9935e-11	1.04635e-09
SOSTDC1	25.1111	0.944966	0.367077	2.5743	0.0100444	0.0243435
SPATA46	3.04097	0.944891	0.443215	2.1319	0.033015	0.0670579
REL	44.6959	0.94463	0.162292	5.82055	5.86533e-09	8.2632e-08
NBPF4	1.85438	0.942352	0.578912	1.6278	0.103567	0.174705
NCAPG2	490.164	0.942072	0.131165	7.18237	6.85142e-13	2.945e-11
RAPGEF4-AS1	1.16455	0.941715	0.355711	2.64742	0.00811092	0.0203111
SLC44A5	153.294	0.941608	0.409306	2.3005	0.0214199	0.0464352
HFM1	3.01069	0.941208	0.341969	2.75232	0.0059175	0.0155302
MKI67	1433.1	0.940841	0.191734	4.907	9.24789e-07	7.26883e-06
ATF3	1871.47	0.940586	0.177349	5.30359	1.13548e-07	1.12906e-06
EGR1	4715.13	0.940312	0.222728	4.2218	2.4236e-05	0.00012958
ZBTB26	44.5483	0.940096	0.149144	6.30329	2.91385e-10	5.95829e-09
OR7E91P	0.306101	0.939825	1.32923	0.707043	0.47954	0.59061
RAB11FIP1	1916.12	0.939527	0.183842	5.11051	3.21285e-07	2.82872e-06
CCBE1	19.9783	0.939124	0.389721	2.40973	0.0159642	0.0362309
HECTD2	206.126	0.939094	0.123969	7.57524	3.58451e-14	2.2742e-12
CEP152	77.3909	0.939041	0.141077	6.65623	2.8095e-11	7.72237e-10
ZNF660	5.2871	0.938208	0.26741	3.5085	0.000450642	0.00166572
MPZL2	1139.32	0.937767	0.13365	7.0166	2.27327e-12	8.35608e-11
NCMAP	217.344	0.937118	0.247883	3.78048	0.000156526	0.000664939
RNF168	124.532	0.936957	0.160179	5.84942	4.93297e-09	7.12301e-08
GOLGA6L10	122.632	0.936929	0.146967	6.37508	1.82865e-10	3.9623e-09
GINS4	177.278	0.935429	0.159852	5.85185	4.86138e-09	7.03819e-08
CTAG1B	82.5867	0.935427	0.733583	1.27515	0.202257	0.300212
NLGN4Y	65.1417	0.935337	0.391547	2.38882	0.0169025	0.0380528
TCL1B	0.974606	0.935096	0.567148	1.64877	0.099195	0.168642
MELK	283.801	0.934847	0.193016	4.84337	1.27652e-06	9.6526e-06
KCNN2	41.2519	0.934675	0.284277	3.2879	0.00100937	0.00334877
CNR1	45.8957	0.933907	0.370348	2.5217	0.0116788	0.0276748
ACSL4	14030.8	0.93336	0.2467	3.78339	0.000154709	0.00065858
SLITRK3	26.966	0.933224	0.536322	1.74004	0.0818514	0.14416
PCDHGB6	60.1855	0.933084	0.281599	3.31352	0.000921301	0.00309989
BTAF1	976.473	0.931278	0.117367	7.93478	2.10874e-15	1.91502e-13
FFAR4	6.27009	0.931252	0.3272	2.84613	0.00442545	0.0120567
IGF2BP2-AS1	6.28524	0.929951	0.406281	2.28894	0.022083	0.0476651
FBP2	0.909143	0.929843	0.415765	2.23646	0.0253215	0.0536343
INHBA	111.167	0.929578	0.234092	3.97099	7.15743e-05	0.000334857
CSDC2	12.3388	0.929333	0.35538	2.61504	0.00892175	0.0220174
GLUD2	2202.09	0.929167	0.195012	4.76466	1.89174e-06	1.36473e-05
PCDHA4	13.0202	0.929132	0.413113	2.2491	0.0245062	0.0521542
SEMA5A	572.918	0.928874	0.189446	4.90311	9.4331e-07	7.40304e-06
ADAM23	39.8008	0.928529	0.378195	2.45516	0.0140822	0.0324728
CDC14A	114.496	0.928292	0.133826	6.93658	4.01716e-12	1.36055e-10
RIPPLY3	24.0138	0.927424	0.297351	3.11896	0.00181492	0.00558154
KLF10	2065.07	0.926089	0.138894	6.6676	2.60016e-11	7.21117e-10
MAFF	1216.64	0.925995	0.155773	5.94451	2.77282e-09	4.30228e-08
OSBPL6	145.076	0.92572	0.203009	4.56	5.11547e-06	3.28148e-05
ZIK1	39.9455	0.925282	0.242573	3.81444	0.000136491	0.000589206
DZIP1L	51.104	0.924868	0.240597	3.84405	0.000121019	0.000530273
ZNF430	40.8175	0.92481	0.223912	4.13023	3.62402e-05	0.000185542
CGA	6.94043	0.924594	0.522304	1.77022	0.0766902	0.136691
C5orf34	54.7296	0.923841	0.15767	5.85933	4.64733e-09	6.77198e-08
DUSP8	616.838	0.923468	0.16245	5.68462	1.31104e-08	1.66587e-07
ADH7	6.38086	0.922999	0.424878	2.17239	0.0298266	0.0615331
ABHD3	1741.88	0.92259	0.113048	8.16103	3.32183e-16	3.84626e-14
SOWAHA	606.284	0.922582	0.204688	4.50725	6.56738e-06	4.09241e-05
MYCN	149.136	0.92214	0.340733	2.70634	0.00680299	0.0175118
NPAP1	0.737146	0.921984	0.466633	1.97582	0.0481747	0.0923802
CIT	275.022	0.921253	0.154783	5.95188	2.65074e-09	4.12341e-08
BEX2	434.754	0.921108	0.353697	2.60423	0.00920818	0.0226098
PARP15	24.9209	0.91973	0.236867	3.8829	0.000103217	0.000461883
ZFX	682.898	0.91863	0.117489	7.81886	5.33027e-15	4.3694e-13
RCAN3	53.4392	0.918493	0.185433	4.95324	7.29879e-07	5.89696e-06
TMPO	2429.78	0.917169	0.0902743	10.1598	2.99677e-24	3.70122e-21
AADAT	250.46	0.916672	0.218996	4.1858	2.84165e-05	0.000149134
TRIM17	21.7385	0.916483	0.370005	2.47695	0.0132512	0.0307981
ZXDB	941.306	0.915661	0.140147	6.53358	6.42167e-11	1.57573e-09
TUBBP6	0.615002	0.91565	0.39783	2.30161	0.0213571	0.0463251
CHAF1B	203.264	0.913853	0.197179	4.63464	3.57563e-06	2.38195e-05
ARID3B	202.504	0.913769	0.107847	8.47282	2.39521e-17	3.96194e-15
ERCC6L	67.3097	0.912913	0.185289	4.92696	8.3519e-07	6.6578e-06
SP4	164.396	0.912437	0.131178	6.9557	3.50811e-12	1.20354e-10
HNF4G	535.286	0.911478	0.15811	5.76485	8.1729e-09	1.10278e-07
STOX1	52.4384	0.911122	0.260075	3.5033	0.000459531	0.00169385
ZSCAN12P1	49.3563	0.91098	0.205772	4.42713	9.54941e-06	5.71054e-05
LINC00689	15.1918	0.909519	0.495844	1.83428	0.0666119	0.121319
LAMA1	23.8709	0.909308	0.391356	2.32348	0.0201534	0.0441901
IL22RA2	0.948877	0.909277	0.557821	1.63005	0.10309	0.174098
INCENP	345.032	0.909225	0.130282	6.9789	2.97491e-12	1.0343e-10
ZNF14	100.426	0.908909	0.187361	4.85111	1.2277e-06	9.32148e-06
MAD2L1	310.98	0.908727	0.155181	5.85592	4.74376e-09	6.9036e-08
LIN28A	0.811848	0.90831	0.638207	1.42322	0.154672	0.242877
CREG2	2.07683	0.908089	0.34567	2.62704	0.0086132	0.0213583
ZNF496	261.467	0.908015	0.17146	5.29579	1.18501e-07	1.1696e-06
MDGA2	20.2876	0.907892	0.730748	1.24241	0.214084	0.31375
TYMS	1096.18	0.907785	0.164658	5.51316	3.52439e-08	4.02793e-07
IRAK2	944.141	0.907576	0.127049	7.1435	9.09857e-13	3.77092e-11
LINC01587	12.4732	0.905312	0.44724	2.02422	0.0429476	0.0837555
REST	161.831	0.904202	0.212663	4.2518	2.12055e-05	0.000115511
C1orf158	1.12459	0.903999	0.731148	1.23641	0.216306	0.31639
MAPK13	532.787	0.903942	0.2741	3.29785	0.000974268	0.00324907
ANO3	29.1304	0.903872	0.342683	2.63763	0.00834868	0.0208307
FOS	3245.85	0.903246	0.250353	3.60789	0.000308696	0.00119918
ILDR1	69.9301	0.90175	0.354482	2.54385	0.0109638	0.0262185
DNA2	140.104	0.901051	0.141002	6.39032	1.65537e-10	3.63357e-09
ZNF699	10.5467	0.900346	0.206709	4.35562	1.32692e-05	7.64617e-05
HMX3	0.488006	0.900118	0.912513	0.986417	0.323928	0.435755
NUP62CL	23.9234	0.900069	0.242671	3.709	0.000208079	0.000853602
MAP3K15	9.26634	0.898305	0.537653	1.67079	0.094763	0.162448
CEP85L	20.1075	0.898247	0.204006	4.40303	1.06749e-05	6.29508e-05
EFCAB13	27.667	0.897853	0.181289	4.95259	7.3231e-07	5.91403e-06
SKA3	186.735	0.896993	0.195002	4.59991	4.22683e-06	2.76896e-05
ST8SIA6	1.65802	0.893952	0.486343	1.83811	0.066046	0.12043
LIN9	170.182	0.893613	0.139191	6.42005	1.36229e-10	3.07403e-09
STK33	23.4322	0.893499	0.41977	2.12854	0.033292	0.0675022
HS6ST2	81.9694	0.893136	0.476681	1.87366	0.0609779	0.112641
LINGO2	0.443482	0.893123	0.737502	1.21101	0.225891	0.327633
NEURL3	207.178	0.892219	0.25595	3.48591	0.000490473	0.00179398
TXLNG	149.553	0.892195	0.170211	5.2417	1.59101e-07	1.52484e-06
CLIC6	50.1282	0.892183	0.357257	2.49732	0.0125138	0.0293159
PIWIL1	1.36442	0.891805	0.38299	2.32854	0.0198837	0.043671
FSD1L	34.5251	0.891497	0.148952	5.98515	2.16188e-09	3.46162e-08
ABCA10	80.662	0.891065	0.226722	3.93021	8.48702e-05	0.000389473
IQCF1	0.37432	0.890362	0.775723	1.14778	0.251058	0.356666
SLC1A7	377.802	0.890271	0.358074	2.48628	0.0129086	0.0301153
CXADRP3	2.17613	0.889232	0.276334	3.21796	0.00129105	0.00414883
ADGRG7	142.157	0.889025	0.283241	3.13876	0.00169665	0.00526591
KRTAP5-AS1	19.2238	0.887404	0.350737	2.53011	0.0114027	0.0271176
PRLR	1435.02	0.887062	0.154816	5.72979	1.00556e-08	1.32308e-07
CACNA1D	184.032	0.886805	0.215138	4.12203	3.7554e-05	0.000191028
PDX1	204.332	0.886254	0.498371	1.7783	0.0753541	0.134633
TCIM	1612.37	0.886002	0.195343	4.53561	5.74369e-06	3.63166e-05
ROBO1	3004.28	0.885851	0.220117	4.02446	5.71073e-05	0.0002758
DMRTC1B	0.65686	0.885497	0.493857	1.79302	0.0729695	0.131076
C2orf66	0.61143	0.885354	0.441881	2.0036	0.0451125	0.0872487
DUSP5P1	11.5133	0.885263	0.399969	2.21333	0.026875	0.0563347
FANCB	14.7372	0.885051	0.175218	5.05115	4.39153e-07	3.73886e-06
GPLD1	1188.57	0.88476	0.285352	3.10059	0.00193139	0.00588501
TMPRSS9	168.668	0.884386	0.272247	3.24848	0.00116025	0.00378164
LRFN5	7.23686	0.88413	0.54506	1.62208	0.104787	0.176336
ZIC2	248.663	0.883764	0.30742	2.87478	0.00404308	0.0111694
CSRNP3	3.55513	0.883615	0.348316	2.53682	0.0111865	0.0266753
ZFP92	2.89982	0.883609	0.372803	2.37018	0.0177796	0.0396706
ZNF788P	69.4042	0.88299	0.19805	4.45843	8.25624e-06	5.02481e-05
ZNF625	15.4973	0.882926	0.198991	4.43702	9.12146e-06	5.48294e-05
MMP8	0.510085	0.882338	0.587694	1.50136	0.133263	0.215187
ZKSCAN3	167.716	0.881858	0.130786	6.74275	1.55418e-11	4.58482e-10
CEP55	148.809	0.881715	0.185899	4.74297	2.10606e-06	1.50007e-05
CGN	4403.9	0.881494	0.179378	4.91416	8.91633e-07	7.04109e-06
SPDL1	273.904	0.881337	0.111513	7.90342	2.7136e-15	2.39392e-13
MYO3A	1.56404	0.880033	0.660557	1.33226	0.182775	0.277199
MBNL3	726.658	0.879918	0.202071	4.3545	1.33372e-05	7.67999e-05
B3GNT5	439.178	0.879763	0.201833	4.35888	1.30732e-05	7.54969e-05
ADRA1A	132.523	0.879552	0.329803	2.6669	0.00765534	0.0193535
PPP2R2B	47.6252	0.879388	0.299846	2.9328	0.00335926	0.00950131
DNAH11	56.8356	0.878678	0.337846	2.60083	0.00929998	0.0228024
USP12	241.247	0.87851	0.190216	4.61849	3.86534e-06	2.55474e-05
EVC2	96.5275	0.878219	0.281172	3.12342	0.00178761	0.00550853
SOX1	0.721173	0.877756	1.08844	0.806432	0.419994	0.532458
PRR15L	327.074	0.877594	0.326297	2.68956	0.00715471	0.0182548
COL9A2	147.33	0.876996	0.285979	3.06664	0.00216477	0.00649572
HAS2-AS1	0.937877	0.875227	0.398327	2.19726	0.0280021	0.0582688
DOP1B	1104.86	0.875156	0.138503	6.3187	2.63781e-10	5.44795e-09
VAT1L	113.781	0.874974	0.326689	2.67831	0.00739955	0.0188096
MTBP	86.3847	0.874335	0.150328	5.81618	6.02076e-09	8.44365e-08
POLE2	142.407	0.873489	0.168508	5.18368	2.17548e-07	2.01112e-06
RAPGEF6	195.46	0.873383	0.206554	4.22835	2.35416e-05	0.000126598
PBK	277.441	0.873374	0.204798	4.26456	2.003e-05	0.000109949
DSG2	1428.87	0.872734	0.237344	3.67709	0.000235914	0.000950914
MOB3B	391.421	0.872339	0.197758	4.41113	1.0283e-05	6.10002e-05
FAM161A	86.7383	0.871929	0.141878	6.14562	7.96512e-10	1.43125e-08
PPM1E	104.197	0.871899	0.304798	2.86059	0.0042286	0.0116127
CENPQ	178.746	0.871887	0.121863	7.15463	8.39019e-13	3.51667e-11
ZNF85	55.6867	0.871404	0.18829	4.62799	3.69233e-06	2.45264e-05
SPTLC3	802.589	0.871034	0.17616	4.94457	7.63127e-07	6.13882e-06
PCDHA11	19.6259	0.870389	0.489106	1.77955	0.0751498	0.134342
CLDN10	74.8788	0.870249	0.546598	1.59212	0.111358	0.185508
PRRG4	312.526	0.869578	0.167582	5.18897	2.11464e-07	1.9637e-06
DLX2	3.45075	0.869565	0.513523	1.69333	0.090392	0.156271
TSC22D2	693.015	0.868711	0.11582	7.50055	6.35489e-14	3.81006e-12
SGSM1	60.7048	0.86758	0.24237	3.57957	0.000344165	0.00131654
CBARP	8.51336	0.866684	0.239055	3.62546	0.000288451	0.00113337
KIF4B	7.02788	0.866567	0.180449	4.80229	1.56863e-06	1.15733e-05
LINC00652	0.907362	0.866254	0.426617	2.03052	0.0423039	0.0827321
SCTR	61.5261	0.866153	0.397315	2.18002	0.0292563	0.0605723
LIFR	560.349	0.866026	0.22022	3.93254	8.40513e-05	0.000386098
PNCK	41.161	0.865843	0.526073	1.64586	0.0997921	0.169455
LINC00469	0.436022	0.864777	0.52285	1.65397	0.0981343	0.167206
MCM3AP-AS1	19.9853	0.864284	0.159867	5.40627	6.43496e-08	6.78896e-07
CDC7	169.426	0.863974	0.15331	5.63547	1.74579e-08	2.15617e-07
SLC23A3	75.3387	0.863839	0.289439	2.98453	0.00284018	0.0082253
ZNF678	38.7886	0.863704	0.17553	4.92056	8.62988e-07	6.84406e-06
CDCP1	149.544	0.863593	0.294315	2.93425	0.00334356	0.00946271
ZNF37BP	218.139	0.863073	0.122719	7.0329	2.02286e-12	7.57081e-11
FAM157A	5.42526	0.862822	0.213512	4.0411	5.32012e-05	0.000259302
ANKRD20A8P	11.1967	0.862546	0.246888	3.49367	0.000476423	0.00175054
DNAH1	596.679	0.862359	0.179334	4.80869	1.51926e-06	1.12672e-05
PDGFRA	701.68	0.861723	0.33035	2.60851	0.00909364	0.022379
FAM111B	295.002	0.861032	0.18864	4.56443	5.00863e-06	3.22187e-05
FGFR2	2945.51	0.860793	0.312625	2.75344	0.0058973	0.0154794
TCF19	737.967	0.859998	0.166677	5.15968	2.47369e-07	2.24096e-06
VIL1	2377.45	0.859201	0.295723	2.90542	0.00366758	0.0102467
UGT2A1	132.18	0.858931	0.416189	2.0638	0.0390367	0.0773139
POU4F1	2.83521	0.858371	0.395713	2.16918	0.0300694	0.061941
ETV3	105.367	0.858245	0.18925	4.53499	5.76069e-06	3.63992e-05
UPK1B	2.24321	0.857757	0.583888	1.46904	0.141821	0.226186
SMIM32	229.245	0.857222	0.463769	1.84838	0.0645474	0.118139
MEX3C	701.271	0.856992	0.0892804	9.59888	8.08163e-22	5.98881e-19
FAM72D	82.2463	0.856948	0.196657	4.35758	1.31509e-05	7.5851e-05
PGBD1	206.984	0.856887	0.147845	5.79586	6.79707e-09	9.3972e-08
BCOR	1027.84	0.856658	0.102713	8.3403	7.41003e-17	1.05599e-14
USP32P2	59.5983	0.856384	0.245128	3.49362	0.00047652	0.00175055
ZBTB12	123.78	0.855702	0.153319	5.58119	2.38879e-08	2.84048e-07
MIPOL1	69.5796	0.85568	0.139277	6.14372	8.06099e-10	1.44707e-08
SIM1	10.71	0.854795	0.499571	1.71106	0.0870705	0.151718
PLXNB3	206.532	0.854398	0.321162	2.66033	0.00780633	0.0196548
SMG1P1	24.7423	0.854297	0.283086	3.0178	0.00254619	0.00748267
SOX9	1544.66	0.851364	0.234034	3.63778	0.000274999	0.00108651
WASF1	408.9	0.851325	0.128831	6.60806	3.89391e-11	1.0247e-09
NXPH1	0.744694	0.851192	0.596169	1.42777	0.153359	0.241161
TP53BP2	2680.2	0.851062	0.115552	7.36516	1.76933e-13	9.18166e-12
ANKRD20A20P	0.514847	0.851027	0.422835	2.01267	0.0441495	0.0856744
CDCA8	349.34	0.85039	0.174897	4.86223	1.1607e-06	8.8746e-06
KRBA1	180.672	0.849585	0.182353	4.65901	3.1773e-06	2.14202e-05
FABP6	4.71438	0.849467	0.540524	1.57156	0.116052	0.192083
CCDC198	375.576	0.849377	0.209718	4.0501	5.11958e-05	0.000250649
ART5	13.0495	0.848735	0.416686	2.03687	0.0416634	0.0816348
RASGEF1B	473.473	0.848137	0.195507	4.33815	1.43686e-05	8.19556e-05
LDLRAD4	863.201	0.84768	0.133541	6.34773	2.18517e-10	4.66927e-09
KIF20A	428.133	0.847151	0.192627	4.39789	1.09308e-05	6.4328e-05
IL12A	8.29672	0.847109	0.253411	3.34283	0.000829288	0.00282831
ADGRG6	2555.83	0.846968	0.195628	4.32949	1.49457e-05	8.47777e-05
HHIP	27.0701	0.84696	0.466334	1.81621	0.0693386	0.12552
TBCEL	500.527	0.84652	0.120619	7.01816	2.24803e-12	8.27971e-11
STARD4	278.771	0.846413	0.145492	5.8176	5.96993e-09	8.38507e-08
ELOVL2	4411.3	0.846196	0.205511	4.11751	3.82981e-05	0.000194333
POGLUT2	380.27	0.845345	0.139117	6.07649	1.22844e-09	2.11156e-08
ZNF135	76.9442	0.84516	0.251672	3.35818	0.000784562	0.00269562
TLX1NB	2.99875	0.845123	0.335847	2.51639	0.0118563	0.0280379
PARD3B	88.605	0.84498	0.235479	3.58835	0.000332782	0.00127907
ELMSAN1	716.719	0.8437	0.104301	8.08906	6.01289e-16	6.40201e-14
FUT2	124.383	0.843347	0.303252	2.78101	0.00541894	0.01439
CXCL8	687.798	0.843342	0.320439	2.63184	0.00849249	0.0211155
PLAGL2	488.271	0.843341	0.109601	7.69463	1.41901e-14	1.03092e-12
CNGB3	3.34728	0.843228	0.638765	1.32009	0.186805	0.281888
ARL6IP6	252.888	0.842743	0.107639	7.82933	4.90466e-15	4.05641e-13
PROX1	955.839	0.842674	0.2223	3.79071	0.000150219	0.000641974
PPP1R3C	1709.94	0.842037	0.17934	4.69521	2.66336e-06	1.83904e-05
JUN	6392.75	0.841412	0.145509	5.78255	7.35774e-09	1.00523e-07
PRDM5	12.8078	0.841401	0.311991	2.69687	0.00699939	0.0179276
BRWD3	167.616	0.840271	0.129946	6.4663	1.00433e-10	2.3612e-09
HMGB2	2044.03	0.839178	0.128293	6.54112	6.10582e-11	1.51225e-09
BPY2	1.38896	0.838806	0.730983	1.1475	0.251174	0.356762
DENND1B	77.5635	0.837749	0.166573	5.02932	4.92229e-07	4.14501e-06
HMCN1	333.549	0.836768	0.246609	3.3931	0.00069107	0.00242477
EMBP1	80.1822	0.836247	0.154679	5.40635	6.43236e-08	6.78896e-07
SERPINB8	405.832	0.835483	0.182177	4.58612	4.51567e-06	2.93329e-05
ASB11	0.261776	0.835429	0.957893	0.872152	0.383125	0.49689
ANKRD36B	9.41618	0.835355	0.227298	3.67515	0.000237711	0.000956315
GREB1L	119.281	0.835065	0.204707	4.07932	4.5167e-05	0.000224936
ATP6V0D2	38.0364	0.833948	0.31331	2.66173	0.00777401	0.0195952
IYD	707.179	0.833107	0.246633	3.37792	0.000730354	0.00254047
LINC00598	2.18318	0.832813	0.266259	3.12784	0.00176098	0.00544003
ANO1	2809.56	0.83276	0.259963	3.20338	0.00135826	0.00433773
TMEM88B	2.59835	0.832673	0.545989	1.52507	0.127241	0.20728
EPCAM	2134.93	0.832369	0.441383	1.88582	0.0593194	0.110181
TEKT2	1.94751	0.83187	0.367812	2.26167	0.0237177	0.0506905
MTFR2	62.5062	0.831809	0.195938	4.24527	2.18326e-05	0.000118544
RADX	111.449	0.831068	0.204099	4.07189	4.66323e-05	0.000231239
POMK	13.7762	0.830958	0.222294	3.7381	0.000185417	0.000771746
WFDC2	167.665	0.830793	0.443009	1.87534	0.0607459	0.112302
CYP2B7P	1563.97	0.830245	0.342258	2.42579	0.0152752	0.0348164
FER1L4	119.426	0.830005	0.340089	2.44055	0.0146648	0.033632
GREM1	142.86	0.829758	0.312772	2.65292	0.00797997	0.0200267
NDC80	307.462	0.829735	0.177492	4.67477	2.94289e-06	2.00736e-05
CETN1	0.34389	0.829571	0.962409	0.861973	0.388702	0.502239
CXADR	839.791	0.829471	0.149591	5.54492	2.94087e-08	3.43089e-07
ZNF611	109.221	0.82874	0.194761	4.25516	2.08904e-05	0.000113996
CDC6	549.496	0.828392	0.184567	4.4883	7.17942e-06	4.4291e-05
DLGAP1	4.08091	0.827203	0.344663	2.40003	0.0163935	0.03706
STRN	145.197	0.826837	0.183474	4.50656	6.58861e-06	4.10287e-05
LRRC55	12.3544	0.826612	0.253828	3.25659	0.0011276	0.00369473
ZNF347	51.1633	0.826184	0.214241	3.85634	0.000115099	0.000507815
FBXL21P	21.0842	0.825737	0.290468	2.84278	0.00447219	0.012168
TRIP13	222.162	0.825726	0.193384	4.26989	1.95574e-05	0.000107641
INHBE	4324.24	0.824456	0.243818	3.38144	0.000721065	0.0025124
ZNF714	62.7977	0.824008	0.227963	3.61466	0.00030074	0.0011727
GPC5	87.579	0.82387	0.387161	2.12798	0.0333388	0.0675675
LYG2	2.19727	0.823303	0.452491	1.81949	0.0688368	0.124758
FPR2	8.2812	0.822751	0.302297	2.72166	0.00649545	0.0168394
UHMK1	417.414	0.82218	0.225645	3.64369	0.000268754	0.00106456
FNIP2	875.683	0.822011	0.230652	3.56387	0.000365432	0.00138815
SOAT2	558.396	0.821886	0.38254	2.1485	0.0316743	0.0647395
SPAG6	1.72947	0.821698	0.497984	1.65005	0.0989326	0.168273
SSX9P	2.12913	0.821291	0.940706	0.873058	0.382631	0.496396
FRAS1	430.754	0.819952	0.373078	2.19781	0.027963	0.0582135
GPC6	1657.38	0.819627	0.178375	4.59496	4.32824e-06	2.82541e-05
CPNE6	3.65121	0.819508	0.406284	2.01708	0.0436869	0.0849442
RAP2A	1531.82	0.819316	0.120571	6.7953	1.0809e-11	3.31516e-10
GDPD1	42.3118	0.819283	0.19334	4.23753	2.25994e-05	0.000121992
ZNF737	112.293	0.819269	0.211868	3.86689	0.00011023	0.000488781
NCAPG	556.945	0.818872	0.186536	4.38989	1.13405e-05	6.64017e-05
PRAME	448.248	0.818656	0.573567	1.42731	0.153492	0.24135
MIS18BP1	272.27	0.818051	0.119146	6.86596	6.60459e-12	2.13165e-10
GALNT3	52.4404	0.817407	0.27484	2.97412	0.00293831	0.00847504
ELAVL4	0.792759	0.817064	0.341738	2.3909	0.016807	0.0378606
ZNF682	105.842	0.816493	0.199853	4.08546	4.39891e-05	0.000219957
SNORA81	0.865779	0.816377	0.3249	2.5127	0.0119809	0.0282858
ZNF829	9.70782	0.816163	0.227178	3.59262	0.000327373	0.0012609
MRPL23-AS1	74.0156	0.815836	0.43618	1.87041	0.0614267	0.113357
IFT80	401.266	0.815622	0.145976	5.58735	2.30561e-08	2.74864e-07
ORC1	156.404	0.814589	0.19155	4.25262	2.11279e-05	0.000115156
CCNB2	423.552	0.813448	0.199015	4.08737	4.36297e-05	0.000218514
FANCE	155.738	0.812628	0.147985	5.49127	3.99049e-08	4.50779e-07
LOC286359	0.379452	0.810492	0.538459	1.50521	0.132271	0.213808
FAR2	49.8566	0.810435	0.20765	3.90288	9.50547e-05	0.000429403
FZD5	2591.86	0.810224	0.110877	7.30739	2.72391e-13	1.32391e-11
ZNF883	42.0565	0.809798	0.295779	2.73785	0.00618432	0.016139
TRIB1	4621.55	0.80973	0.149474	5.41719	6.0542e-08	6.44969e-07
MYBL1	148.746	0.809537	0.133471	6.06528	1.31721e-09	2.24495e-08
ZNF608	245.229	0.80943	0.152498	5.30782	1.10946e-07	1.10504e-06
SERPINE2	946.677	0.809324	0.254724	3.17727	0.00148671	0.00470254
ZBTB34	315.39	0.808942	0.093319	8.66857	4.37586e-18	1.06667e-15
FLJ16779	1.25042	0.808715	0.565225	1.43078	0.152492	0.240003
SNORD1C	24.5407	0.808226	0.16507	4.89627	9.76745e-07	7.64154e-06
DNMT1	1523.58	0.808191	0.110643	7.30449	2.78331e-13	1.34631e-11
MPP2	26.6464	0.808095	0.276092	2.9269	0.00342356	0.00965812
OR8A1	0.582197	0.808032	0.678257	1.19134	0.233522	0.336723
EXO1	190.222	0.807793	0.194647	4.15003	3.32428e-05	0.000171452
ZNF471	74.1563	0.807446	0.25653	3.14757	0.00164633	0.00513379
CHD6	912.438	0.807387	0.100637	8.02277	1.03389e-15	1.02427e-13
NELL2	44.4501	0.806174	0.286145	2.81736	0.004842	0.0130534
KLF4	499.841	0.806063	0.21618	3.72867	0.000192495	0.000797443
ARSJ	95.3203	0.806051	0.248091	3.24901	0.00115807	0.00377918
BRCA1	304.95	0.80591	0.134887	5.97472	2.3049e-09	3.66214e-08
RREB1	1938.73	0.805449	0.1363	5.90938	3.43405e-09	5.21041e-08
OR5H6	0.29652	0.805036	0.977706	0.823393	0.410285	0.52294
MAMLD1	349.81	0.804928	0.205454	3.91781	8.93583e-05	0.000407345
MAMSTR	54.9324	0.804919	0.22888	3.51678	0.000436819	0.00162239
ANKLE1	14.4088	0.804619	0.219282	3.66934	0.000243182	0.000974727
SNURF	70.5727	0.804407	0.30764	2.61477	0.00892883	0.0220274
RNF138	569.294	0.803536	0.0770567	10.4278	1.85035e-25	3.11633e-22
CD109	544.672	0.803423	0.232779	3.45144	0.000557613	0.0020094
MANEA	826.785	0.802775	0.138122	5.81206	6.17085e-09	8.615e-08
CCDC150	105.249	0.802525	0.17108	4.69094	2.7195e-06	1.87571e-05
INHBC	1556.41	0.80137	0.231668	3.45913	0.000541915	0.00196123
ZNF426	53.6521	0.801277	0.200182	4.00273	6.26147e-05	0.000298584
PRIM1	331.93	0.800719	0.147754	5.41927	5.98417e-08	6.39347e-07
PBX3	866.156	0.800483	0.130082	6.15366	7.57131e-10	1.36845e-08
NKX2-5	0.904325	0.800219	0.686448	1.16574	0.24372	0.348473
KCNQ1OT1	95.639	0.799527	0.174689	4.57686	4.7201e-06	3.05537e-05
CCDC68	256.327	0.799038	0.199353	4.00816	6.11935e-05	0.000292636
FAM72B	155.74	0.798374	0.173004	4.61478	3.93503e-06	2.59617e-05
ZNF28	288.193	0.79812	0.215238	3.70808	0.000208836	0.00085633
COL22A1	126.906	0.797995	0.447677	1.78252	0.074664	0.133653
ZFP36	5395.59	0.796976	0.153862	5.17982	2.22096e-07	2.04908e-06
SLFN13	303.02	0.794384	0.290052	2.73876	0.00616704	0.0160984
ZFP36L1	8446.37	0.793933	0.0919279	8.63647	5.79742e-18	1.35953e-15
MELTF	193.127	0.793466	0.284774	2.7863	0.00533141	0.014191
DPPA4	4.49714	0.792673	0.406908	1.94804	0.05141	0.0976843
ARNTL2	108.448	0.792589	0.240856	3.29072	0.000999307	0.00332075
LRRK2	208.655	0.79245	0.195014	4.06356	4.83301e-05	0.0002387
PRSS22	20.2532	0.792408	0.542936	1.45949	0.144431	0.229538
NBPF9	366.076	0.792032	0.20765	3.81427	0.000136587	0.00058929
SMAD5	2210.52	0.791531	0.0932301	8.49008	2.06496e-17	3.50968e-15
ZNF334	58.8848	0.791207	0.26105	3.03087	0.00243853	0.00720858
ANKRD36BP1	73.3993	0.790726	0.22582	3.50157	0.000462524	0.00170386
SFRP1	54.3494	0.790523	0.305597	2.58682	0.00968667	0.0236063
LCN15	1.1498	0.789725	0.799683	0.987548	0.323374	0.435317
PTPN20	23.8337	0.789424	0.397224	1.98735	0.0468835	0.090203
DSC2	536.306	0.789166	0.166515	4.73932	2.14437e-06	1.52443e-05
PRELID2	68.7372	0.788962	0.181587	4.34482	1.39387e-05	7.98481e-05
RMI2	295.083	0.788897	0.18223	4.32912	1.49708e-05	8.48423e-05
ZNF292	648.139	0.788735	0.135935	5.80232	6.5405e-09	9.06278e-08
RXFP4	1.21392	0.788427	0.482642	1.63356	0.102351	0.17307
SCG5	121.878	0.788101	0.186287	4.23058	2.33087e-05	0.000125492
STK31	7.01927	0.788041	0.333713	2.36143	0.0182044	0.0405256
POTEF	10.9079	0.787839	0.197563	3.98778	6.66943e-05	0.000315662
GOLGA8IP	5.32035	0.78723	0.282788	2.78381	0.00537239	0.0142858
HOXD1	31.4055	0.787122	0.34134	2.30598	0.0211119	0.0459012
BCORL1	545.191	0.786232	0.133231	5.90129	3.60675e-09	5.41041e-08
SRSF12	46.9381	0.785904	0.214645	3.66141	0.000250834	0.0010021
ERRFI1	13184.8	0.785813	0.172467	4.55631	5.20601e-06	3.33264e-05
TECTA	15.1614	0.784621	0.191106	4.10568	4.03126e-05	0.000203607
TET3	611.118	0.784243	0.111351	7.04298	1.88166e-12	7.07093e-11
DDX12P	120.762	0.782865	0.133879	5.84755	4.98859e-09	7.19771e-08
CEP97	67.0057	0.782633	0.14483	5.4038	6.52434e-08	6.87152e-07
TNFSF10	4273.65	0.782514	0.168821	4.63517	3.56651e-06	2.37759e-05
ZNF878	5.01075	0.781937	0.259081	3.01812	0.00254349	0.0074767
EPHA1	1395.26	0.781609	0.240204	3.25394	0.00113818	0.00372344
SLC6A11	201.111	0.781525	0.53155	1.47027	0.141487	0.22579
NXF2B	0.40825	0.781404	1.34048	0.582928	0.559942	0.663248
EPB41L2	1205.17	0.781254	0.137331	5.68882	1.2792e-08	1.63213e-07
MAB21L4	1013.5	0.78123	0.300112	2.60313	0.0092377	0.0226792
SMCHD1	926.594	0.780869	0.0894928	8.7255	2.65014e-18	7.22006e-16
MCM6	1392.04	0.780835	0.127246	6.13643	8.43953e-10	1.50627e-08
DDX3Y	836.47	0.780267	0.445872	1.74998	0.0801219	0.141771
PRDM9	3.27988	0.780255	0.542222	1.439	0.150152	0.236954
SGCZ	0.72232	0.779919	0.949626	0.821291	0.411481	0.523843
PCDHB2	103.444	0.779812	0.306327	2.54568	0.0109065	0.0260983
TRHDE	69.3448	0.779332	0.468468	1.66357	0.0961976	0.16433
NCOA7	1559.3	0.779229	0.159907	4.87302	1.09902e-06	8.46943e-06
PELI1	787.004	0.778461	0.133309	5.83953	5.2347e-09	7.48866e-08
FLG	14.1008	0.778034	0.36846	2.11158	0.0347223	0.069981
FBXO43	53.7614	0.777913	0.199186	3.90546	9.40453e-05	0.000425258
DLEU2L	2.90047	0.777868	0.210586	3.69383	0.000220897	0.000900406
TCF7L1	885.257	0.777659	0.149519	5.20108	1.98136e-07	1.85387e-06
C18orf54	55.5898	0.777605	0.152292	5.10602	3.29022e-07	2.88884e-06
TROAP	376.924	0.777125	0.216958	3.58192	0.00034108	0.00130609
SNHG4	7.94692	0.775899	0.246353	3.14954	0.00163528	0.00510365
RTL9	31.2283	0.775711	0.315419	2.4593	0.0139207	0.0321526
AADACL3	0.306555	0.775658	0.955944	0.811406	0.417133	0.529446
TMEM30B	753.533	0.775013	0.185835	4.17044	3.04008e-05	0.000158248
ZNF710	308.903	0.77499	0.159988	4.84404	1.27228e-06	9.62441e-06
ANKRD30BL	0.958676	0.774879	0.478979	1.61777	0.105711	0.17765
SMC2	543.214	0.774337	0.118	6.5622	5.30205e-11	1.32917e-09
ACVR2B	422.92	0.774298	0.125759	6.15699	7.41382e-10	1.34392e-08
TNR	2.97899	0.774154	0.599512	1.29131	0.196598	0.293667
FLJ36000	1.0144	0.773987	0.803352	0.963447	0.335323	0.448146
INAVA	728.264	0.771851	0.336485	2.29387	0.0217981	0.0471435
BICD1	57.0944	0.77162	0.18837	4.0963	4.19811e-05	0.000210999
CHST4	74.2644	0.771057	0.537877	1.43352	0.151709	0.238953
KBTBD12	1.78981	0.771036	0.434202	1.77575	0.0757733	0.135265
POF1B	177.473	0.77086	0.42996	1.79286	0.0729945	0.131093
CCDC183	38.4813	0.770768	0.261023	2.95288	0.00314829	0.00898284
ZBBX	0.266247	0.770564	0.71065	1.08431	0.278228	0.386899
FAM102B	343.101	0.770495	0.144068	5.34813	8.88656e-08	9.06567e-07
RUFY4	11.5302	0.769884	0.247772	3.10723	0.00188849	0.0057714
NLGN4X	148.125	0.769829	0.316902	2.42923	0.0151309	0.034538
FOXO3	1604.81	0.769609	0.0926421	8.30734	9.78752e-17	1.35316e-14
GOLGA2P5	548.345	0.76942	0.173036	4.4466	8.72416e-06	5.26977e-05
IGSF3	655.473	0.768746	0.229295	3.35265	0.000800424	0.00274351
SHCBP1	156.294	0.768733	0.208205	3.69219	0.000222329	0.000904848
GAGE13	1.52294	0.768404	1.22903	0.625213	0.531831	0.638294
PTCHD3	2.68856	0.768334	0.715308	1.07413	0.282764	0.391788
RAB3B	46.894	0.768324	0.287488	2.67254	0.00752799	0.019068
CDH18	1.80658	0.767357	0.955274	0.803285	0.42181	0.534285
ITGB3	125.726	0.767242	0.230674	3.32609	0.000880725	0.00297797
IKZF3	14.6276	0.766981	0.31121	2.46452	0.0137199	0.0317321
ZNF70	76.944	0.766829	0.135387	5.66399	1.47892e-08	1.85251e-07
SERPINB2	1.72514	0.766719	0.545151	1.40643	0.159595	0.249024
MYO6	1576.36	0.766687	0.118708	6.45862	1.05664e-10	2.46251e-09
TUT4	891.39	0.766134	0.126228	6.06942	1.28373e-09	2.19395e-08
CDH2	3505.77	0.766086	0.150246	5.09889	3.41655e-07	2.98561e-06
NCOA2	961.778	0.765411	0.224682	3.40664	0.000657669	0.0023212
ANKEF1	261.875	0.76536	0.12361	6.19171	5.95138e-10	1.11257e-08
TRO	307.768	0.764929	0.21145	3.61754	0.000297419	0.00116269
CTDSPL2	522.129	0.764598	0.0989509	7.72705	1.1007e-14	8.32311e-13
ZNF100	111.75	0.764527	0.128752	5.93797	2.88566e-09	4.47362e-08
SNORA8	337.759	0.764307	0.113448	6.73705	1.61631e-11	4.73793e-10
PI4KAP2	253.647	0.76429	0.138987	5.49901	3.81933e-08	4.34092e-07
MGC27382	11.1463	0.763826	0.223357	3.41975	0.00062679	0.00222621
BCL9	930.581	0.763387	0.127527	5.9861	2.14931e-09	3.45343e-08
ZNF83	631.071	0.762605	0.22014	3.46418	0.000531846	0.00193044
TBX20	0.530914	0.762526	0.620707	1.22848	0.219267	0.319778
KLHL34	12.2207	0.76214	0.460754	1.65411	0.0981043	0.167171
RGS7	0.698904	0.761766	0.595245	1.27975	0.200632	0.298499
PLP1	2.64338	0.761612	0.793677	0.959599	0.337257	0.449952
DDX21	1501.72	0.761558	0.148732	5.12034	3.04989e-07	2.70346e-06
EYA1	3.06228	0.761387	0.471738	1.61401	0.106526	0.178695
AGPAT5	1077.23	0.761237	0.152094	5.00505	5.58489e-07	4.63972e-06
ORC6	129.182	0.760938	0.184419	4.12613	3.68924e-05	0.000188387
DEPDC1B	235.383	0.760707	0.236263	3.21974	0.00128306	0.00412815
RSPO3	22.5554	0.759509	0.349568	2.17271	0.0298021	0.0615031
HIPK3	584.967	0.758444	0.220616	3.43784	0.000586366	0.00210035
KRTAP5-11	0.1931	0.758135	1.44927	0.523116	0.600894
KIF2C	417.915	0.758054	0.211345	3.58681	0.000334754	0.00128585
DLL3	1.68849	0.757609	0.453642	1.67006	0.0949075	0.162658
PCDHA8	3.62938	0.757418	0.641893	1.17998	0.23801	0.342024
SCRG1	1.40266	0.756974	0.466382	1.62308	0.104573	0.176088
MFAP2	141.458	0.756775	0.303795	2.49107	0.0127359	0.0297572
RAMP2-AS1	54.556	0.75584	0.245235	3.08211	0.00205541	0.00621386
SPC25	134.725	0.755678	0.193105	3.9133	9.10427e-05	0.000413802
ASIC5	0.532615	0.75556	0.450065	1.67878	0.0931949	0.160146
ZNF468	345.054	0.755357	0.209006	3.61404	0.000301463	0.00117478
OR4K1	0.169722	0.755323	1.75034	0.43153	0.666083
PRAMEF6	3.65438	0.754901	0.673168	1.12142	0.262111	0.368987
ZNF594	67.3195	0.754805	0.16856	4.47797	7.53578e-06	4.62891e-05
ZNF536	0.815949	0.754149	0.65061	1.15914	0.246399	0.351343
NSD2	1524.63	0.753712	0.106709	7.06325	1.62652e-12	6.23869e-11
SH2D7	0.553095	0.753633	0.512311	1.47105	0.141279	0.225612
MAN1A1	3723.13	0.753551	0.1589	4.74229	2.11311e-06	1.50452e-05
MEOX1	25.2704	0.75307	0.294411	2.55789	0.010531	0.0253242
CLDN20	0.795267	0.752985	0.313896	2.39883	0.0164473	0.0371635
CHRM3	44.1426	0.752811	0.294462	2.55656	0.0105712	0.0254076
SAPCD2	157.397	0.752675	0.21774	3.45675	0.000546729	0.00197479
HOXA6	1.70983	0.752662	0.491973	1.52988	0.126046	0.20556
TMEM35A	4.10718	0.751758	0.311444	2.41378	0.0157878	0.0358833
FIGNL2	264.758	0.751734	0.222703	3.3755	0.000736829	0.00255867
ANP32A-IT1	3.08963	0.751488	0.232449	3.23292	0.00122533	0.0039686
ZNF217	1521.02	0.751134	0.118691	6.32848	2.47584e-10	5.17107e-09
UBE2Q2P2	6.93798	0.750999	0.189717	3.95852	7.54158e-05	0.000350164
MND1	93.207	0.750686	0.186665	4.02156	5.7813e-05	0.00027882
RPS15AP10	2.75517	0.750283	0.214891	3.49146	0.00048038	0.00176158
CXADRP2	1.17502	0.750277	0.271819	2.76021	0.00577644	0.0152117
SCN11A	6.26778	0.749956	0.270042	2.77718	0.00548321	0.014544
GTF2A1	122.367	0.749021	0.192786	3.88524	0.000102231	0.000458245
CCL25	227.943	0.748872	0.431773	1.73441	0.0828452	0.145559
OR5V1	0.188027	0.74843	1.1616	0.644308	0.519376
MED12L	2.882	0.747657	0.326064	2.29297	0.0218496	0.0472328
LRP2	79.7841	0.747636	0.440793	1.69611	0.0898643	0.155489
TDRG1	0.655543	0.747602	0.663764	1.12631	0.260035	0.366733
TMPO-AS1	179.541	0.74676	0.146767	5.08807	3.61724e-07	3.13878e-06
MAEL	25.4556	0.746744	0.36557	2.04269	0.0410835	0.0807204
LINC00691	0.551305	0.745955	0.377418	1.97647	0.0481016	0.0922685
CCDC173	71.5788	0.745793	0.197421	3.77767	0.000158301	0.000671554
ZNF107	134.096	0.745299	0.151277	4.92673	8.36185e-07	6.66155e-06
SMC3	1501.82	0.745222	0.101615	7.33378	2.23744e-13	1.13253e-11
DNAJC22	858.655	0.745118	0.144025	5.17352	2.29724e-07	2.11e-06
NINL	576.755	0.744706	0.159511	4.66869	3.03127e-06	2.06006e-05
BICC1	244.036	0.743359	0.36691	2.026	0.042765	0.0834929
PI4KAP1	423.748	0.743324	0.128064	5.80431	6.46301e-09	8.9776e-08
ANKRD36	86.8532	0.743047	0.135763	5.47314	4.42135e-08	4.94326e-07
REG4	10.6681	0.742786	0.278644	2.66571	0.00768249	0.0194063
TENT5A	1078.01	0.742614	0.14946	4.96863	6.74261e-07	5.49313e-06
CLPSL2	0.652954	0.742294	0.701826	1.05766	0.29021	0.399862
PCDHGA10	101.912	0.741832	0.28415	2.61071	0.00903551	0.0222507
ADD3	1221.26	0.74171	0.150752	4.92008	8.65109e-07	6.85794e-06
PNPLA3	535.997	0.741402	0.157899	4.69543	2.66043e-06	1.83774e-05
RFTN2	84.2566	0.741212	0.198038	3.74278	0.000181992	0.000758512
STAG1	679.629	0.741002	0.129379	5.72739	1.01988e-08	1.33813e-07
GLP2R	1.91755	0.740984	0.543099	1.36436	0.172453	0.264804
VIPR1	134.424	0.740899	0.266334	2.78184	0.00540521	0.0143627
ANKRD40CL	1.0328	0.74065	0.555665	1.33291	0.182562	0.276975
COL19A1	1.2948	0.740544	0.367422	2.01551	0.0438508	0.0851997
PGAP1	229.792	0.740089	0.133497	5.54386	2.95871e-08	3.44736e-07
DIAPH3	96.3893	0.739862	0.18674	3.96199	7.43281e-05	0.00034572
RBMY1F	0.705003	0.739626	2.09407	0.353201	0.723938	0.800828
FLJ34503	0.46971	0.739006	0.454085	1.62746	0.103639	0.174769
C17orf53	121.27	0.73864	0.164246	4.49716	6.8868e-06	4.26135e-05
IL7R	72.9729	0.737501	0.32158	2.29337	0.0218267	0.0471889
ZWINT	685.589	0.737445	0.162817	4.52928	5.91861e-06	3.72953e-05
PRTFDC1	97.3795	0.73722	0.1925	3.82971	0.000128294	0.000557274
TNFSF15	12.2612	0.737171	0.354207	2.08119	0.0374169	0.0746244
APBA1	662.958	0.736835	0.218669	3.36964	0.000752667	0.00260488
LINC02085	5.70954	0.736016	0.305551	2.40882	0.0160043	0.0363041
ZNF641	104.735	0.735405	0.158468	4.64072	3.47196e-06	2.32175e-05
CNOT9	220.798	0.735325	0.113557	6.4754	9.45634e-11	2.2317e-09
PSIP1	1258.12	0.734846	0.109216	6.72837	1.71572e-11	4.98205e-10
SYT10	0.252983	0.734749	0.959244	0.765967	0.443696	0.555722
PSMA8	1.19001	0.734486	0.565635	1.29852	0.19411	0.290611
ZNF761	373.747	0.73334	0.155225	4.72437	2.30835e-06	1.62109e-05
NKTR	1313.87	0.732638	0.118712	6.17156	6.76195e-10	1.24032e-08
PTPRT	16.859	0.732279	0.34982	2.09331	0.0363219	0.0726909
GBP7	1077.48	0.731947	0.292902	2.49895	0.0124562	0.0292105
EZH2	459.76	0.731546	0.147985	4.9434	7.67733e-07	6.17319e-06
C15orf56	2.43468	0.731503	0.403092	1.81473	0.0695658	0.125882
CNTNAP4	41.7871	0.73145	0.674723	1.08407	0.278332	0.386956
G2E3	281.778	0.731091	0.0892697	8.18968	2.61913e-16	3.19224e-14
APAF1	509.173	0.731053	0.0848088	8.62001	6.69494e-18	1.53124e-15
RGPD3	195.5	0.730473	0.116312	6.28032	3.37883e-10	6.73077e-09
NBEA	65.2474	0.729924	0.240224	3.03852	0.00237744	0.00705275
OPCML	4.75335	0.729921	0.278011	2.62551	0.008652	0.0214373
KSR2	9.74918	0.729637	0.334943	2.17839	0.0293767	0.0607673
FAM168A	146.525	0.729346	0.166725	4.37455	1.21684e-05	7.07469e-05
PCSK9	2563.07	0.729302	0.181325	4.02206	5.76904e-05	0.000278326
CEP290	286.554	0.728997	0.108387	6.72584	1.7458e-11	5.06147e-10
BCO2	255.038	0.728894	0.306303	2.37965	0.0173291	0.0388292
XKR5	1.32977	0.728509	0.428736	1.6992	0.089281	0.154784
PLGLA	20.1571	0.727979	0.331855	2.19367	0.0282592	0.0587483
PCDHGA2	89.8226	0.727957	0.348824	2.08689	0.0368982	0.0737009
NFKBIZ	702.589	0.727773	0.153192	4.75072	2.02693e-06	1.45096e-05
BRD3	1095.46	0.727722	0.109247	6.66125	2.715e-11	7.48484e-10
CDC25A	187.211	0.727705	0.196833	3.69707	0.000218098	0.000889583
SLC22A24	1.88692	0.727528	0.322283	2.25742	0.0239817	0.0511861
GRM6	2.9963	0.727319	0.290263	2.50572	0.0122202	0.0287681
GOLIM4	1461.31	0.727101	0.185142	3.92725	8.59209e-05	0.00039371
BHMT	12545	0.726964	0.29065	2.50117	0.0123785	0.0290579
RNF169	374.929	0.725828	0.128875	5.63202	1.7811e-08	2.18232e-07
LMTK2	395.833	0.725737	0.192145	3.77704	0.000158706	0.000672811
CENPA	128.665	0.725568	0.211048	3.43793	0.000586185	0.00210011
ZNF708	94.9012	0.725523	0.120675	6.01218	1.83042e-09	3.01157e-08
PAQR9	1159.53	0.72509	0.152522	4.754	1.99435e-06	1.42985e-05
SLFN11	364.557	0.724427	0.184687	3.92247	8.76474e-05	0.00040073
WRN	220.713	0.724418	0.133836	5.41273	6.20702e-08	6.59286e-07
LGR4	3574.05	0.724417	0.130123	5.56719	2.58886e-08	3.06266e-07
ZNF460	37.6302	0.72425	0.128799	5.62309	1.87574e-08	2.28618e-07
TMC7	97.3718	0.723827	0.188522	3.83948	0.000123294	0.000538587
MS4A1	53.6784	0.722845	0.333042	2.17043	0.0299743	0.0617965
TPRXL	6.42937	0.722784	0.410315	1.76153	0.0781483	0.138716
NEDD1	317.711	0.722695	0.0842038	8.58269	9.26804e-18	1.80736e-15
TBC1D32	23.0084	0.722418	0.187339	3.8562	0.000115164	0.000507981
ZAN	0.456982	0.722113	0.617217	1.16995	0.242021	0.346524
FNDC9	0.666214	0.722071	0.360827	2.00116	0.0453756	0.0876841
FGD6	551.544	0.721927	0.161168	4.47936	7.48683e-06	4.60036e-05
GRIN2B	1.37707	0.721846	0.440043	1.6404	0.100923	0.171055
CLUHP3	61.097	0.721627	0.157146	4.59207	4.38866e-06	2.86182e-05
MESTIT1	0.607219	0.720858	0.419921	1.71665	0.0860425	0.150299
NAALAD2	48.2004	0.720851	0.288041	2.5026	0.0123286	0.0289626
DPYD	1705.73	0.720744	0.151306	4.7635	1.90268e-06	1.37156e-05
COCH	417.403	0.720602	0.323284	2.229	0.0258137	0.0544798
ARID4A	639.863	0.720568	0.101287	7.11413	1.12625e-12	4.59578e-11
PLK1	467.889	0.720323	0.198932	3.62095	0.000293519	0.00115011
ZDBF2	106.323	0.720058	0.239459	3.00701	0.00263828	0.0077117
ARFGEF3	130.343	0.719969	0.323982	2.22225	0.0262664	0.0552464
FAT3	19.8962	0.719709	0.268772	2.67777	0.0074115	0.0188374
TNFRSF13C	3.32399	0.719359	0.281245	2.55776	0.0105349	0.0253301
ANKRD7	1.12877	0.719032	0.572318	1.25635	0.208989	0.308161
BAG4	179.077	0.718975	0.152605	4.71136	2.46075e-06	1.71512e-05
MEST	1652.05	0.718564	0.149264	4.81404	1.4791e-06	1.10136e-05
DDX11	529.561	0.718502	0.15882	4.524	6.0683e-06	3.8096e-05
DDIAS	90.7905	0.718472	0.134306	5.34952	8.81876e-08	9.01635e-07
KRTDAP	0.673381	0.718273	0.891761	0.805454	0.420558	0.533027
C1GALT1C1L	7.50517	0.716809	0.305698	2.34483	0.0190358	0.0420581
CCNJL	50.9611	0.716547	0.260821	2.74728	0.00600918	0.0157329
LONRF2	140.597	0.716399	0.27034	2.65	0.00804927	0.0201768
NUP153	1677.48	0.71589	0.103556	6.91309	4.74223e-12	1.59376e-10
ZNF43	161.526	0.715335	0.209446	3.41537	0.000636943	0.00225665
CNTLN	562.816	0.714918	0.121209	5.89822	3.67447e-09	5.49421e-08
FRK	154.031	0.714879	0.134214	5.3264	1.00178e-07	1.00754e-06
SOHLH1	0.768311	0.7147	0.560753	1.27454	0.202474	0.300467
RNF186	12.2136	0.714629	0.331237	2.15745	0.0309703	0.0635599
LHFPL4	58.8071	0.71429	0.577034	1.23786	0.215766	0.315741
ZNF595	263.914	0.713964	0.14068	5.07508	3.87339e-07	3.34382e-06
FRMD4B	730.705	0.713456	0.12969	5.50126	3.77077e-08	4.29099e-07
KCTD6	479.353	0.71339	0.129825	5.49502	3.90667e-08	4.43202e-07
CSNK2A3	355.637	0.713334	0.137572	5.18517	2.15816e-07	1.9981e-06
ZFP37	37.2722	0.71332	0.185466	3.84609	0.000120018	0.000526591
FAM9C	0.613446	0.713238	0.496246	1.43727	0.150642	0.237531
FAM83G	411.935	0.713087	0.191103	3.73143	0.000190394	0.0007898
SLC26A9	12.1301	0.712928	0.378689	1.88262	0.0597517	0.110774
CHAMP1	620.386	0.712765	0.104516	6.81964	9.12662e-12	2.85608e-10
PPP1R1C	94.6415	0.712165	0.313901	2.26876	0.0232832	0.0499011
CDCA4	308.318	0.711973	0.115266	6.1768	6.54119e-10	1.2082e-08
TMCO3	1643.96	0.71169	0.140726	5.05727	4.25304e-07	3.63361e-06
LRCH3	286.085	0.71144	0.117635	6.04788	1.46762e-09	2.47175e-08
DNM1P46	7.55506	0.711194	0.329359	2.15933	0.0308246	0.0632891
ZNF281	711.569	0.71101	0.19381	3.66859	0.000243895	0.000976741
ANK3	282.94	0.710996	0.257105	2.7654	0.00568536	0.0149974
UBE2C	641.318	0.710891	0.211619	3.3593	0.000781393	0.00268822
MDN1	844.338	0.710775	0.156755	4.53431	5.77923e-06	3.64915e-05
ARRDC4	897.734	0.710575	0.217783	3.26277	0.00110329	0.00362468
RPGR	172.447	0.70987	0.120451	5.89343	3.78264e-09	5.64683e-08
TXNIP	11195.9	0.709655	0.179442	3.95479	7.66024e-05	0.00035505
MIB1	1523.09	0.708937	0.108069	6.56002	5.38016e-11	1.34693e-09
CYP4X1	152.206	0.708697	0.22115	3.20459	0.00135253	0.00432092
ZFY	160.151	0.707973	0.416955	1.69796	0.0895158	0.155031
SPC24	51.8734	0.707569	0.212843	3.32437	0.000886186	0.00299425
QSER1	767.196	0.707266	0.0830711	8.51399	1.68049e-17	2.99353e-15
EPC1	411.816	0.707179	0.14902	4.74554	2.07954e-06	1.48518e-05
KIAA1549L	12.3678	0.706113	0.303474	2.32677	0.0199776	0.0438513
FOXN2	967.601	0.706064	0.1032	6.84171	7.82553e-12	2.48246e-10
TTN	96.0597	0.705846	0.194005	3.63828	0.000274463	0.00108462
TEX9	10.4319	0.704851	0.198298	3.55451	0.000378679	0.00143084
USP1	942.515	0.704704	0.0944408	7.46186	8.53111e-14	4.89654e-12
KDM6A	742.189	0.704698	0.110227	6.39317	1.62481e-10	3.57787e-09
PRR18	96.5987	0.704193	0.215582	3.26647	0.00108898	0.00358211
HTR4	16.3019	0.703707	0.398915	1.76405	0.0777236	0.138107
SP3	1786.86	0.703534	0.0848569	8.29084	1.12454e-16	1.48809e-14
P2RY10	17.4818	0.702548	0.261852	2.68299	0.00729666	0.0185811
ROPN1B	19.2772	0.702115	0.346273	2.02763	0.0425978	0.0832366
BTG2	1802.64	0.700968	0.182763	3.83538	0.000125368	0.000545718
LRRC40	470.617	0.699921	0.107071	6.537	6.2763e-11	1.54621e-09
VNN1	6921.25	0.699699	0.295668	2.3665	0.0179573	0.0400285
MIR600HG	116.659	0.699572	0.160734	4.35235	1.34683e-05	7.73929e-05
RFX4	1.3346	0.69933	0.537906	1.3001	0.193568	0.289968
CEP135	102.174	0.698869	0.131748	5.3046	1.12919e-07	1.12349e-06
FAXC	10.0997	0.698809	0.39956	1.74895	0.0803005	0.141992
PHGR1	2.11744	0.698792	0.542815	1.28735	0.197973	0.295133
MARCH3	112.807	0.698781	0.183002	3.81843	0.000134302	0.000580511
TRPC1	74.7085	0.698486	0.188419	3.70709	0.000209651	0.000859101
TAS2R5	4.63086	0.697459	0.239013	2.91808	0.00352192	0.00989642
DACT2	391.446	0.6974	0.354564	1.96692	0.0491922	0.0940489
KCTD19	0.981071	0.696973	0.397783	1.75215	0.0797486	0.141204
FCER1A	41.2946	0.696639	0.275244	2.53098	0.0113743	0.0270605
FAM163B	7.02147	0.696544	0.454116	1.53385	0.125067	0.204248
KLHL42	643.407	0.696312	0.105436	6.60412	3.99879e-11	1.04635e-09
MED23	582.188	0.696206	0.0985477	7.06467	1.61003e-12	6.22703e-11
LTK	37.9952	0.696104	0.247266	2.8152	0.00487464	0.0131261
PGM2	839.343	0.695945	0.171848	4.04976	5.12697e-05	0.000250944
ATP2B1	1459.55	0.695866	0.117925	5.90093	3.61457e-09	5.41338e-08
PALMD	1643.68	0.695375	0.153408	4.53285	5.81928e-06	3.67068e-05
ATP11AUN	0.868677	0.695194	0.35039	1.98406	0.0472496	0.0908506
ZNF431	69.4853	0.694468	0.160734	4.3206	1.55609e-05	8.77715e-05
BACH1	1348.59	0.69439	0.103371	6.71747	1.84905e-11	5.31916e-10
ATP11A	1703.22	0.694063	0.135893	5.10744	3.26554e-07	2.87126e-06
ZNF239	70.6946	0.694012	0.24523	2.83005	0.00465414	0.0125989
TRPM8	826.652	0.693965	0.270177	2.56855	0.0102124	0.0246785
GPC3	27263.5	0.693804	0.303405	2.28672	0.022212	0.0479045
ZFP30	138.207	0.693571	0.183151	3.78688	0.000152548	0.000651025
GCNT1	104.069	0.693308	0.205464	3.37435	0.0007399	0.00256693
ZNF792	158.673	0.69319	0.0956723	7.24546	4.30973e-13	1.95213e-11
FAM71E2	0.214571	0.693048	0.974148	0.71144	0.476812
BMS1P1	95.0972	0.692748	0.118934	5.82464	5.72357e-09	8.10044e-08
PPP4R2	621.742	0.692669	0.157007	4.4117	1.02563e-05	6.08612e-05
PIF1	100.488	0.692426	0.192512	3.5968	0.000322162	0.00124416
ZDHHC8P1	9.97888	0.69202	0.393544	1.75843	0.0786742	0.139516
TMTC4	710.367	0.691633	0.109747	6.30209	2.93658e-10	5.99812e-09
CCDC88A	895.312	0.691373	0.120329	5.74568	9.15517e-09	1.21933e-07
GPR45	0.786527	0.690966	0.304008	2.27285	0.0230349	0.0494261
UROC1	1736.58	0.690853	0.367863	1.87802	0.0603787	0.11174
ZNF236	255.623	0.690698	0.113788	6.07003	1.27885e-09	2.18762e-08
TAS2R14	6.40975	0.690697	0.180363	3.8295	0.000128406	0.000557631
KDM6B	980.106	0.689961	0.106675	6.46787	9.93909e-11	2.33966e-09
FRRS1	480.697	0.68984	0.203329	3.39273	0.000691991	0.00242662
CEP192	449.585	0.689488	0.116275	5.9298	3.03306e-09	4.67864e-08
DTNA	780.154	0.689247	0.213158	3.2335	0.00122284	0.00396332
FANCI	626.118	0.689046	0.152172	4.52806	5.95279e-06	3.7447e-05
NKX2-8	0.933134	0.688987	0.73755	0.934156	0.350223	0.463446
FRMPD1	139.017	0.688519	0.302169	2.27859	0.0226913	0.0487849
LRRTM3	0.381916	0.688432	0.523325	1.3155	0.188343	0.28367
THSD7A	89.8054	0.687877	0.232518	2.95837	0.00309267	0.00885271
ANKRD26	163.26	0.687442	0.122614	5.60655	2.06404e-08	2.49435e-07
SPACA4	0.275343	0.686522	0.756045	0.908045	0.363855	0.477595
FNBP4	1145.13	0.686293	0.0800405	8.57433	9.9669e-18	1.9234e-15
EML6	88.1738	0.68618	0.217851	3.14977	0.00163401	0.00510054
SIX3	0.917276	0.686064	0.759196	0.903672	0.366169	0.479647
TRIM6	126.326	0.685732	0.224081	3.06019	0.00221196	0.0066159
PASK	187.632	0.685627	0.125933	5.44437	5.19902e-08	5.64578e-07
C6orf132	35.8141	0.685596	0.389804	1.75883	0.0786071	0.139423
GATA6	632.879	0.685592	0.147588	4.64531	3.39563e-06	2.27637e-05
FAM153CP	0.216656	0.685465	1.025	0.668748	0.503656
ACBD7	35.9146	0.68481	0.202162	3.38743	0.000705513	0.00246703
MACC1	35.7613	0.684734	0.322669	2.1221	0.0338297	0.0684501
FCRL1	4.22367	0.684724	0.373265	1.83442	0.0665918	0.121294
BHLHE40	5895.4	0.684454	0.150188	4.55731	5.18132e-06	3.32028e-05
DOP1A	554.894	0.684091	0.092593	7.38815	1.4888e-13	7.83743e-12
NEMP2	185.916	0.684086	0.103053	6.63822	3.17495e-11	8.56172e-10
DPPA2P3	0.29977	0.683879	0.46041	1.48537	0.137446	0.220594
STXBP5	252.855	0.683339	0.137658	4.96404	6.90413e-07	5.60253e-06
ZRANB3	90.7198	0.683263	0.13197	5.17741	2.24982e-07	2.07158e-06
RFC3	357.211	0.683231	0.114456	5.96938	2.38159e-09	3.7582e-08
CDKN3	347.545	0.683095	0.194863	3.50551	0.000455733	0.00168185
CCNL1	1718.03	0.683053	0.0786261	8.68736	3.70948e-18	9.16292e-16
FAM110C	50.567	0.68225	0.244052	2.79551	0.00518177	0.0138464
KIF24	90.0264	0.682186	0.142002	4.80407	1.55474e-06	1.14891e-05
SENP7	397.697	0.681634	0.0974951	6.99148	2.7201e-12	9.65374e-11
HAUS6	482.246	0.681076	0.0998845	6.81864	9.19068e-12	2.87127e-10
HTR1D	74.2673	0.680824	0.404983	1.68112	0.0927398	0.159472
ENPP2	2683.49	0.680509	0.20643	3.29657	0.000978738	0.00326058
GPR89B	40.025	0.680489	0.209849	3.24276	0.00118377	0.00384773
GRIA4	0.717386	0.680299	0.447928	1.51877	0.12882	0.209363
SIGLEC6	1.85261	0.680104	0.376779	1.80504	0.0710677	0.128111
PIRT	1.09193	0.678707	0.452176	1.50098	0.133361	0.215326
TPTE2P3	1.16957	0.67855	0.869857	0.78007	0.435349	0.547244
CKAP5	2248.54	0.678414	0.0838678	8.08909	6.01129e-16	6.40201e-14
ARHGEF2	1324.2	0.678181	0.142277	4.76663	1.87334e-06	1.35304e-05
ZNF620	64.4034	0.677828	0.110051	6.15925	7.30918e-10	1.32755e-08
MUC6	174.22	0.67779	0.450721	1.50379	0.132635	0.214247
CCDC14	682.2	0.677249	0.113387	5.9729	2.33067e-09	3.69972e-08
AK9	84.673	0.677233	0.124585	5.4359	5.45207e-08	5.89638e-07
UBXN7	163.481	0.67696	0.124525	5.43635	5.43829e-08	5.88491e-07
TAOK1	187.519	0.676468	0.180475	3.74827	0.00017806	0.000743796
KRTAP1-1	0.847481	0.676446	0.609736	1.10941	0.267254	0.374773
PHIP	991.432	0.676428	0.0926559	7.30044	2.86838e-13	1.38385e-11
NWD1	2.01723	0.676268	0.412401	1.63983	0.10104	0.171195
LRRIQ3	11.5944	0.676236	0.227839	2.96804	0.00299704	0.00862162
PIP5K1P1	1.30043	0.676026	0.237944	2.84111	0.00449566	0.0122255
ZNF284	26.2523	0.675509	0.165039	4.09303	4.25769e-05	0.00021382
C21orf91	240.328	0.675097	0.124468	5.42388	5.83196e-08	6.25249e-07
HAL	3500.13	0.675064	0.305835	2.20728	0.0272944	0.0570907
MAPK6	2561.81	0.675003	0.0888766	7.59484	3.0818e-14	2.01033e-12
CEP162	160.624	0.674997	0.0963283	7.00726	2.43032e-12	8.79377e-11
MMD	731.83	0.674658	0.13797	4.88988	1.00896e-06	7.84061e-06
DDHD1	369.798	0.674509	0.131623	5.12454	2.98257e-07	2.647e-06
CREB5	125.522	0.673914	0.200033	3.36901	0.000754382	0.00260984
CCDC181	4.70926	0.673905	0.23453	2.87343	0.00406045	0.0112124
FAM76B	388.692	0.673697	0.10095	6.67355	2.49691e-11	6.94767e-10
ZDHHC21	74.065	0.673426	0.148441	4.53665	5.71535e-06	3.61621e-05
ZNF501	48.9235	0.673351	0.168523	3.9956	6.45314e-05	0.000306934
ZNF844	152.263	0.673178	0.208426	3.22981	0.00123871	0.00400845
PGLYRP4	0.672524	0.67291	0.654386	1.02831	0.303806	0.414486
DBF4B	151.245	0.672187	0.114722	5.85925	4.64966e-09	6.77198e-08
ZNF177	53.2792	0.672044	0.173948	3.86347	0.000111787	0.000495092
LMBRD2	214.244	0.672021	0.144187	4.66077	3.15027e-06	2.12457e-05
NEGR1	8.83874	0.671812	0.308576	2.17713	0.0294706	0.0609412
B3GAT2	11.1744	0.671476	0.25138	2.67116	0.00755897	0.019136
WNK1	4586.23	0.671446	0.0894661	7.50503	6.14154e-14	3.70613e-12
RNFT1	631.082	0.670652	0.112979	5.93607	2.91934e-09	4.52204e-08
NEK4	719.984	0.67055	0.106003	6.32576	2.51986e-10	5.22766e-09
ZNF567	112.528	0.669571	0.106748	6.27246	3.55382e-10	7.06416e-09
SOCS6	1175.57	0.669236	0.0867846	7.71146	1.24387e-14	9.18084e-13
HMGCLL1	3.83826	0.669072	0.341976	1.95649	0.0504074	0.0960056
HIST1H2BH	3.50181	0.668976	0.394337	1.69646	0.0897992	0.155406
TMEM237	334.406	0.667808	0.113421	5.88785	3.91241e-09	5.80315e-08
RNASE2	16.9672	0.667798	0.31634	2.11101	0.0347714	0.0700646
DNAJB7	2.35495	0.667393	0.209489	3.18581	0.0014435	0.0045831
COL9A3	165.947	0.667342	0.301071	2.21656	0.0266532	0.0559267
TSGA10IP	2.2929	0.666845	0.297912	2.2384	0.0251953	0.0534303
TNIK	175.242	0.666707	0.232145	2.87194	0.00407957	0.0112538
PRMT6	388.187	0.665953	0.172896	3.85175	0.000117274	0.000516308
CENPL	209.715	0.665482	0.131317	5.06773	4.0258e-07	3.45927e-06
ZNF300P1	30.3961	0.665462	0.298127	2.23214	0.0256058	0.0540965
OR7E156P	0.166627	0.665369	1.42551	0.466757	0.640674
CCSAP	358.316	0.665257	0.128451	5.17907	2.2299e-07	2.0563e-06
TINAG	191.886	0.665133	0.632305	1.05192	0.292837	0.402784
ZNF514	185.358	0.665034	0.135923	4.89271	9.94573e-07	7.75757e-06
SPAG5	1329.47	0.664748	0.158789	4.18637	2.83451e-05	0.000148802
GTSF1	196.663	0.664478	0.597133	1.11278	0.265802	0.373163
SLAIN1	95.1354	0.664411	0.293442	2.2642	0.0235617	0.0504047
TAAR1	0.399234	0.664371	0.519461	1.27896	0.200911	0.298746
ZWILCH	335.693	0.664063	0.092341	7.19142	6.41192e-13	2.77444e-11
INTS4P2	11.4105	0.663899	0.163368	4.06382	4.82757e-05	0.000238495
TMEM179	1.20197	0.663493	0.767297	0.864714	0.387196	0.500781
YWHAEP7	2.67002	0.663408	0.382721	1.7334	0.0830246	0.145807
MGAM2	1.77573	0.663396	0.658187	1.00791	0.313496	0.424642
MYT1L	0.776039	0.662792	0.77602	0.854092	0.393054	0.506132
LOXL4	1495.35	0.662559	0.281892	2.3504	0.0187531	0.0415227
LY6G6D	0.354896	0.662496	1.2779	0.518425	0.604162	0.701931
TOPBP1	891.807	0.662159	0.089426	7.40456	1.3159e-13	7.04579e-12
IGF1R	283.155	0.66201	0.245996	2.69115	0.00712067	0.018183
USP13	710.108	0.661831	0.0944638	7.00619	2.44899e-12	8.82683e-11
NFYA	1191.14	0.661749	0.101438	6.52367	6.86082e-11	1.66584e-09
PLBD1	339.322	0.661469	0.253979	2.60443	0.00920279	0.0226025
POM121L2	0.410296	0.661298	0.804074	0.822434	0.41083	0.523383
FLRT3	565.434	0.661227	0.211285	3.12955	0.00175077	0.00541391
USP6NL	837.724	0.660856	0.0945141	6.99214	2.70717e-12	9.62632e-11
KLF3-AS1	30.4894	0.660826	0.218551	3.02367	0.00249732	0.00735888
EP300	2038.84	0.660437	0.102703	6.43058	1.27118e-10	2.89666e-09
AFDN	3411.08	0.660414	0.103444	6.38427	1.72222e-10	3.74921e-09
KMT2E	1149.15	0.660035	0.114932	5.74281	9.31166e-09	1.23839e-07
TCEAL8	1443.78	0.660019	0.178846	3.69043	0.000223875	0.00090974
LINC00908	4.41342	0.659947	0.336243	1.96271	0.0496802	0.094845
ZNF415	56.6367	0.659903	0.254603	2.59189	0.00954492	0.0232977
TIMELESS	1438.8	0.65989	0.094548	6.97942	2.96404e-12	1.03412e-10
ZNF273	73.4183	0.659599	0.132843	4.96525	6.86122e-07	5.57504e-06
VWA7	144.653	0.65936	0.201754	3.26813	0.0010826	0.00356364
CLDN11	128.693	0.659127	0.271483	2.42788	0.0151875	0.0346463
H1FNT	1.28751	0.659118	0.562624	1.17151	0.241395	0.345949
ZBTB10	640.808	0.658745	0.12831	5.13401	2.83638e-07	2.53115e-06
GRIK2	8.53661	0.658224	0.374691	1.75671	0.0789666	0.139914
PCDHB5	178.513	0.658006	0.307832	2.13755	0.0325535	0.0662731
EDN2	18.7954	0.657765	0.356727	1.84389	0.0651993	0.119132
TTC21B	391.772	0.657269	0.0761296	8.63356	5.94737e-18	1.37726e-15
CDK19	610.694	0.656958	0.114145	5.75545	8.64126e-09	1.16006e-07
CEP128	62.7553	0.656904	0.143158	4.58866	4.46099e-06	2.90694e-05
PTF1A	1.65593	0.656516	0.800066	0.820578	0.411887	0.524189
RACGAP1	635.676	0.65646	0.139558	4.70384	2.55315e-06	1.77031e-05
KBTBD7	123.81	0.656459	0.163629	4.01188	6.02378e-05	0.000288736
TMEM38B	629.357	0.656442	0.116499	5.63473	1.75332e-08	2.16403e-07
TFDP1	1506.32	0.656117	0.130022	5.0462	4.50683e-07	3.81947e-06
RBBP8	544.884	0.655931	0.115023	5.70262	1.17981e-08	1.51997e-07
MTF2	437.461	0.655538	0.0936007	7.00355	2.49556e-12	8.95982e-11
PROK2	1.39943	0.654811	0.324201	2.01977	0.0434071	0.0844883
IL36G	1.36529	0.654743	0.431692	1.51669	0.129345	0.210049
FOXD3	0.704653	0.654548	0.670621	0.976033	0.329048	0.440936
MACROD2	156.306	0.654202	0.201451	3.24744	0.00116447	0.00379404
LOC202181	31.5516	0.654112	0.162416	4.02737	5.64038e-05	0.000273115
LRP1B	26.957	0.653946	0.465609	1.4045	0.160171	0.249649
LSM11	258.149	0.65393	0.0970724	6.73652	1.62228e-11	4.74793e-10
ZSCAN12	148.679	0.653482	0.125454	5.20893	1.89936e-07	1.78526e-06
IQGAP3	725.253	0.653409	0.194098	3.36638	0.00076162	0.0026285
TSPAN12	688.369	0.652869	0.175047	3.72969	0.000191719	0.000794759
ABCA1	3046.63	0.652781	0.12252	5.32797	9.93148e-08	1.00158e-06
SPANXC	0.18473	0.652581	1.35096	0.483052	0.629059
LOC100130331	3.0369	0.652425	0.199005	3.27844	0.00104382	0.00344703
BSND	4.71155	0.652372	0.486038	1.34222	0.179523	0.273125
ZNF713	29.2518	0.652294	0.146459	4.45377	8.4375e-06	5.12502e-05
NHSL1	1542.03	0.652071	0.133067	4.90031	9.56863e-07	7.50501e-06
ZNF614	168.773	0.65193	0.154821	4.21087	2.54385e-05	0.000135229
UTRN	2083.09	0.651892	0.126356	5.15916	2.48062e-07	2.24504e-06
GLT1D1	992.448	0.651838	0.246475	2.64465	0.00817763	0.0204507
NUP155	519.358	0.651777	0.0976696	6.67328	2.5014e-11	6.94767e-10
DEK	3567.88	0.651739	0.10872	5.99468	2.03886e-09	3.29023e-08
KLF5	432.797	0.651703	0.28087	2.3203	0.0203247	0.0444736
ZNF816	93.5388	0.650924	0.197911	3.28897	0.00100555	0.00333791
KPNA7	45.6732	0.650843	0.278094	2.34037	0.0192645	0.0424824
B3GNT6	0.220098	0.650249	1.22356	0.531439	0.595115
SMAD9	11.9344	0.650081	0.311606	2.08623	0.0369582	0.0737968
MLLT10	907.984	0.649797	0.0972801	6.67965	2.39508e-11	6.71274e-10
LINC02249	3.44343	0.649652	0.618745	1.04995	0.293741	0.403727
CCDC177	33.1486	0.649553	0.422076	1.53895	0.123817	0.202672
DMRTB1	0.420294	0.649044	1.11348	0.582898	0.559962	0.663248
PADI3	3.45549	0.648791	0.579448	1.11967	0.262854	0.369808
TAS2R10	0.920677	0.648637	0.346045	1.87443	0.0608708	0.112477
GOLGA8A	1047.21	0.648489	0.174277	3.72103	0.000198411	0.000818407
KDM7A	651.986	0.648446	0.100649	6.44262	1.17428e-10	2.70246e-09
LINC00879	0.39694	0.648273	1.10962	0.584231	0.559065	0.662397
AKAP2	497.562	0.648212	0.261236	2.48133	0.0130894	0.0304488
LIMS1	209.495	0.648121	0.187878	3.44969	0.000561232	0.00202126
CALB1	1.60567	0.648071	0.372634	1.73917	0.0820057	0.144359
ADAT2	189.813	0.648063	0.128999	5.02378	5.06636e-07	4.24895e-06
UNC13C	0.814844	0.648006	0.499698	1.29679	0.194702	0.291284
FAM45BP	279.973	0.647438	0.14745	4.39091	1.12877e-05	6.61967e-05
XRCC3	347.366	0.647185	0.118079	5.48094	4.23068e-08	4.75304e-07
OR5H2	0.300739	0.647143	0.903882	0.71596	0.474016	0.585559
SYCE1	159.913	0.646468	0.744083	0.868812	0.38495	0.498643
PRRT2	30.9751	0.646304	0.176713	3.65736	0.000254827	0.00101656
NAV3	286.886	0.646257	0.322424	2.00437	0.0450304	0.0871627
LINC01126	8.66371	0.645946	0.201424	3.2069	0.00134174	0.00429385
SEC14L4	363.243	0.645788	0.25817	2.5014	0.0123702	0.0290429
ZNF644	955.565	0.645574	0.0782449	8.25069	1.57489e-16	1.98479e-14
MYO18B	71.2253	0.645411	0.43399	1.48715	0.136974	0.219913
CBX6	229.907	0.64516	0.193253	3.33843	0.000842548	0.00286404
NEIL3	79.5833	0.644807	0.251266	2.56624	0.0102809	0.024816
DHX33	242.757	0.644573	0.167849	3.8402	0.000122932	0.000537131
RAB8B	748.142	0.644	0.107053	6.01568	1.79129e-09	2.9514e-08
QRFP	0.95891	0.643513	0.303843	2.11792	0.0341821	0.0690349
MISP	304.455	0.643328	0.480232	1.33962	0.180369	0.27421
NOTO	0.162446	0.643267	1.90247	0.338123	0.735271
HS3ST3B1	95.7629	0.643067	0.235061	2.73575	0.00622388	0.0162331
CASD1	513.799	0.642857	0.0835	7.69889	1.37255e-14	1.00109e-12
ASCC3	1527.81	0.642638	0.10839	5.92895	3.04871e-09	4.69718e-08
N4BP2L2-IT2	35.4573	0.642549	0.131321	4.89295	9.93342e-07	7.75175e-06
DHFR	762.961	0.642364	0.123428	5.20438	1.94646e-07	1.82399e-06
CDK2	762.504	0.642167	0.0951472	6.7492	1.48666e-11	4.40671e-10
IRAK1BP1	19.4198	0.64204	0.167126	3.84166	0.000122204	0.000534582
NCAM2	16.3707	0.641838	0.381098	1.68418	0.0921465	0.158728
LINC01096	1.23434	0.641823	0.706165	0.908885	0.363411	0.47708
ZNF502	80.6234	0.641734	0.208671	3.07534	0.0021026	0.00633688
USP37	572.567	0.641617	0.103634	6.19115	5.97266e-10	1.11429e-08
LRRC3	284.341	0.641519	0.19179	3.34491	0.000823092	0.00281236
ZNF826P	35.974	0.641499	0.273816	2.34281	0.0191389	0.0422441
XG	18.5326	0.641472	0.333566	1.92307	0.054471	0.102356
ZNF570	50.6438	0.641439	0.155475	4.12568	3.69636e-05	0.000188595
CSRNP1	1420	0.641257	0.151805	4.2242	2.3979e-05	0.00012854
C1orf220	23.6299	0.641074	0.181386	3.53431	0.000408836	0.00152765
INTU	44.3333	0.640822	0.183503	3.49216	0.000479133	0.00175781
RAI14	1776.22	0.640587	0.0996621	6.42759	1.29642e-10	2.95055e-09
ZNF354B	99.2021	0.640359	0.103413	6.19222	5.93231e-10	1.11094e-08
MAP3K1	738.161	0.640329	0.0979907	6.53459	6.37855e-11	1.56723e-09
NECTIN3	327.706	0.640296	0.211993	3.02037	0.00252466	0.00742763
ADGRL2	1700	0.640159	0.154546	4.14219	3.43998e-05	0.000176829
HIST1H2AH	1.45854	0.640107	0.33241	1.92565	0.0541477	0.101831
C2CD5	830.769	0.639374	0.0912284	7.00849	2.40896e-12	8.75068e-11
DEPDC4	12.7806	0.638521	0.13216	4.83142	1.35563e-06	1.01911e-05
ELP1	1959.17	0.638107	0.130848	4.87672	1.07867e-06	8.32643e-06
IPO7	3733.47	0.638069	0.0761263	8.38171	5.21639e-17	7.92121e-15
LPIN2	7763.5	0.637705	0.152381	4.18494	2.85247e-05	0.000149617
FREM2	103.042	0.637683	0.535178	1.19153	0.233444	0.336649
ZNF266	597.692	0.637458	0.129112	4.93724	7.92372e-07	6.34651e-06
BCL2L11	1165.15	0.637348	0.1272	5.01058	5.42671e-07	4.51641e-06
XKR4	0.269893	0.637175	0.80455	0.791965	0.428381	0.54076
AMELY	0.155784	0.636999	1.28619	0.495259	0.620417
LINC02381	126.736	0.636945	0.291918	2.18193	0.0291147	0.0603197
MYO5C	576.842	0.636548	0.131864	4.8273	1.38395e-06	1.03676e-05
ZNF568	107.952	0.636176	0.202215	3.14603	0.00165501	0.0051574
PDCD1	103.414	0.636136	0.29235	2.17594	0.0295597	0.06108
KLRA1P	15.0484	0.635755	0.181167	3.50923	0.000449407	0.00166215
LOC400710	3.66883	0.635744	0.239398	2.6556	0.00791679	0.0198978
PDE7A	391.318	0.635597	0.127679	4.9781	6.42123e-07	5.25441e-06
SPRY2	502.672	0.635162	0.126296	5.02914	4.92688e-07	4.14699e-06
LINC01091	5.27418	0.635137	0.276562	2.29655	0.0216445	0.046855
FBXO41	80.4569	0.634583	0.209705	3.02608	0.0024775	0.0073098
KIAA0754	93.9004	0.634556	0.238432	2.66137	0.00778228	0.0196056
CCN6	1.42477	0.634265	0.319245	1.98676	0.0469486	0.090313
ARID1B	1121.24	0.633682	0.0924609	6.85352	7.20547e-12	2.31349e-10
CXXC4	5.71797	0.633646	0.293642	2.15789	0.0309367	0.0634981
SUGT1P4-STRA6LP-CCDC180	104.841	0.633549	0.199297	3.17892	0.00147823	0.00468049
ZNF718	69.0487	0.633411	0.156292	4.05273	5.06237e-05	0.000248307
GORAB	478.767	0.633327	0.129169	4.90308	9.43462e-07	7.40304e-06
LINC01226	8.45892	0.633307	0.28184	2.24704	0.0246372	0.0524029
TTF2	209.691	0.633201	0.130587	4.84887	1.2417e-06	9.41231e-06
UTS2B	12.9162	0.632225	0.264781	2.38773	0.0169529	0.0381477
AOC4P	207.704	0.632088	0.230949	2.73692	0.00620177	0.01618
FRS2	734.159	0.632053	0.0791454	7.98598	1.39414e-15	1.3452e-13
RND3	1546.21	0.631997	0.164681	3.83771	0.000124187	0.000541721
CD1E	24.1391	0.63185	0.27644	2.28567	0.0222738	0.0480209
ZNF649	130.328	0.631377	0.149868	4.21288	2.52131e-05	0.000134108
MRE11	327.344	0.631309	0.0987375	6.39381	1.61804e-10	3.56855e-09
FOXO3B	692.106	0.631081	0.0891512	7.07877	1.45442e-12	5.69653e-11
ZNF860	4.54856	0.630865	0.310936	2.02893	0.0424658	0.0830138
MEX3B	61.4529	0.630845	0.18846	3.34737	0.000815814	0.00279058
PATE2	0.254335	0.630574	0.75665	0.833376	0.404633	0.517731
TMC2	1.14972	0.630548	0.338902	1.86056	0.0628062	0.115539
EEA1	915.417	0.630187	0.0865808	7.2786	3.3731e-13	1.55835e-11
PRMT3	422.333	0.629793	0.0904484	6.96302	3.33066e-12	1.14905e-10
RPL23AP64	3.25378	0.629619	0.237643	2.64944	0.00806265	0.0202002
BAZ1A	801.57	0.629589	0.100608	6.25784	3.90334e-10	7.66843e-09
PAK1	1195.51	0.628997	0.112415	5.59531	2.20228e-08	2.64074e-07
ZNF677	18.3872	0.628977	0.253266	2.48347	0.0130111	0.0303085
NAP1L2	76.914	0.628893	0.294664	2.13427	0.0328205	0.0667434
RDX	3171.61	0.628663	0.10099	6.22499	4.81592e-10	9.27439e-09
LRP11	1154.13	0.628604	0.107558	5.84432	5.08657e-09	7.31061e-08
STK38L	532.097	0.62857	0.111155	5.65488	1.55958e-08	1.94564e-07
ADAMTS13	276.063	0.628545	0.159197	3.94823	7.87296e-05	0.000364181
PER3	901.718	0.62824	0.160553	3.91298	9.11624e-05	0.000414244
TLR6	22.8719	0.627903	0.199974	3.13992	0.00168992	0.00525029
ELF1	1114.3	0.62789	0.12484	5.02957	4.9159e-07	4.14152e-06
ADNP	2006.82	0.627868	0.100906	6.22233	4.89838e-10	9.39413e-09
TIMD4	23.4318	0.627078	0.373698	1.67804	0.09334	0.16038
TXNDC16	421.084	0.626903	0.11491	5.45559	4.88099e-08	5.37615e-07
CHEK1	234.954	0.626444	0.139206	4.50012	6.79138e-06	4.21598e-05
CHML	640.077	0.626425	0.170736	3.66898	0.000243524	0.000975508
FCRL3	18.3514	0.626179	0.324	1.93265	0.0532788	0.100422
PCLAF	339.712	0.626161	0.180985	3.45974	0.0005407	0.00195721
MCTP2	120.762	0.625633	0.30085	2.07955	0.0375667	0.0748747
LINC00523	0.311571	0.625531	0.725778	0.861876	0.388756	0.502272
CEP295	368.949	0.625524	0.0834521	7.49561	6.59884e-14	3.91827e-12
SPAG17	1.6561	0.625454	0.474411	1.31838	0.187377	0.282476
GPR183	164.347	0.62525	0.199491	3.13422	0.0017231	0.00534149
EGR3	57.1408	0.625184	0.232131	2.69323	0.00707624	0.0180871
ASAH2B	13.4863	0.624834	0.269671	2.31702	0.0205024	0.0448121
PRSS8	847.514	0.624707	0.413419	1.51107	0.130769	0.211954
GOLGA6L9	191.971	0.62461	0.126921	4.92127	8.59863e-07	6.8222e-06
PPP3R2	0.585575	0.624481	0.593966	1.05137	0.293086	0.403067
ZNF738	105.291	0.624352	0.142806	4.37202	1.23101e-05	7.15359e-05
RAD51	129.824	0.623897	0.184516	3.38126	0.000721535	0.0025131
PAG1	953.121	0.623499	0.169648	3.67525	0.000237619	0.000956218
STMN3	340.184	0.62333	0.244565	2.54873	0.0108117	0.0259083
VHL	777.71	0.623092	0.11027	5.6506	1.59893e-08	1.98803e-07
FNDC3B	3416.36	0.623074	0.0990761	6.28884	3.19845e-10	6.46884e-09
KIF7	146.019	0.621876	0.196059	3.17189	0.00151451	0.00477498
LHX4	13.0599	0.621684	0.249453	2.49219	0.0126959	0.0296788
ZNF781	38.9681	0.621542	0.253369	2.45311	0.0141626	0.0326338
LDLR	3993.06	0.621517	0.137461	4.5214	6.14325e-06	3.85404e-05
PRSS42P	0.470174	0.621405	0.396906	1.56562	0.117437	0.193994
ZNF765	179.902	0.621189	0.102911	6.03618	1.5781e-09	2.63386e-08
LINC01881	25.3351	0.621026	0.154483	4.02004	5.81888e-05	0.00028022
ZNF551	74.193	0.620902	0.177227	3.50343	0.000459313	0.00169338
PLCH1	29.657	0.620649	0.26268	2.36275	0.0181397	0.0403962
CCR8	4.80425	0.620413	0.334688	1.85371	0.0637811	0.116976
NCOA3	1467.2	0.620193	0.0950465	6.52515	6.79323e-11	1.65594e-09
FRMD6	404.493	0.620177	0.168803	3.67397	0.000238814	0.000959711
ZYG11A	68.4897	0.620131	0.288479	2.14966	0.0315821	0.0645938
CKAP2	490.284	0.619952	0.12227	5.07035	3.97093e-07	3.41847e-06
ITGAD	34.7232	0.619439	0.295057	2.09939	0.0357827	0.071775
NR4A2	382.363	0.619184	0.25236	2.45357	0.0141446	0.0326005
LBR	3723.89	0.619152	0.0959029	6.45603	1.07485e-10	2.48909e-09
ZFHX4	411.064	0.618526	0.167819	3.68568	0.00022809	0.000925043
CCDC18	84.9465	0.617876	0.129394	4.77514	1.7958e-06	1.30314e-05
STMN2	127.611	0.617687	0.498265	1.23968	0.215095	0.314909
HIVEP1	660.004	0.617381	0.116204	5.31288	1.07904e-07	1.07822e-06
KHDRBS2	0.617918	0.617351	0.470826	1.31121	0.189788	0.285506
ESF1	709.642	0.617081	0.0882506	6.99238	2.70271e-12	9.62632e-11
CPLANE1	243.967	0.616938	0.128576	4.79822	1.6008e-06	1.17684e-05
PCDHGA11	16.0473	0.616739	0.285091	2.1633	0.030518	0.0627499
RRM2	1237.16	0.615839	0.184148	3.34426	0.000825029	0.00281638
ALMS1	548.346	0.615601	0.0766308	8.03334	9.48517e-16	9.44743e-14
CABCOCO1	2.23772	0.615082	0.339229	1.81318	0.0698046	0.126215
PCDHGA3	57.5801	0.614942	0.360679	1.70495	0.0882031	0.153346
GATM	37904.3	0.614758	0.186408	3.29792	0.000974055	0.00324907
HPN-AS1	36.7296	0.614501	0.181598	3.38385	0.000714758	0.00249559
PLEKHG7	17.1656	0.614151	0.242878	2.52864	0.0114506	0.027214
GTF3C4	256.497	0.614101	0.116184	5.28561	1.25287e-07	1.22743e-06
WDR17	3.33783	0.613946	0.296201	2.07273	0.038197	0.075935
SSX2IP	876.133	0.613755	0.172968	3.54838	0.000387606	0.0014607
SYCP2	13.1337	0.612994	0.224733	2.72765	0.00637876	0.016588
KCNV1	0.399234	0.612879	1.06328	0.576403	0.564343	0.667114
LRRC75A	28.4007	0.612411	0.174546	3.50859	0.000450482	0.00166546
PCDHGA9	19.4705	0.612199	0.28388	2.15654	0.0310416	0.0636715
L3MBTL4	363.911	0.612101	0.115973	5.27795	1.30639e-07	1.27295e-06
CENPU	476.329	0.612054	0.154471	3.96227	7.42407e-05	0.0003454
CDH8	3.99356	0.61197	0.329767	1.85576	0.0634874	0.116597
PRKAA1	2413.44	0.611909	0.0804807	7.60318	2.88932e-14	1.90489e-12
SBNO1	311.91	0.611724	0.201743	3.0322	0.00242779	0.00717912
ZNF470	169.093	0.611607	0.172842	3.53852	0.000402371	0.00150653
HSF2	277.75	0.61151	0.0933233	6.55259	5.65473e-11	1.40995e-09
TMEM170B	801.909	0.61143	0.141234	4.3292	1.49655e-05	8.48379e-05
ZNF558	380.337	0.610776	0.141146	4.32728	1.50965e-05	8.55022e-05
SHC4	11.8564	0.610682	0.326409	1.87091	0.0613575	0.113263
LURAP1L	1306.73	0.610432	0.169837	3.59422	0.000325362	0.00125498
YOD1	524.138	0.610227	0.0989245	6.16861	6.88911e-10	1.25865e-08
TRNP1	1026.81	0.610216	0.27544	2.21542	0.0267309	0.0560708
ALG10	106.388	0.610088	0.0954899	6.38903	1.66939e-10	3.64696e-09
ENTPD5	1916.77	0.610081	0.161077	3.78752	0.000152158	0.00064966
SYNE1	832.538	0.610056	0.13242	4.60696	4.08591e-06	2.68234e-05
MAGEA6	496.49	0.610021	0.718811	0.848653	0.396074	0.509127
CARNMT1	140.527	0.609897	0.178093	3.4246	0.000615706	0.00219298
GTF2H3	214.131	0.609791	0.124554	4.89581	9.79007e-07	7.656e-06
PCDHB6	22.8551	0.60954	0.250804	2.43034	0.0150845	0.0344617
GRM2	14.0061	0.609382	0.246225	2.4749	0.0133275	0.0309522
ZNF454	7.61948	0.609216	0.250043	2.43645	0.0148324	0.0339617
SOX6	331.792	0.608955	0.234999	2.59131	0.00956125	0.0233283
CEP78	264.882	0.608866	0.0968674	6.28557	3.26659e-10	6.54945e-09
PTGDR2	166.182	0.608589	0.277963	2.18946	0.0285636	0.0593238
GRIP2	5.62841	0.608509	0.338548	1.79741	0.0722713	0.129977
BARX2	3.13796	0.608106	0.407754	1.49135	0.135869	0.218574
PPTC7	462.005	0.607245	0.204728	2.96611	0.00301594	0.0086652
SLC4A7	272.435	0.607047	0.154112	3.93899	8.18238e-05	0.000377082
SLF1	124.139	0.606774	0.104497	5.8066	6.37558e-09	8.86741e-08
RDM1	27.2585	0.606684	0.25759	2.35523	0.0185112	0.0410761
SPOPL	821.166	0.606634	0.0822364	7.37671	1.62254e-13	8.4913e-12
LOC641367	3.89295	0.606474	0.159271	3.80782	0.000140197	0.000603319
RFC5	504.4	0.60633	0.0962809	6.29751	3.02472e-10	6.15781e-09
COL20A1	0.403324	0.606055	0.61586	0.98408	0.325076	0.436909
NRK	6.13716	0.605826	0.398661	1.51965	0.128598	0.209149
TREML2	5.59355	0.605801	0.278304	2.17676	0.0294986	0.0609854
PLSCR4	713.27	0.605652	0.150188	4.03262	5.5158e-05	0.000267572
GLS	1341.86	0.605619	0.174097	3.47864	0.000503969	0.0018379
RNF39	16.1744	0.605601	0.273797	2.21186	0.0269764	0.0565153
TLR1	183.016	0.60537	0.187905	3.22169	0.00127438	0.00410381
TCP10L	244.906	0.605096	0.287159	2.10718	0.0351018	0.0705922
OVGP1	393.609	0.60506	0.21413	2.82567	0.00471813	0.0127491
TRIM10	130.377	0.604836	0.207913	2.90908	0.00362499	0.0101399
POU2AF1	124.809	0.604788	0.286446	2.11135	0.0347423	0.0700137
ZCCHC3	1027.25	0.604463	0.0871314	6.93738	3.99446e-12	1.35534e-10
DMXL2	626.266	0.604058	0.107069	5.64174	1.68341e-08	2.08468e-07
FBXL7	279.589	0.603786	0.178012	3.39183	0.000694284	0.00243328
SLCO4A1-AS1	4.34943	0.603618	0.557189	1.08333	0.278663	0.387227
RLBP1	0.440538	0.603613	0.685298	0.880803	0.378424	0.49184
RRM1	1674.97	0.603222	0.0948969	6.35661	2.06254e-10	4.4328e-09
ZNF879	42.1502	0.603202	0.19296	3.12606	0.00177168	0.0054646
MYLK3	13.525	0.60313	0.216559	2.78506	0.00535179	0.0142391
RGPD6	554.905	0.603061	0.0985483	6.11945	9.38994e-10	1.65832e-08
HIST1H2BA	0.276493	0.603019	0.592181	1.0183	0.308534	0.419455
TGDS	543.5	0.602995	0.145498	4.14435	3.40784e-05	0.000175323
TNFAIP3	1692.69	0.602651	0.155566	3.87392	0.000107101	0.000477185
FLJ42393	2.56449	0.602617	0.396585	1.51951	0.128633	0.209171
IL6ST	1278.8	0.602469	0.251894	2.39175	0.0167681	0.0377915
NCAPD3	484.732	0.602334	0.108609	5.54589	2.92462e-08	3.41624e-07
SLC2A13	426.308	0.602065	0.151858	3.96465	7.35028e-05	0.000342486
DLEU7	2.89399	0.601998	0.315396	1.9087	0.0563005	0.105324
LINC01559	3.39839	0.601843	0.524544	1.14736	0.251231	0.356789
MDC1	1350.8	0.601811	0.0950304	6.33283	2.40713e-10	5.06726e-09
NCAPD2	1180.71	0.601774	0.125004	4.81405	1.47901e-06	1.10136e-05
BRD1	857.53	0.601637	0.0829692	7.25133	4.12685e-13	1.87848e-11
LTBP1	977.834	0.601634	0.214996	2.79835	0.0051365	0.0137458
UHRF1BP1L	1048.24	0.601154	0.0960393	6.25945	3.86332e-10	7.60593e-09
ZNF287	37.1713	0.601122	0.218011	2.75729	0.00582819	0.015317
KMT5B	1171.86	0.600978	0.0949965	6.32632	2.51081e-10	5.22058e-09
[truncated: 17,276 more rows]
